# Supplementary material for: Genome-wide analyses reveal the detrimental impacts of SARS-CoV-2 viral gene Orf9c on human pluripotent stem cell-derived cardiomyocytes
Source: Stem Cell Reports. 2022 Feb 17;17(3):522–37. doi: 10.1016/j.stemcr.2022.01.014 (PMC8851680; doi:10.1016/j.stemcr.2022.01.014)
Supplement: Table S1. Whole mRNA-seq data analysis [file mmc2.xlsx]

## Sheet: Orf9cOE_VS_Control
gene_id	gene_name	logFC.Orf9c_vs_Control	logCPM.Orf9c_vs_Control	PValue.Orf9c_vs_Control	FDR.Orf9c_vs_Control	1_control.logCPM	2_control.logCPM	3_control.logCPM	1_Orf9c.logCPM	2_Orf9c.logCPM	3_Orf9c.logCPM	1_control	2_control	3_control	1_Orf9c	2_Orf9c	3_Orf9c
ENSG00000065609.14	SNAP91	-4.21938	5.5298	0	0	7.58428	7.45222	7.57716	3.21455	3.22894	3.52406	7369	8260	6523	349	283	454
ENSG00000147655.12	RSPO2	3.81315	3.07364	4.718e-102	2.1194e-98	-1.26134	0.00924746	-0.648351	1.88845	3.59027	3.5646	14	45	20	138	364	467
ENSG00000133878.9	DUSP26	-5.78693	0.736297	1.5612e-64	2.1577e-61	3.06765	2.79073	2.67891	-2.24235	-2.43882	-2.70321	320	324	217	6	4	4
ENSG00000184500.15	PROS1	-0.849689	7.1453	6.0105e-38	2.5114e-35	7.66515	7.80557	7.93608	6.78058	7.07883	6.99641	7794	10553	8366	4155	4102	5060
ENSG00000197616.12	MYH6	1.90731	12.4455	4.326e-103	2.591e-99	11.1003	10.6696	10.9503	12.9472	12.5551	12.9384	84325	76848	67605	298614	182675	311195
ENSG00000243232.5	PCDHAC2	0.428163	6.08186	1.626e-09	4.652e-08	6.08316	5.00066	5.46463	6.50703	5.45618	5.86712	2602	1508	1507	3437	1331	2312
ENSG00000041982.16	TNC	3.75479	4.7346	1.5708e-89	5.6444e-86	0.492121	1.27887	1.1304	3.59844	5.09936	5.25226	52	112	73	456	1039	1509
ENSG00000197635.10	DPP4	3.33771	2.0504	4.8037e-45	2.9762e-42	-1.09164	-1.80691	-0.648351	1.1685	2.45639	2.284	16	11	20	83	165	191
ENSG00000011465.17	DCN	2.09013	1.47248	1.6045e-12	7.8553e-11	-1.01373	-1.91807	-1.80189	1.13414	-0.137328	-0.0962426	17	10	8	81	26	35
ENSG00000179542.16	SLITRK4	3.14989	3.07439	2.1209e-81	6.3511e-78	0.129723	0.382014	0.358278	2.76483	3.69307	3.62484	40	59	42	255	391	487
ENSG00000125730.16	C3	6.70681	2.04679	6.3811e-59	6.7441e-56	-3.66761	-3.7592	-2.83176	2.243	2.15935	2.36393	1	1	3	177	134	202
ENSG00000101335.10	MYL9	2.04613	9.23702	2.081e-203	1.869e-199	7.3719	7.89949	7.66924	9.40908	9.85216	9.81735	6360	11263	6953	25704	28054	35768
ENSG00000173068.18	BNC2	3.28698	2.89159	3.2848e-78	8.4311e-75	-0.133157	0.0393144	0.290849	2.86774	3.35041	3.61893	33	46	40	274	308	485
ENSG00000154553.15	PDLIM3	-1.3764	6.29648	4.5365e-60	5.0942e-57	6.21086	7.55075	7.22647	4.55366	6.22882	6.04464	2843	8844	5115	886	2275	2615
ENSG00000198759.12	EGFL6	3.17905	2.02471	2.8759e-39	1.2918e-36	-1.17399	-1.13491	-0.787184	0.282541	2.66561	2.378	15	19	18	44	191	204
ENSG00000164484.11	TMEM200A	2.95298	1.98866	3.8515e-53	3.2952e-50	-1.80098	-0.494716	-0.297583	0.540385	2.49905	2.54319	9	31	26	53	170	229
ENSG00000171476.22	HOPX	-2.89342	3.64182	3.9616e-74	7.9088e-71	4.30082	5.62999	5.20213	1.87811	2.52405	2.14282	755	2334	1256	137	173	173
ENSG00000156113.23	KCNMA1	2.26973	4.08241	2.0024e-56	1.8935e-53	2.09438	1.79287	2.00136	3.8467	4.45899	4.367	162	161	135	542	666	816
ENSG00000112837.17	TBX18	3.91101	1.44165	6.7715e-53	5.5302e-50	-2.25931	-1.91807	-1.80189	1.5665	1.59341	1.74712	6	10	8	110	90	131
ENSG00000175084.11	DES	-1.04264	6.78699	2.429e-19	2.5081e-17	6.7317	8.11422	7.8587	5.8414	6.92892	6.83526	4080	13071	7929	2166	3697	4525
ENSG00000124749.17	COL21A1	-2.47688	3.00817	1.8131e-57	1.8098e-54	4.42841	4.35497	4.44227	1.97834	2.01395	1.86169	825	963	741	147	121	142
ENSG00000146477.6	SLC22A3	4.93031	1.57954	1.4207e-50	1.0635e-47	-2.673	-2.65624	-2.32919	0.116497	2.42133	2.31358	4	5	5	39	161	195
ENSG00000165118.15	C9orf64	6.04653	2.08003	9.2945e-78	2.0874e-74	-2.93495	-3.10478	-2.13123	2.31378	3.15617	2.81546	3	3	6	186	269	277
ENSG00000081051.7	AFP	3.67239	-0.254915	7.8093e-13	4.067e-11	-4.2472	-2.86315	-3.60954	-2.43523	-0.303348	-0.35084	0	4	1	5	23	29
ENSG00000120049.19	KCNIP2	1.26428	4.14561	3.7658e-28	8.1518e-26	2.74238	3.44123	3.14289	4.16651	4.41511	4.57214	255	510	300	677	646	941
ENSG00000118137.9	APOA1	-2.01095	6.7441	2.1607e-66	3.5293e-63	8.00781	8.00443	7.77017	5.80091	6.05387	5.90465	9884	12113	7457	2106	2015	2373
ENSG00000158874.11	APOA2	6.64863	-0.895333	1.5403e-11	6.4359e-10	-4.2472	-4.2472	-4.2472	-3.66008	-0.870868	-0.980871	0	0	0	1	15	18
ENSG00000180801.14	ARSJ	1.85977	4.04685	1.4879e-64	2.1577e-61	2.22866	2.37935	2.4964	3.88852	4.38813	4.35282	178	243	191	558	634	808
ENSG00000178773.15	CPNE7	3.38851	2.037	8.8083e-45	5.2753e-42	-1.6757	-0.946341	-0.648351	1.89872	2.19093	2.40574	10	22	20	139	137	208
ENSG00000060982.15	BCAT1	1.62068	5.20786	1.733e-61	2.0758e-58	3.04962	3.98962	4.3059	4.55691	5.81476	5.81442	316	747	674	888	1707	2229
ENSG00000101463.6	SYNDIG1	-1.67136	4.6973	1.7717e-46	1.1369e-43	5.5923	5.89698	5.7718	3.85727	4.26993	4.12778	1851	2809	1865	546	584	691
ENSG00000099337.5	KCNK6	0.435996	4.40077	7.7486e-06	0.00010244	3.8215	3.76738	3.82371	4.30614	4.14117	4.27037	541	640	482	746	534	763
ENSG00000112562.18	SMOC2	2.29109	3.04752	1e-49	7.187e-47	1.04082	0.734199	1.11098	3.10352	3.27876	3.28367	77	76	72	323	293	384
ENSG00000136383.6	ALPK3	-1.66357	5.12814	8.5706e-22	1.1078e-19	6.34305	6.22019	6.38664	4.89239	4.40169	4.65247	3116	3515	2857	1121	640	995
ENSG00000129170.9	CSRP3	-1.48387	10.1174	1.698e-42	9.2449e-40	10.7409	11.2712	11.0295	9.16047	9.8849	9.54727	65727	116610	71417	21635	28698	29661
ENSG00000149090.11	PAMR1	2.51708	0.710444	9.7404e-13	4.9437e-11	-2.25931	-1.80691	-1.95718	-0.433846	0.618367	0.393759	6	11	7	26	45	50
ENSG00000167110.17	GOLGA2	-0.949602	5.35276	5.8694e-30	1.4853e-27	6.02205	6.16671	5.98879	5.24307	4.96885	5.10567	2494	3387	2168	1430	949	1363
ENSG00000140575.13	IQGAP1	1.45133	6.32372	2.6829e-73	4.8203e-70	4.47814	5.36058	5.27155	5.81521	6.7537	6.88475	854	1936	1318	2127	3274	4683
ENSG00000152154.11	TMEM178A	-1.40487	4.43562	4.2545e-47	2.8311e-44	5.01859	5.49886	5.28893	3.47691	4.17313	3.94848	1243	2131	1334	419	546	610
ENSG00000286339.1	Z99496.2	2.25357	2.3234	1.529e-33	5.283e-31	0.381137	1.00187	0.900912	2.78712	3.11836	3.10911	48	92	62	259	262	340
ENSG00000163581.14	SLC2A2	-2.25086	1.12939	3.4155e-32	1.0766e-29	1.82433	2.82566	2.61831	-0.656315	0.678996	0.575674	134	332	208	22	47	57
ENSG00000120937.9	NPPB	-1.50005	9.69691	4.0261e-22	5.4388e-20	10.1714	11.0696	10.6171	8.29393	9.76165	9.32446	44290	101401	53661	11865	26348	25416
ENSG00000149591.16	TAGLN	-0.480877	8.92902	2.2047e-10	7.5741e-09	8.714	9.63383	9.33719	7.97646	9.25705	9.01141	16127	37481	22098	9521	18571	20458
ENSG00000134762.17	DSC3	0.733408	5.34398	2.7763e-15	1.9409e-13	4.029	4.78025	4.81354	4.99167	5.4111	5.43999	625	1294	959	1201	1290	1719
ENSG00000099889.14	ARVCF	-0.937414	5.73029	4.1463e-29	9.675e-27	6.231	6.4558	6.43673	5.18026	5.4055	5.7147	2883	4139	2958	1369	1285	2080
ENSG00000169213.7	RAB3B	1.5389	3.52765	1.4486e-36	5.5376e-34	1.99423	2.23742	2.19822	3.35168	3.88544	3.76526	151	220	155	384	447	537
ENSG00000135116.9	HRK	0.765498	5.22689	4.8871e-09	1.2652e-07	5.24841	3.59843	4.16236	6.04061	4.41065	4.85087	1458	569	610	2487	644	1142
ENSG00000145708.11	CRHBP	1.94959	2.1808	8.6639e-26	1.6738e-23	-0.308124	0.619464	0.290849	1.18537	2.59657	2.33538	29	70	40	84	182	198
ENSG00000122585.8	NPY	1.5838	2.67785	1.4679e-20	1.7016e-18	1.36632	1.01706	0.654958	2.77044	2.64296	2.34257	97	93	52	256	188	199
ENSG00000113083.14	LOX	2.59018	5.90012	2.1694e-33	7.3544e-31	2.69676	3.75611	3.55218	4.61723	6.62479	6.52539	247	635	399	926	2994	3650
ENSG00000159674.12	SPON2	0.351886	1.27136	0.188964	0.388437	-0.677052	0.00924746	-0.149733	-1.24155	0.58707	0.500501	22	45	29	14	44	54
ENSG00000181541.5	MAB21L2	0.559795	2.21558	0.0016969	0.0110344	1.92668	1.03209	1.14956	1.99758	1.95388	1.89142	144	94	74	149	116	145
ENSG00000100739.11	BDKRB1	2.69656	-0.0798275	2.104e-10	7.2836e-09	-3.66761	-2.47531	-2.5587	-2.24235	-0.0363937	-0.35084	1	6	4	6	28	29
ENSG00000132718.9	SYT11	-0.303086	3.49627	0.0309986	0.110814	4.00347	3.85663	4.00821	3.52078	3.74716	3.71627	614	681	548	432	406	519
ENSG00000182326.15	C1S	0.669481	5.28987	1.0421e-15	7.6738e-14	5.0552	4.41784	4.5633	5.91407	4.99442	5.11934	1275	1006	806	2278	966	1376
ENSG00000125378.16	BMP4	0.862077	4.58495	6.6641e-20	7.3008e-18	2.95106	4.2138	3.80872	3.91152	4.8909	4.79429	295	873	477	567	899	1098
ENSG00000283740.1	TAF11L11	7.52007	-0.140063	1.1838e-18	1.156e-16	-4.2472	-4.2472	-4.2472	-3.66008	0.102888	-0.260888	0	0	0	1	31	31
ENSG00000159200.18	RCAN1	-0.418967	6.65347	2.171e-08	4.9816e-07	6.46796	7.31935	7.2086	6.12175	6.9152	6.70808	3398	7533	5052	2631	3662	4143
ENSG00000115363.14	EVA1A	1.43037	2.6542	2.6968e-24	4.3262e-22	0.803206	1.69238	1.14956	2.23492	2.99858	2.69701	65	150	74	176	241	255
ENSG00000240184.7	PCDHGC3	0.5614	4.98122	1.4096e-11	5.9173e-10	4.31221	4.4049	4.64151	4.94288	4.98695	5.11094	761	997	851	1161	961	1368
ENSG00000180532.10	ZSCAN4	4.85872	0.151586	1.6329e-15	1.1783e-13	-4.2472	-3.10478	-4.2472	-4.2472	0.229899	0.575674	0	3	0	0	34	57
ENSG00000143318.13	CASQ1	-1.38934	2.95791	2.5686e-24	4.1577e-22	3.07212	4.22856	4.16707	1.68989	2.8483	2.78411	321	882	612	120	217	271
ENSG00000196154.12	S100A4	-1.15356	4.04187	3.4499e-34	1.2154e-31	4.68064	5.09135	4.55614	3.58895	3.90461	3.38468	983	1606	802	453	453	412
ENSG00000145555.15	MYO10	1.47754	4.69894	2.403e-41	1.1993e-38	2.55695	3.67225	3.60519	3.93666	5.12	5.17882	224	599	414	577	1054	1434
ENSG00000075223.14	SEMA3C	1.31331	5.33775	1.836e-51	1.4342e-48	4.2622	4.31251	4.50684	5.53074	5.7015	5.78238	735	935	775	1746	1578	2180
ENSG00000101198.15	NKAIN4	3.50872	1.83717	1.3929e-25	2.607e-23	-1.09164	-1.43213	-1.95718	1.25097	2.23197	2.12625	16	15	7	88	141	171
ENSG00000076706.17	AP002956.1	-1.10044	6.95782	1.6384e-32	5.2565e-30	7.67051	7.64893	7.67751	6.60905	6.50378	6.58043	7823	9467	6993	3689	2753	3792
ENSG00000167767.14	KRT80	-1.98316	1.91431	2.0791e-29	4.9151e-27	2.55695	3.26159	3.21287	0.846533	0.87313	1.42	224	450	315	66	54	104
ENSG00000144583.5	MARCHF4	2.1239	2.62733	4.0545e-42	2.0813e-39	0.2609	1.09069	0.707618	2.28275	3.11287	2.96742	44	98	54	182	261	308
ENSG00000249156.2	TAF11L12	7.67114	-0.143425	2.8819e-19	2.9562e-17	-4.2472	-4.2472	-4.2472	-3.66008	0.269868	-0.135676	0	0	0	1	35	34
ENSG00000165071.14	TMEM71	-2.57209	3.06645	1.0703e-30	2.9659e-28	4.49822	4.38015	4.58281	2.1255	1.71421	1.9012	866	980	817	163	98	146
ENSG00000140092.14	FBLN5	1.72983	3.45515	2.9936e-33	9.9603e-31	1.49182	1.94357	2.0223	2.58575	3.98184	3.9151	106	179	137	225	478	596
ENSG00000269466.3	H3.Y	9.16023	1.32392	7.0308e-21	8.3657e-19	-4.2472	-4.2472	-4.2472	-2.92139	1.71421	1.40634	0	0	0	3	98	103
ENSG00000264230.9	ANXA8L1	2.9866	1.5707	2.9712e-22	4.0442e-20	-0.618213	-1.43213	-1.6617	1.37384	1.9166	1.7031	23	15	9	96	113	127
ENSG00000251258.2	RFPL4B	6.8008	-0.718325	4.6925e-12	2.1399e-10	-4.2472	-4.2472	-4.2472	-4.2472	-0.706734	-0.84394	0	0	0	0	17	20
ENSG00000189056.14	RELN	0.776132	4.23994	6.4573e-10	2.0073e-08	3.07212	3.71711	3.74716	3.77604	4.48044	4.59641	321	618	457	516	676	957
ENSG00000107984.10	DKK1	1.72184	4.34345	7.9771e-31	2.3117e-28	2.07668	3.01156	2.88729	3.95153	4.6716	4.46582	160	378	251	583	772	874
ENSG00000160588.10	MPZL3	1.51248	0.778751	1.7598e-09	4.9635e-08	-0.677052	-0.779592	-0.521713	0.736335	0.765413	0.801246	22	25	22	61	50	67
ENSG00000144810.16	COL8A1	1.37136	4.29923	1.1551e-27	2.4131e-25	2.85569	3.32093	3.04397	4.66313	4.29193	4.40012	276	469	280	956	593	835
ENSG00000093072.18	ADA2	-1.54495	4.13888	1.3689e-62	1.7568e-59	4.98577	4.92417	4.99132	3.45967	3.40527	3.41229	1215	1430	1085	414	320	420
ENSG00000277443.3	MARCKS	1.01956	4.41296	5.4441e-25	9.4457e-23	3.23657	3.58321	3.42822	4.03769	4.81526	4.42744	360	563	366	619	853	851
ENSG00000064300.9	NGFR	-2.706	3.47109	3.3004e-42	1.7441e-39	3.79468	5.18846	5.10732	1.02588	2.24205	2.70819	531	1718	1176	75	142	257
ENSG00000022267.18	FHL1	-0.610555	6.95063	3.7798e-18	3.5006e-16	6.93078	7.633	7.438	6.43433	6.93048	6.81439	4684	9363	5923	3268	3701	4460
ENSG00000144824.20	PHLDB2	-0.70513	7.25985	3.0672e-20	3.4443e-18	7.59792	7.787	7.79491	6.7582	7.1146	7.19747	7439	10418	7586	4091	4205	5817
ENSG00000198910.13	L1CAM	2.50766	2.98979	3.9852e-43	2.2376e-40	0.352004	0.8233	0.831426	2.22679	3.22894	3.79178	47	81	59	175	283	547
ENSG00000111245.15	MYL2	-2.0419	7.96697	2.3999e-23	3.4773e-21	8.83022	9.48458	9.13162	7.2476	7.16779	6.91763	17480	33797	19163	5744	4363	4791
ENSG00000082438.16	COBLL1	1.01527	4.08496	3.0084e-23	4.2899e-21	2.61329	3.3838	3.21287	3.65708	4.25507	4.35993	233	490	315	475	578	812
ENSG00000139329.5	LUM	2.09253	5.33011	9.444e-19	9.2722e-17	3.01751	3.16943	3.32245	5.04118	5.5041	5.22819	309	422	340	1243	1376	1484
ENSG00000150687.12	PRSS23	0.905687	6.9797	6.2343e-28	1.3178e-25	5.81079	6.41409	6.19823	6.77083	7.25065	7.12058	2154	4021	2507	4127	4621	5515
ENSG00000135828.11	RNASEL	-1.64796	1.61289	2.4447e-24	3.9932e-22	2.57598	2.67101	2.79297	0.803458	1.11175	1.26208	227	298	235	64	64	93
ENSG00000137936.18	BCAR3	0.674428	5.0213	1.738e-14	1.088e-12	4.50651	4.40201	4.40688	5.20012	4.98094	5.1545	871	995	723	1388	957	1410
ENSG00000063660.9	GPC1	-0.654321	8.93157	1.412e-15	1.0256e-13	9.43436	9.37367	9.42667	8.59758	8.70148	8.96738	26572	31296	23512	14645	12635	19843
ENSG00000109062.12	SLC9A3R1	1.63467	5.20864	6.2156e-18	5.556e-16	3.27975	3.59338	3.32667	4.33478	5.40326	5.42736	371	567	341	761	1283	1704
ENSG00000167646.13	DNAAF3	-1.03533	2.38262	3.7567e-14	2.2958e-12	2.85049	3.18968	3.17597	1.78153	2.11616	2.21514	275	428	307	128	130	182
ENSG00000196549.10	MME	2.70326	4.36491	4.332e-28	9.2658e-26	1.59489	1.90326	1.82191	3.76486	4.84368	4.82799	114	174	119	512	870	1124
ENSG00000163975.12	MELTF	-1.10755	4.02759	6.1776e-12	2.7474e-10	4.03818	5.10296	5.04857	3.0721	3.9141	3.90056	629	1619	1129	316	456	590
ENSG00000152953.13	STK32B	2.71869	1.19214	9.1496e-26	1.7488e-23	-2.08983	-1.27588	-1.11277	0.402858	1.35411	1.36455	7	17	14	48	76	100
ENSG00000158008.9	EXTL1	-0.633337	5.93074	1.7414e-12	8.4333e-11	6.25283	6.53377	6.53562	5.56982	5.74557	6.08808	2927	4369	3168	1794	1627	2695
ENSG00000173391.9	OLR1	1.66244	1.86847	4.3255e-13	2.3694e-11	-0.0530369	0.259646	0.453858	1.21854	2.29143	1.93013	35	54	45	86	147	149
ENSG00000153823.18	PID1	2.33144	2.05207	2.1049e-28	4.612e-26	0.437696	-0.370926	-0.197353	2.21862	2.37627	2.20728	50	34	28	174	156	181
ENSG00000072210.18	ALDH3A2	-0.911119	7.07352	2.6352e-30	6.8619e-28	7.24369	7.91477	7.79225	6.60866	6.87203	6.74959	5819	11383	7572	3688	3554	4264
ENSG00000077274.9	CAPN6	3.775	0.984506	2.6032e-21	3.2256e-19	-1.01373	-3.7592	-3.16886	1.62951	0.346628	1.27717	17	1	2	115	37	94
ENSG00000144010.9	TRIM43B	5.82949	-1.03721	4.2771e-07	7.5045e-06	-4.2472	-4.2472	-4.2472	-4.2472	-1.15848	-2.1252	0	0	0	0	12	7
ENSG00000163191.6	S100A11	1.28237	5.41464	1.4349e-37	5.7289e-35	3.35142	4.80343	4.3059	4.62188	6.02131	5.65529	390	1315	674	929	1970	1996
ENSG00000006327.13	TNFRSF12A	-0.732716	7.53494	8.5567e-16	6.4058e-14	7.87794	8.22965	7.92309	7.04437	7.51537	7.28079	9033	14160	8291	4989	5552	6163
ENSG00000130234.10	ACE2	-0.709186	1.67025	0.0002199	0.00194642	1.02245	2.73671	2.54061	-0.0316353	2.08289	2.01361	76	312	197	35	127	158
ENSG00000081479.15	LRP2	2.77834	4.99618	5.3713e-56	4.8253e-53	1.99423	2.43696	3.07436	4.37946	5.76055	5.6775	151	253	286	785	1644	2027
ENSG00000151834.15	GABRA2	3.63155	0.113583	3.0153e-15	2.0999e-13	-2.673	-3.7592	-2.32919	-0.656315	0.58707	0.448117	4	1	5	22	44	52
ENSG00000132746.14	ALDH3B2	-1.92889	-1.0462	4.6776e-09	1.2145e-07	0.0228669	0.558482	0.183401	-2.07225	-1.66105	-1.05454	37	67	37	7	8	17
ENSG00000095066.11	HOOK2	-0.775723	4.17578	2.5668e-17	2.155e-15	4.83732	4.74306	4.78472	3.96381	3.96063	4.11103	1096	1261	940	588	471	683
ENSG00000111913.19	RIPOR2	-1.25382	4.3944	5.7924e-20	6.4642e-18	4.5131	5.515	5.38906	3.09461	4.11945	4.41726	875	2155	1430	321	526	845
ENSG00000060718.22	COL11A1	1.62353	3.85018	3.8791e-36	1.452e-33	2.10315	2.59207	2.93224	3.70468	4.2895	4.46582	163	282	259	491	592	874
ENSG00000163681.15	SLMAP	-0.579432	7.0282	3.6651e-18	3.412e-16	7.38836	7.484	7.56874	6.86974	6.845	6.99041	6433	8444	6485	4420	3488	5039
ENSG00000142494.13	SLC47A1	-1.11761	4.48318	1.2278e-25	2.3221e-23	4.29892	5.54936	5.34818	3.43519	4.21724	4.23795	754	2207	1390	407	563	746
ENSG00000248383.4	PCDHAC1	0.518609	4.3537	1.2922e-07	2.5044e-06	4.28164	3.49646	3.8503	4.57942	4.20183	4.407	745	530	491	902	557	839
ENSG00000106018.14	VIPR2	-0.806553	3.8069	2.4399e-12	1.1628e-10	4.49656	4.50929	4.53989	3.43871	3.81289	3.85098	865	1072	793	408	425	570
ENSG00000159176.14	CSRP1	-1.02589	6.03838	2.9033e-38	1.242e-35	6.41392	6.82586	6.68836	5.52163	5.6294	5.69377	3273	5350	3522	1735	1501	2050
ENSG00000221986.7	MYBPHL	1.93635	2.63535	1.4088e-25	2.6094e-23	0.866379	1.39969	1.1304	2.84668	3.25904	3.06631	68	122	73	270	289	330
ENSG00000163017.13	ACTG2	2.13901	4.33977	1.9451e-16	1.5532e-14	1.91676	2.41419	2.1797	3.25907	4.95359	4.69944	143	249	153	360	939	1028
ENSG00000164251.5	F2RL1	2.07179	2.06922	2.6697e-13	1.4989e-11	-0.561679	-0.0528343	0.0264278	0.431432	2.55673	2.21514	24	43	33	49	177	182
ENSG00000138650.9	PCDH10	1.4674	4.96038	1.073e-30	2.9659e-28	3.45781	3.63088	3.79662	4.7207	5.2254	5.33031	420	582	473	995	1134	1593
ENSG00000181019.13	NQO1	1.12613	6.5732	3.9526e-13	2.1784e-11	5.579	5.62628	5.55092	7.23803	6.4901	6.4214	1834	2328	1600	5706	2727	3396
ENSG00000182053.12	TRIM49B	7.97801	-0.547867	6.3153e-21	7.6152e-19	-4.2472	-4.2472	-4.2472	-3.24397	0.649	-0.0204687	0	0	0	2	46	37
ENSG00000140511.11	HAPLN3	1.55837	3.67953	8.948e-25	1.5167e-22	1.80296	2.40267	2.56935	3.06756	4.12491	4.18692	132	247	201	315	528	720
ENSG00000164318.18	EGFLAM	2.09507	1.96036	9.9947e-13	5.0301e-11	-1.35431	-0.0849065	-0.0156373	-1.43431	2.49062	2.378	13	42	32	12	169	204
ENSG00000162433.15	AK4	-0.56912	4.89555	1.7049e-09	4.8544e-08	4.77969	5.6238	5.52823	4.27099	5.08822	4.87463	1053	2324	1575	728	1031	1161
ENSG00000087086.15	FTL	0.964905	10.8639	1.1004e-40	5.2027e-38	9.80964	10.4326	10.0797	10.8611	11.259	11.096	34467	65205	36972	70329	74392	86780
ENSG00000107796.13	ACTA2	0.850037	10.3697	1.8977e-27	3.9191e-25	9.1112	10.0639	9.81889	9.85449	10.911	10.7709	21239	50499	30858	35002	58445	69271
ENSG00000147883.12	CDKN2B	1.86177	4.24584	4.8602e-19	4.8513e-17	2.45103	2.58699	2.37141	3.66612	4.70842	4.63646	208	281	175	478	792	984
ENSG00000144015.4	TRIM43	6.1021	-0.896228	2.7636e-07	5.0666e-06	-4.2472	-4.2472	-4.2472	-4.2472	-0.786468	-2.1252	0	0	0	0	16	7
ENSG00000185847.8	LINC01405	-1.82145	4.64948	9.4016e-20	1.0237e-17	5.89083	5.82383	5.53371	4.08117	4.02627	3.68549	2277	2670	1581	638	493	508
ENSG00000179292.5	TMEM151A	3.17749	1.03037	1.3437e-17	1.1551e-15	-1.26134	-1.91807	-2.5587	0.781429	1.15508	1.32152	14	10	4	63	66	97
ENSG00000104415.14	CCN4	3.16517	3.44145	2.9328e-13	1.6263e-11	0.094976	-0.370926	0.290849	2.07206	3.823	3.76259	39	34	40	157	428	536
ENSG00000162267.12	ITIH3	1.90863	1.02532	4.4187e-16	3.3928e-14	-0.561679	-0.678253	-0.940814	0.929006	1.3354	1.0323	24	27	16	70	75	79
ENSG00000138378.19	STAT4	-0.924069	4.84956	1.0976e-14	7.0936e-13	5.20934	5.61322	5.59265	4.43167	4.66037	4.55056	1419	2307	1647	814	766	927
ENSG00000189129.13	PLAC9	2.79028	0.328502	1.4679e-14	9.3526e-13	-1.80098	-2.47531	-2.5587	0.689786	0.0115433	-0.217932	9	6	4	59	29	32
ENSG00000186340.15	THBS2	3.49749	0.775767	3.0398e-25	5.3545e-23	-1.35431	-3.3952	-3.16886	0.641684	0.555079	1.06745	13	2	2	57	43	81
ENSG00000214324.5	C3orf56	-7.46378	-2.49866	4.7588e-15	3.2634e-13	-0.21799	-0.630134	-1.30804	-4.2472	-4.2472	-4.2472	31	28	12	0	0	0
ENSG00000148408.13	CACNA1B	-0.718201	3.51798	4.3226e-08	9.2724e-07	4.05409	3.89824	4.2493	3.01661	3.5744	3.48234	636	701	648	304	360	441
ENSG00000166501.14	PRKCB	2.1477	2.07626	9.5889e-21	1.126e-18	-1.6757	0.537569	0.220113	1.38849	2.29143	2.20728	10	66	38	97	147	181
ENSG00000157557.13	ETS2	0.150709	6.67356	0.0316562	0.112471	6.90719	6.10497	6.36426	7.04841	6.28719	6.49263	4608	3245	2813	5003	2369	3568
ENSG00000125355.15	TMEM255A	1.44178	1.50484	1.2695e-13	7.3339e-12	0.0593719	0.309845	-0.0589657	1.37384	1.62457	1.56233	38	56	31	96	92	115
ENSG00000024422.12	EHD2	1.17585	5.31319	6.2851e-20	6.9706e-18	3.6967	4.4712	4.24707	4.4031	5.67011	5.82023	496	1044	647	798	1544	2238
ENSG00000138193.15	PLCE1	-0.867047	3.58379	2.427e-15	1.7101e-13	3.88644	4.37132	4.42469	3.12116	3.27386	3.69395	566	974	732	327	292	511
ENSG00000175928.5	LRRN1	2.68659	2.3124	1.082e-43	6.2712e-41	-0.507278	0.334305	0.290849	2.58575	2.69527	2.83599	25	57	40	225	195	281
ENSG00000165794.10	SLC39A2	4.13438	-0.505943	6.2211e-13	3.2702e-11	-3.66761	-3.3952	-3.60954	-1.54129	-0.0363937	-0.549546	1	2	1	11	28	25
ENSG00000117069.15	ST6GALNAC5	1.36957	3.68611	5.5352e-22	7.4217e-20	2.22866	2.58699	2.59753	3.42456	4.15724	3.88832	178	281	205	404	540	585
ENSG00000090339.9	ICAM1	2.60613	2.03177	1.169e-26	2.3081e-24	-0.454853	-0.185637	-0.0156373	2.16857	2.32975	2.43295	26	39	32	168	151	212
ENSG00000185761.11	ADAMTSL5	-1.02724	3.6724	4.2678e-16	3.2909e-14	4.24645	4.4629	4.26475	3.11237	3.29338	3.47908	727	1038	655	325	296	440
ENSG00000163814.8	CDCP1	4.27741	-0.523739	2.5858e-12	1.2226e-10	-3.66761	-3.10478	-4.2472	-0.849037	-0.245859	-0.497245	1	3	0	19	24	26
ENSG00000137285.10	TUBB2B	-1.07161	3.60524	2.0122e-23	2.9634e-21	3.56007	4.3904	4.38684	2.39582	3.41867	3.3096	451	987	713	197	323	391
ENSG00000116260.17	QSOX1	0.813006	5.74119	2.6945e-23	3.8729e-21	4.97267	5.19014	5.01632	5.58977	6.07517	5.95948	1204	1720	1104	1819	2045	2465
ENSG00000107165.12	TYRP1	2.48895	1.83992	3.6103e-19	3.6647e-17	-1.09164	-0.411021	0.0264278	0.846533	2.48214	2.26898	16	33	33	66	168	189
ENSG00000225581.3	TRIM53AP	6.30652	-1.40089	1.731e-09	4.8941e-08	-4.2472	-4.2472	-4.2472	-4.2472	-0.786468	-1.71364	0	0	0	0	16	10
ENSG00000128274.17	A4GALT	-0.888751	5.24026	1.2214e-19	1.3141e-17	6.03012	5.7462	5.72227	4.99407	4.77417	5.05731	2508	2530	1802	1203	829	1318
ENSG00000169247.12	SH3TC2	0.655926	3.46222	1.8026e-08	4.2008e-07	3.07212	2.58189	2.78073	3.90644	3.05114	3.41229	321	280	233	565	250	420
ENSG00000050405.13	LIMA1	1.24139	4.11736	6.741e-29	1.5528e-26	2.01297	3.52861	3.1381	3.42456	4.61454	4.42405	153	542	299	404	742	849
ENSG00000126458.4	RRAS	-0.556682	5.27959	3.2583e-11	1.3009e-09	5.42315	5.98265	5.65179	4.91026	5.29968	5.18183	1646	2981	1716	1135	1194	1437
ENSG00000073737.16	DHRS9	0.709288	2.61613	1.476e-06	2.304e-05	2.09438	1.72049	1.72306	2.99284	2.43017	2.18344	162	153	111	299	162	178
ENSG00000121871.4	SLITRK3	-0.582875	-0.143568	0.0489864	0.155145	0.094976	-1.0065	-0.583643	-0.241143	-1.15848	-1.83822	39	21	21	30	12	9
ENSG00000168899.5	VAMP5	-1.49466	3.44951	7.5104e-38	3.0668e-35	4.46629	4.29393	4.11197	2.93414	2.8483	2.62214	847	923	589	287	217	242
ENSG00000182732.18	RGS6	0.408552	3.25518	0.00284947	0.0170024	3.24055	2.40267	2.56935	3.91406	2.4477	3.02667	361	247	201	568	164	321
ENSG00000108950.12	FAM20A	0.239374	5.18612	0.00307223	0.0180447	5.19404	4.76796	4.83736	5.48717	4.8909	5.13496	1404	1283	975	1694	899	1391
ENSG00000159403.18	C1R	0.444252	2.19264	0.00084317	0.00614457	2.31423	1.41123	1.45695	2.81991	1.59341	2.04039	189	123	92	265	90	161
ENSG00000146374.14	RSPO3	1.44525	1.81431	5.7995e-12	2.592e-10	-0.355395	1.03209	0.78317	1.02588	2.55673	2.14282	28	94	57	75	177	173
ENSG00000005108.16	THSD7A	0.695453	3.48707	2.4425e-08	5.5761e-07	3.45781	2.63208	2.71794	3.75359	3.4538	3.7273	420	290	223	508	331	523
ENSG00000104435.13	STMN2	0.647962	2.0599	2.631e-05	0.00030078	0.907008	1.63447	1.22375	1.45958	2.28169	1.9491	70	144	78	102	146	151
ENSG00000136048.14	DRAM1	1.44915	2.96625	3.7375e-30	9.593e-28	1.26055	1.95149	2.01187	2.77602	3.35041	3.4157	90	180	136	257	308	421
ENSG00000181072.11	CHRM2	0.496475	7.25213	1.2624e-12	6.2828e-11	7.13244	6.61806	6.85264	7.65332	7.0848	7.35402	5387	4632	3947	7610	4119	6484
ENSG00000118257.16	NRP2	0.792657	6.37462	5.1205e-15	3.4849e-13	5.82808	5.52034	5.75938	6.30374	6.51058	6.68951	2180	2163	1849	2985	2766	4090
ENSG00000113578.18	FGF1	-0.590646	6.3691	1.5569e-10	5.4634e-09	6.81845	6.80768	6.92392	6.32911	6.22946	6.22669	4333	5283	4147	3038	2276	2967
ENSG00000113070.8	HBEGF	-0.970729	5.60836	2.8958e-19	2.9562e-17	6.13003	6.24258	6.25018	5.00361	5.44967	5.28062	2688	3570	2599	1211	1325	1539
ENSG00000110975.8	SYT10	1.33134	2.43722	1.3963e-21	1.7544e-19	1.33688	1.51116	1.22375	2.27489	2.88736	2.86625	95	132	78	181	223	287
ENSG00000125398.8	SOX9	-0.661423	4.10979	8.8077e-09	2.1904e-07	4.0267	4.81543	4.7189	3.08115	4.12763	4.32404	624	1326	898	318	529	792
ENSG00000162692.12	VCAM1	-0.0581532	7.33623	0.454195	0.661467	7.74261	6.70767	7.07625	7.68426	6.76511	6.90402	8224	4929	4609	7775	3300	4746
ENSG00000135842.17	FAM129A	0.0741423	5.71181	0.637144	0.798408	5.17752	6.05939	5.92211	4.7149	6.35088	6.32438	1388	3144	2070	991	2476	3175
ENSG00000148677.6	ANKRD1	-0.616483	9.30965	7.1693e-15	4.7532e-13	9.65363	9.89305	9.61382	8.7857	9.45578	9.07985	30934	44859	26769	16685	21314	21452
ENSG00000106211.9	HSPB1	-0.745915	9.42494	3.2584e-23	4.6097e-21	9.68281	10.2261	9.8501	8.99938	9.2839	9.23664	31566	56509	31533	19349	18920	23915
ENSG00000171105.14	INSR	-0.413884	5.16733	9.6224e-09	2.3651e-07	5.6124	5.47293	5.48834	5.18656	5.04136	5.10567	1877	2093	1532	1375	998	1363
ENSG00000113739.10	STC2	0.825498	6.75937	6.6872e-24	1.0269e-21	5.66294	6.37631	6.20683	6.47608	7.01743	7.21912	1944	3917	2522	3364	3931	5905
ENSG00000184867.14	ARMCX2	-0.65322	6.30628	3.0237e-21	3.6957e-19	6.62956	6.84938	6.77303	6.03305	6.17787	6.08701	3801	5438	3735	2474	2196	2693
ENSG00000107438.9	PDLIM1	-0.827196	7.96544	2.2699e-23	3.3157e-21	8.35891	8.63212	8.48556	7.66408	7.65538	7.67408	12608	18717	12245	7667	6118	8095
ENSG00000233056.2	ERVH48-1	1.41349	1.01883	4.1835e-10	1.3585e-08	-0.618213	-0.0849065	-0.350436	0.218398	1.15508	1.48644	23	42	25	42	66	109
ENSG00000198417.7	MT1F	-1.09953	2.59437	3.966e-14	2.4155e-12	2.91167	3.89413	3.07436	1.93908	2.72432	1.96783	287	699	286	143	199	153
ENSG00000197415.12	VEPH1	0.87193	3.38782	1.6399e-15	1.1786e-13	2.99883	2.44821	2.61831	3.83872	3.40527	3.42251	305	255	208	539	320	423
ENSG00000049323.16	LTBP1	-0.466552	8.80212	5.3036e-10	1.6806e-08	8.77966	9.33967	9.3598	8.23891	8.82032	9.01465	16878	30567	22447	11421	13720	20504
ENSG00000122863.6	CHST3	-0.454497	4.28952	1.8904e-07	3.5603e-06	4.59775	4.58641	4.78778	4.14726	4.20183	4.26281	928	1131	942	668	557	759
ENSG00000184343.11	SRPK3	-1.04584	-0.421883	1.4858e-05	0.00018397	0.0593719	0.284964	0.514231	-0.781895	-0.786468	-0.497245	38	55	47	20	16	26
ENSG00000167657.14	DAPK3	-0.425894	7.14107	4.0111e-08	8.7144e-07	7.32839	7.5483	7.47264	6.76066	7.16017	7.15239	6171	8829	6067	4098	4340	5638
ENSG00000285543.1	AC022168.1	0.221039	3.11085	0.0936484	0.244135	2.68513	2.76397	2.90431	2.93912	2.9065	3.16698	245	318	254	288	226	354
ENSG00000100181.22	TPTEP1	5.77471	0.023276	1.3346e-28	2.9973e-26	-4.2472	-3.10478	-4.2472	0.759058	0.737179	0.500501	0	3	0	62	49	54
ENSG00000120875.9	DUSP4	0.688042	2.9547	6.3215e-08	1.307e-06	1.84539	2.56649	2.50386	2.7134	3.01632	3.24964	136	277	192	246	244	375
ENSG00000172123.12	SLFN12	0.976911	0.718054	2.2532e-05	0.00026322	-0.80246	-0.0849065	-0.103636	0.736335	0.454615	0.670175	20	42	30	61	40	61
ENSG00000268388.6	FENDRR	2.39318	-1.06761	3.6932e-06	5.2331e-05	-2.93495	-3.10478	-2.83176	-2.43523	-0.303348	-1.30123	3	3	3	5	23	14
ENSG00000172260.15	NEGR1	0.997034	0.583229	0.00080208	0.00588563	-0.355395	-1.06928	-0.103636	0.987907	0.229899	0.120093	28	20	30	73	34	41
ENSG00000152137.6	HSPB8	-0.347381	7.44621	9.3806e-08	1.8649e-06	7.65755	7.78824	7.7552	7.30253	7.43991	7.41606	7753	10427	7380	5967	5269	6769
ENSG00000067798.16	NAV3	1.02956	3.83695	2.0132e-19	2.103e-17	3.32168	2.64191	3.33087	4.38312	3.92977	4.06394	382	292	342	787	461	661
ENSG00000157570.11	TSPAN18	-0.807395	6.41516	1.9104e-29	4.5765e-27	6.85623	7.02682	6.95829	6.0693	6.10862	6.23879	4448	6150	4247	2537	2093	2992
ENSG00000134853.12	PDGFRA	0.238973	5.61029	0.0270494	0.0998146	5.3587	4.97949	5.456	5.33384	5.51557	5.6846	1574	1486	1498	1523	1387	2037
ENSG00000166250.12	CLMP	1.53391	1.29041	4.7528e-12	2.1618e-10	-1.93819	0.558482	-0.149733	-0.241143	1.95388	1.42	8	67	29	30	116	104
ENSG00000128710.5	HOXD10	0.764408	-0.552904	0.0241173	0.0915906	-1.26134	-1.7037	-1.6617	-0.781895	-0.786468	-0.980871	14	12	9	20	16	18
ENSG00000149380.12	P4HA3	1.86287	2.17186	7.9347e-23	1.1138e-20	-0.21799	0.619464	0.758423	1.13414	2.94404	2.34257	31	70	56	81	232	199
ENSG00000072041.17	SLC6A15	2.46026	0.765488	2.559e-25	4.5522e-23	-2.08983	-0.833062	-0.861955	0.803458	1.42663	1.16804	7	24	17	64	80	87
ENSG00000167637.17	ZNF283	1.13169	-0.599207	0.0128678	0.0571308	-2.25931	-2.03852	-1.6617	0.0808655	-1.81977	-1.71364	6	9	9	38	7	10
ENSG00000197565.15	COL4A6	0.37735	7.27011	3.1332e-06	4.5593e-05	7.29362	6.53838	6.88301	7.53013	7.02693	7.30055	6024	4383	4031	6987	3957	6248
ENSG00000099282.10	TSPAN15	0.656905	1.8644	0.00034715	0.00292141	0.759499	1.06169	1.20555	1.08103	2.04883	1.76864	63	96	77	78	124	133
ENSG00000055813.6	CCDC85A	1.05178	1.42814	1.371e-06	2.1646e-05	0.163652	0.579097	0.572179	1.72494	1.15508	1.53748	41	68	49	123	66	113
ENSG00000265190.6	ANXA8	2.31043	2.57068	7.5876e-12	3.3169e-10	1.02245	0.180912	-0.350436	2.23492	2.88736	2.77882	76	51	25	176	223	270
ENSG00000109794.13	FAM149A	-1.34757	2.43368	1.3754e-24	2.3095e-22	3.4849	3.03039	3.11392	2.07206	1.87833	1.68057	428	383	294	157	110	125
ENSG00000171303.7	KCNK3	0.44272	5.18166	8.6603e-07	1.4275e-05	4.68357	5.24035	5.13522	5.22073	5.42001	5.74487	985	1781	1199	1408	1298	2124
ENSG00000183814.15	LIN9	-0.911698	4.70196	7.4807e-22	9.8827e-20	5.32161	5.23954	5.3315	4.56982	4.28463	4.29653	1534	1780	1374	896	590	777
ENSG00000126878.13	AIF1L	-0.50996	5.28838	6.7941e-07	1.1387e-05	5.39486	5.86533	5.75078	4.53896	5.48936	5.44835	1614	2748	1838	877	1362	1729
ENSG00000128567.17	PODXL	1.44941	6.02146	9.2967e-13	4.7696e-11	4.42841	4.35348	4.54352	5.37672	6.06243	6.28105	825	962	795	1569	2027	3081
ENSG00000090097.21	PCBP4	-0.570444	6.46155	6.4682e-14	3.8738e-12	6.77932	6.93958	6.86537	6.08231	6.32859	6.46159	4217	5789	3982	2560	2438	3492
ENSG00000148053.16	NTRK2	0.964362	3.74686	7.1863e-11	2.7169e-09	1.92668	3.56265	3.18992	3.34794	4.18885	4.12986	144	555	310	383	552	692
ENSG00000120457.12	KCNJ5	0.356715	5.39768	0.00366681	0.0208091	5.58605	4.35048	4.88244	5.97479	4.69013	5.21747	1843	960	1006	2376	782	1473
ENSG00000135919.13	SERPINE2	2.24033	7.3554	3.6028e-18	3.389e-16	4.92648	5.53821	5.4021	6.78301	8.01475	7.84192	1166	2190	1443	4162	7849	9094
ENSG00000148344.11	PTGES	1.90919	1.40525	8.2132e-17	6.7691e-15	-0.262353	-0.256923	-0.246598	0.781429	2.09406	1.75792	30	37	27	63	128	132
ENSG00000268799.3	AC106774.4	4.76169	-1.5942	0.00032942	0.00279733	-4.2472	-4.2472	-4.2472	-4.2472	-1.99814	-2.9621	0	0	0	0	6	3
ENSG00000185155.11	MIXL1	-1.61988	1.91364	1.9605e-15	1.3923e-13	2.56966	2.97702	2.85847	0.373706	1.40884	1.73624	226	369	246	47	79	130
ENSG00000178053.18	MLF1	-0.384286	6.18213	1.5908e-06	2.4703e-05	6.29506	6.69385	6.5573	6.11791	6.24521	6.04243	3014	4882	3216	2624	2301	2611
ENSG00000267279.2	AC090409.1	-1.23575	1.46994	5.0288e-10	1.602e-08	1.26055	2.77295	2.27874	0.431432	1.17626	1.15176	90	320	164	49	67	86
ENSG00000114251.14	WNT5A	-0.0868879	6.80641	0.214103	0.421889	7.16866	6.33638	6.63625	7.01959	6.33449	6.53249	5524	3810	3397	4904	2448	3668
ENSG00000263155.6	MYZAP	0.408891	6.13522	4.8334e-07	8.3743e-06	6.24295	5.38639	5.69237	6.61957	5.985	5.94892	2907	1971	1765	3716	1921	2447
ENSG00000179295.17	PTPN11	-0.402774	7.04376	1.1477e-09	3.3638e-08	7.20118	7.4217	7.44601	6.71527	7.11254	7.0316	5650	8087	5956	3971	4199	5185
ENSG00000164692.17	COL1A2	0.49227	7.18121	7.8528e-05	0.00078602	5.38591	6.71088	6.74732	5.73868	7.26617	7.32186	1604	4940	3669	2017	4671	6341
ENSG00000136943.11	CTSV	0.124282	8.85137	0.10429	0.26295	8.82708	8.55218	8.53045	8.73949	8.80722	8.74499	17442	17708	12632	16159	13596	17008
ENSG00000107771.17	CCSER2	-0.544039	6.34288	5.4449e-16	4.1278e-14	6.66294	6.78983	6.72594	6.08737	6.23704	6.22377	3890	5218	3615	2569	2288	2961
ENSG00000144681.10	STAC	-0.571291	2.75438	7.5431e-05	0.00075883	3.03136	2.71359	2.72434	2.20213	2.29143	2.29145	312	307	224	172	147	192
ENSG00000180628.15	PCGF5	-0.34709	7.4714	4.7002e-07	8.1671e-06	7.47367	7.91262	7.81117	7.00332	7.61764	7.52912	6825	11366	7672	4849	5960	7321
ENSG00000153071.15	DAB2	0.404298	5.70718	1.9127e-08	4.4343e-07	5.35962	5.25563	5.36159	5.62266	5.74911	5.81507	1575	1800	1403	1861	1631	2230
ENSG00000135046.14	ANXA1	1.00175	5.95634	1.0539e-23	1.6026e-21	4.09203	5.61134	5.18714	5.35171	6.46019	6.12191	653	2304	1243	1542	2671	2759
ENSG00000088899.15	LZTS3	-0.667781	4.25361	7.5142e-13	3.9361e-11	4.55685	4.72814	4.84913	3.67212	4.04942	4.38453	902	1248	983	480	501	826
ENSG00000121966.6	CXCR4	-1.02214	3.16816	3.2161e-21	3.9043e-19	3.4302	4.12546	3.8503	2.38855	3.12926	2.84108	412	821	491	196	264	282
ENSG00000075624.16	ACTB	0.855448	11.7193	5.2996e-41	2.5734e-38	10.2686	11.3479	11.1056	11.0424	12.1423	12.105	47377	122979	75285	79744	137218	174653
ENSG00000132970.13	WASF3	-0.65775	3.79496	2.7244e-12	1.2847e-10	4.0743	4.3654	4.44033	3.49055	3.68939	3.73825	645	970	740	423	390	527
ENSG00000198832.10	SELENOM	-0.0158755	4.58454	0.890257	0.947162	3.83209	5.36948	4.79692	4.19803	5.09797	4.72718	545	1948	948	692	1038	1048
ENSG00000180340.6	FZD2	-0.444511	6.30022	7.1351e-09	1.7905e-07	6.77316	6.55572	6.59317	6.17024	6.11343	6.29641	4199	4436	3297	2721	2100	3114
ENSG00000197261.11	C6orf141	2.8978	-0.39258	2.7608e-13	1.5357e-11	-2.93495	-1.91807	-3.60954	-0.383204	-0.245859	0.0515232	3	10	1	27	24	39
ENSG00000125648.15	SLC25A23	-0.341227	6.95257	1.8997e-06	2.8852e-05	7.09721	7.34741	7.24996	6.68258	6.87892	7.10428	5257	7681	5199	3882	3571	5453
ENSG00000253953.2	PCDHGB4	0.679004	3.56272	2.9405e-09	7.9326e-08	3.12043	2.78631	2.98653	3.85199	3.52983	3.54291	332	323	269	544	349	460
ENSG00000067141.17	NEO1	0.305169	6.6725	1.9797e-06	2.999e-05	6.60546	6.15646	6.41957	6.89304	6.47576	6.72744	3738	3363	2923	4492	2700	4199
ENSG00000230268.3	SSU72P8	6.38523	-1.77276	6.5907e-09	1.6678e-07	-4.2472	-4.2472	-4.2472	-4.2472	-1.0561	-1.39381	0	0	0	0	13	13
ENSG00000167600.14	CYP2S1	2.44602	1.78613	2.6536e-18	2.536e-16	-0.561679	-0.411021	-0.246598	0.968539	2.32975	2.44636	24	33	27	72	151	214
ENSG00000113389.16	NPR3	-2.621	-0.773437	3.0729e-08	6.8755e-07	-2.08983	1.13313	1.32834	-2.43523	-1.66105	-1.71364	7	101	84	5	8	10
ENSG00000087253.13	LPCAT2	0.706311	3.67259	1.0587e-09	3.1285e-08	2.8814	3.15577	3.06934	3.58895	3.87576	3.75452	281	418	285	453	444	533
ENSG00000176697.19	BDNF	1.1585	2.96039	4.954e-15	3.3843e-13	1.86615	2.04337	1.79783	2.6661	3.29822	3.17506	138	192	117	238	297	356
ENSG00000102034.16	ELF4	1.60824	2.20309	7.8099e-25	1.3364e-22	-0.133157	1.13313	1.18713	1.44564	2.75984	2.74121	33	101	76	101	204	263
ENSG00000162599.17	NFIA	-0.0231557	4.57812	0.796591	0.896591	4.84388	4.08639	4.36241	4.97842	3.9422	4.27977	1101	799	701	1190	465	768
ENSG00000226900.2	AL451069.1	-1.90294	2.55211	4.6206e-18	4.1929e-16	3.47817	3.7356	3.69595	2.19381	1.47872	1.58677	426	626	441	171	83	117
ENSG00000150630.4	VEGFC	1.25035	3.64659	4.59e-11	1.8006e-09	2.29139	2.85976	2.74338	3.48374	4.1519	3.98571	186	340	227	421	538	626
ENSG00000131773.14	KHDRBS3	0.0241965	3.75269	0.819666	0.908846	3.48825	3.47462	3.58069	3.53072	3.47959	3.60404	429	522	407	435	337	480
ENSG00000146592.17	CREB5	-1.21135	4.06339	6.1199e-32	1.8637e-29	4.66592	4.83377	4.7269	3.24304	3.67458	3.68832	973	1343	903	356	386	509
ENSG00000178878.12	APOLD1	0.137166	3.00795	0.220303	0.429537	3.14187	2.40844	2.78686	3.44923	2.38539	2.8512	337	248	234	411	157	284
ENSG00000177875.4	CCDC184	1.30444	1.95841	2.2871e-14	1.4219e-12	-0.133157	1.13313	0.831426	1.51403	2.18048	2.10948	33	101	59	106	136	169
ENSG00000138061.12	CYP1B1	0.720153	4.78074	0.0016358	0.0107108	3.40205	4.07192	3.97099	4.04926	4.69931	4.84075	404	791	534	624	787	1134
ENSG00000183783.7	KCTD8	1.27139	1.44668	5.484e-09	1.4056e-07	0.644064	0.558482	-0.0156373	1.57932	1.56156	1.86169	58	67	32	111	88	142
ENSG00000008283.16	CYB561	0.345125	4.71087	7.6258e-05	0.00076544	4.701	4.12371	4.39288	4.94288	4.62228	4.6896	997	820	716	1161	746	1021
ENSG00000107798.18	LIPA	1.03138	2.92618	3.5991e-18	3.389e-16	1.11206	2.26313	2.19822	2.21862	3.27876	3.17102	81	224	155	174	293	355
ENSG00000136160.17	EDNRB	4.26143	-0.485851	2.3806e-15	1.6839e-13	-3.25526	-3.3952	-3.60954	-0.919457	0.383529	-0.0962426	2	2	1	18	38	35
ENSG00000174437.17	ATP2A2	0.658834	11.5807	2.7931e-22	3.8308e-20	11.2869	10.9334	11.1831	11.8385	11.6936	11.8464	95967	92263	79443	138468	100539	145988
ENSG00000109063.15	MYH3	-0.42556	1.45614	0.0358692	0.123491	0.595173	2.49777	2.37955	0.218398	1.90396	2.12625	56	264	176	42	112	171
ENSG00000106031.9	HOXA13	4.42044	-0.836017	5.5955e-15	3.7795e-13	-3.25526	-3.7592	-4.2472	-1.78248	-0.245859	-0.305163	2	1	0	9	24	30
ENSG00000129667.12	RHBDF2	1.71316	2.3298	1.0614e-23	1.6026e-21	0.667901	0.955319	1.03058	1.79258	2.86796	2.9534	59	89	68	129	220	305
ENSG00000161896.12	IP6K3	-0.824186	2.73751	1.7932e-08	4.1842e-07	3.18381	3.33917	3.22195	1.949	2.82836	2.51163	347	475	317	144	214	224
ENSG00000163931.16	TKT	0.931791	5.66261	2.6911e-39	1.2398e-36	4.57587	5.19682	5.10119	5.65634	6.03006	5.98499	914	1728	1171	1905	1982	2509
ENSG00000265491.5	RNF115	-0.408552	6.55117	3.2336e-10	1.0779e-08	6.78444	6.95272	6.8708	6.44838	6.50274	6.43323	4232	5842	3997	3300	2751	3424
ENSG00000023909.10	GCLM	0.68908	3.73737	1.0447e-10	3.8119e-09	3.11611	3.17621	3.26651	4.02133	3.85948	3.73279	331	424	327	612	439	525
ENSG00000197361.7	FBXL22	-0.165707	5.74948	0.0599186	0.178268	5.61163	6.30153	6.04742	5.59372	5.92368	5.9624	1876	3719	2258	1824	1841	2470
ENSG00000183837.9	PNMA3	-3.28781	0.355605	1.2287e-38	5.3843e-36	1.4784	1.81042	1.83381	-1.65685	-1.15848	-1.39381	105	163	120	10	12	13
ENSG00000162878.13	PKDCC	0.382819	7.16456	1.5177e-06	2.367e-05	6.63562	6.95174	6.84752	7.175	7.17866	7.24214	3817	5838	3933	5462	4396	6000
ENSG00000026103.22	FAS	1.20499	3.95916	2.5117e-27	5.0678e-25	2.8189	3.20634	3.03884	3.85199	4.52034	4.28351	269	433	279	544	695	770
ENSG00000231689.2	LINC01090	3.95145	-0.638907	1.5926e-21	1.9872e-19	-3.66761	-3.10478	-2.83176	-0.111826	0.269868	-0.176218	1	3	3	33	35	33
ENSG00000157388.18	CACNA1D	0.708582	4.15575	2.0027e-05	0.0002394	4.18789	2.71824	3.4005	4.48205	3.84301	4.20676	698	308	359	843	434	730
ENSG00000163132.8	MSX1	1.00937	3.81272	1.7045e-20	1.9507e-18	2.75912	3.29	2.8409	3.63575	4.17313	4.10047	258	459	243	468	546	678
ENSG00000013297.11	CLDN11	1.15811	-0.0411738	0.00284761	0.0170024	-1.35431	-1.20368	-1.80189	-0.383204	-0.303348	-0.549546	13	18	8	27	23	25
ENSG00000158014.14	SLC30A2	-0.872887	2.23631	2.4035e-07	4.4473e-06	2.75356	2.9809	3.03369	1.5665	2.36708	2.19143	257	370	278	110	155	179
ENSG00000172817.4	CYP7B1	0.67129	2.55455	2.8615e-07	5.2142e-06	2.29905	1.78402	2.00136	2.8885	2.51577	2.69701	187	160	135	278	172	255
ENSG00000163491.16	NEK10	0.129604	3.00822	0.303697	0.522857	3.2165	2.18459	2.70505	3.65405	2.21159	2.54319	355	212	221	474	139	229
ENSG00000236941.6	AC106872.1	4.23481	-1.13365	3.8932e-12	1.789e-10	-4.2472	-3.3952	-3.60954	-2.24235	-0.425692	-0.39801	0	2	1	6	21	28
ENSG00000104419.14	NDRG1	1.43223	2.99229	6.4303e-15	4.2949e-13	1.30683	1.72049	1.83381	1.97834	3.52158	3.4953	93	153	120	147	347	445
ENSG00000137463.5	MGARP	1.25613	2.59757	9.3701e-13	4.7727e-11	1.54428	1.48954	1.18713	2.243	2.96245	2.79464	110	130	76	177	235	273
ENSG00000138821.13	SLC39A8	0.731117	5.69856	3.0596e-24	4.8648e-22	5.09311	5.12679	5.25727	5.74296	5.97446	5.9501	1309	1646	1305	2023	1907	2449
ENSG00000092068.20	SLC7A8	-0.0492121	2.46273	0.735795	0.860008	2.06775	2.21125	2.30461	2.0901	2.25207	2.10102	159	216	167	159	143	168
ENSG00000110090.13	CPT1A	0.50784	4.61661	4.4466e-09	1.1646e-07	4.61318	3.91455	4.07236	5.12229	4.3326	4.6568	938	709	573	1315	610	998
ENSG00000125503.13	PPP1R12C	-0.631746	4.55136	1.6757e-13	9.5882e-12	4.92029	5.09225	5.06127	4.23902	4.424	4.50801	1161	1607	1139	712	650	900
ENSG00000164270.17	HTR4	-0.386598	1.89503	0.01339	0.0588499	2.52468	1.26621	1.96937	1.949	1.02098	1.66917	219	111	132	144	60	124
ENSG00000184697.7	CLDN6	-1.6861	7.0685	1.6663e-14	1.0505e-12	8.21932	7.99487	8.01083	6.29502	6.46504	6.46489	11445	12033	8811	2967	2680	3500
ENSG00000124107.5	SLPI	6.0572	-0.956889	4.818e-07	8.3557e-06	-4.2472	-4.2472	-4.2472	-2.24235	-1.15848	-2.70321	0	0	0	6	12	4
ENSG00000128714.6	HOXD13	0.84163	0.874637	0.00180923	0.0116594	-0.133157	-0.0849065	-0.197353	0.803458	0.229899	0.902051	33	42	28	64	34	72
ENSG00000159307.19	SCUBE1	1.71447	-2.00373	0.0232777	0.0892321	-4.2472	-4.2472	-2.5587	-2.92139	-2.7227	-2.1252	0	0	4	3	3	7
ENSG00000080644.16	CHRNA3	-0.90822	1.70098	2.1239e-06	3.2014e-05	2.63159	1.00187	1.57503	1.79258	0.269868	0.448117	236	92	100	129	35	52
ENSG00000242265.5	PEG10	0.380041	6.2694	0.020175	0.0801246	5.88067	5.56688	5.83085	6.18604	6.0906	6.13853	2261	2234	1943	2751	2067	2791
ENSG00000129991.13	TNNI3	-0.497772	8.50741	5.8561e-10	1.8459e-08	8.95262	8.89201	8.69557	8.57744	8.28829	8.1766	19028	22412	14164	14442	9488	11469
ENSG00000158270.12	COLEC12	0.0532933	5.81424	0.539063	0.728659	5.2365	6.05296	5.94285	4.97721	6.22438	6.18779	1446	3130	2100	1189	2268	2888
ENSG00000100599.16	RIN3	-0.555924	2.87985	7.473e-05	0.00075262	3.60707	3.08906	3.32245	2.70757	2.68051	2.9767	466	399	340	245	193	310
ENSG00000159166.14	LAD1	-1.36218	3.24319	3.7349e-16	2.8924e-14	4.11822	4.05362	4.03936	2.89364	2.61995	2.59831	665	781	560	279	185	238
ENSG00000153531.13	ADPRHL1	-0.421042	8.68374	2.419e-11	9.8553e-10	9.03949	9.01105	8.97681	8.63597	8.53823	8.59006	20209	24340	17213	15040	11283	15276
ENSG00000136542.9	GALNT5	-0.753591	2.01672	0.00020188	0.0018136	1.22885	3.14889	2.78686	0.781429	2.15935	2.10102	88	416	234	63	134	168
ENSG00000171766.16	GATM	-0.664792	4.90476	3.7609e-15	2.5989e-13	4.89527	5.49004	5.48363	4.47005	4.71205	4.70782	1141	2118	1527	836	794	1034
ENSG00000254764.2	TRIM53CP	6.12445	-1.11408	4.678e-07	8.1522e-06	-4.2472	-4.2472	-4.2472	-4.2472	-1.26867	-1.30123	0	0	0	0	11	14
ENSG00000236719.4	OVAAL	-1.28105	1.11798	4.3596e-15	3.0011e-13	1.51829	2.23093	2.10315	0.513908	0.820277	0.801246	108	219	145	52	52	67
ENSG00000110328.6	GALNT18	1.57527	2.7451	2.1494e-30	5.6792e-28	1.54428	1.44531	1.73579	3.13426	3.16679	3.0964	110	126	112	330	271	337
ENSG00000168685.15	IL7R	2.51343	-0.418614	5.3436e-09	1.3755e-07	-2.93495	-2.47531	-2.5587	-1.65685	-0.490988	-0.0578582	3	6	4	10	20	36
ENSG00000050438.17	SLC4A8	0.655912	3.83409	4.4896e-09	1.1724e-07	3.11177	3.22935	3.39649	3.51077	4.08346	4.08339	330	440	358	429	513	670
ENSG00000116962.15	NID1	0.119358	8.00664	0.0970458	0.250125	7.7704	8.05348	8.29142	7.84024	8.20972	8.42296	8384	12532	10703	8663	8985	13605
ENSG00000168542.14	COL3A1	0.78059	9.50801	8.1426e-10	2.4629e-08	7.50482	9.13707	9.10211	8.61957	9.66742	9.81129	6974	26562	18775	14870	24682	35618
ENSG00000143632.14	ACTA1	3.04663	1.38984	7.4576e-11	2.809e-09	-3.25526	-1.27588	-1.80189	0.846533	0.488886	1.20007	2	17	8	66	41	89
ENSG00000164403.14	SHROOM1	-0.804927	2.98985	3.6876e-08	8.0897e-07	3.08988	3.69131	3.77827	2.19381	2.93164	3.0087	325	607	467	171	230	317
ENSG00000188517.16	COL25A1	1.71396	2.54074	1.0134e-21	1.2914e-19	0.544567	1.43404	1.18713	2.45268	2.75281	3.04883	54	125	76	205	203	326
ENSG00000147041.12	SYTL5	-0.116249	6.43853	0.103309	0.261208	6.53309	6.5245	6.72075	6.24458	6.55118	6.63417	3555	4341	3602	2865	2845	3936
ENSG00000170681.6	CAVIN4	-1.64906	4.98132	2.3459e-18	2.2539e-16	5.55842	6.16501	6.16742	4.05156	4.40618	4.49999	1808	3383	2454	625	642	895
ENSG00000171189.17	GRIK1	1.3735	2.78883	9.1271e-16	6.7763e-14	1.42345	1.94357	2.08336	2.90387	3.33636	3.32783	101	179	143	281	305	396
ENSG00000066468.22	FGFR2	0.744088	5.71631	5.5834e-11	2.1435e-09	4.58216	5.31291	5.146	5.12338	6.03006	6.0998	918	1873	1208	1316	1982	2717
ENSG00000053747.16	LAMA3	1.82866	1.39228	1.8624e-19	1.9683e-17	-0.0145859	0.00924746	-0.350436	1.50061	1.56156	1.91091	36	45	25	105	88	147
ENSG00000070404.10	FSTL3	-0.773777	5.60171	9.52e-11	3.5051e-09	5.68501	6.26502	6.05443	4.82129	5.47874	5.39227	1974	3626	2269	1067	1352	1663
ENSG00000159348.13	CYB5R1	-0.497119	6.97212	2.8152e-10	9.4897e-09	7.06054	7.56761	7.38467	6.78785	6.87851	6.87207	5125	8948	5708	4176	3570	4642
ENSG00000227825.4	SLC9A7P1	-1.90326	1.24862	9.1542e-18	8.0231e-16	2.64966	2.16427	2.28741	0.987907	0.102888	0.393759	239	209	165	73	31	50
ENSG00000250120.7	PCDHA10	-0.166782	3.41178	0.0965652	0.249274	3.77012	3.64562	3.59474	3.52078	3.36432	3.62778	522	588	411	432	311	488
ENSG00000146530.14	VWDE	0.926407	3.19347	1.0439e-16	8.4869e-15	2.51157	2.52459	2.60449	3.42811	3.44945	3.53351	217	269	206	405	330	457
ENSG00000167549.18	CORO6	-0.399919	8.32622	4.9086e-07	8.4719e-06	8.58006	8.73179	8.69414	8.32484	8.19227	8.29742	14697	20056	14150	12122	8877	12471
ENSG00000007866.21	TEAD3	-0.374521	6.96668	2.2847e-06	3.4179e-05	7.22121	7.2677	7.23434	6.56943	6.97347	7.05805	5729	7268	5143	3589	3813	5281
ENSG00000116132.12	PRRX1	-1.36789	4.5594	9.4543e-32	2.8311e-29	5.74997	5.00447	5.20213	4.6063	3.5664	3.67982	2065	1512	1256	919	358	506
ENSG00000087842.11	PIR	0.478433	4.49899	3.2916e-06	4.7464e-05	4.2622	4.01253	4.09971	5.09017	4.37674	4.32948	735	759	584	1286	629	795
ENSG00000249620.1	AC106774.2	7.6705	0.0904063	2.8221e-08	6.362e-07	-4.2472	-4.2472	-4.2472	-4.2472	0.555079	0.0862153	0	0	0	0	43	40
ENSG00000179915.23	NRXN1	-0.31949	2.26418	0.0435313	0.142076	2.42329	2.08721	1.94764	2.10791	1.4442	1.92055	204	198	130	161	81	148
ENSG00000060709.15	RIMBP2	1.53214	1.61224	1.486e-13	8.5297e-12	0.2609	0.558482	0.220113	2.26698	1.62457	1.74712	44	67	38	180	92	131
ENSG00000086991.13	NOX4	1.19346	2.64467	1.6518e-16	1.3308e-14	1.36632	2.04337	1.6031	2.57938	3.17207	2.85624	97	192	102	224	272	285
ENSG00000175206.10	NPPA	-0.399917	10.4684	0.00094355	0.00670863	10.8144	10.938	10.735	10.6107	10.4281	10.2691	69163	92561	58231	59120	41819	48919
ENSG00000204381.11	LAYN	2.83146	1.31596	1.2418e-29	3.0563e-27	-1.93819	-0.728033	-1.20711	0.968539	1.86535	1.48644	8	26	13	72	109	109
ENSG00000166206.15	GABRB3	1.49515	2.21503	6.5105e-22	8.6648e-20	0.691352	1.16075	1.16846	2.01656	2.71711	2.68007	60	103	75	151	198	252
ENSG00000156471.12	PTDSS1	0.208077	7.32148	0.00404994	0.0225944	7.11412	7.09058	7.16307	7.53137	7.17406	7.29105	5319	6428	4895	6993	4382	6207
ENSG00000251538.7	LINC02201	-0.0189272	2.82844	0.882226	0.942779	2.58852	3.21295	3.14289	2.30609	3.44945	3.07497	229	435	300	185	330	332
ENSG00000103187.8	COTL1	1.05835	6.60941	1.0418e-34	3.82e-32	4.71394	6.21238	5.87181	5.8487	7.09561	7.04791	1006	3496	1999	2177	4150	5244
ENSG00000128713.13	HOXD11	0.303303	-1.35147	0.572297	0.753834	-2.45138	-2.65624	-2.13123	-2.43523	-1.81977	-2.29338	5	5	6	5	7	6
ENSG00000170629.14	DPY19L2P2	0.351889	2.73973	0.0022257	0.0138611	2.61941	2.17785	2.4889	3.05384	2.49062	2.77882	234	211	190	312	169	270
ENSG00000276289.4	KCNE1B	-0.484333	1.85023	0.0111337	0.0509653	1.80296	2.44821	2.28741	1.00702	2.13792	1.93013	132	255	165	74	132	149
ENSG00000049089.15	COL9A2	-0.944282	1.57867	1.0603e-05	0.00013627	1.45119	2.65168	2.3384	0.513908	1.54537	1.59883	103	294	171	52	87	118
ENSG00000089060.11	SLC8B1	0.902369	3.06725	4.2408e-14	2.5654e-12	2.07668	2.46492	2.33003	3.10795	3.09073	3.36008	160	258	170	324	257	405
ENSG00000088726.16	TMEM40	0.122555	3.39385	0.319733	0.539275	2.99883	3.72639	3.58422	3.27492	3.8297	3.59804	305	622	408	364	430	478
ENSG00000109072.14	VTN	1.17889	3.39276	2.0327e-16	1.6089e-14	2.09438	2.41991	2.46615	2.68402	3.88865	3.85602	162	250	187	241	448	572
ENSG00000127824.14	TUBA4A	-1.22228	2.81987	4.326e-18	3.9454e-16	3.65556	3.53917	3.47454	2.35165	2.39446	2.284	482	546	378	191	158	191
ENSG00000117461.15	PIK3R3	-0.498193	5.56492	3.8434e-12	1.7752e-10	5.99285	5.72034	6.04551	5.4965	5.26301	5.50554	2444	2485	2255	1705	1164	1799
ENSG00000141934.10	PLPP2	2.72326	1.24042	1.3122e-23	1.9648e-21	-1.6757	-0.583568	-1.11277	1.13414	1.90396	1.39254	10	29	14	81	112	102
ENSG00000118777.12	ABCG2	1.98607	0.560457	8.9688e-13	4.6438e-11	-1.80098	-0.583568	-1.11277	-0.334279	1.17626	1.18415	9	29	14	28	67	88
ENSG00000164024.12	METAP1	-0.349504	6.53184	1.105e-07	2.1744e-06	6.74016	6.84221	6.82349	6.41702	6.49906	6.44121	4104	5411	3868	3229	2744	3443
ENSG00000121316.11	PLBD1	-0.296346	5.47566	7.1659e-05	0.00072699	5.88576	5.5746	5.69563	5.61334	5.31289	5.33843	2269	2246	1769	1849	1205	1602
ENSG00000075043.18	KCNQ2	1.86508	-0.26204	2.3599e-07	4.3802e-06	-2.93495	-1.60739	-2.13123	-1.65685	0.102888	-0.35084	3	13	6	10	31	29
ENSG00000162772.17	ATF3	-0.853708	3.89126	2.3639e-09	6.5241e-08	4.47138	4.51063	4.4673	3.27098	4.01161	3.64825	850	1073	754	363	488	495
ENSG00000159184.7	HOXB13	2.1187	1.22352	1.5116e-20	1.741e-18	-0.869504	-0.22084	-0.521713	0.888359	1.7986	1.78984	19	38	22	68	104	135
ENSG00000091986.15	CCDC80	1.68293	7.06605	5.7718e-18	5.1851e-16	4.64656	6.23529	6.02879	6.2496	7.81796	7.88042	960	3552	2229	2875	6848	9340
ENSG00000113361.13	CDH6	1.04467	1.68352	2.2004e-05	0.0002584	0.492121	0.284964	0.654958	0.641684	1.69965	2.04039	52	55	52	57	97	161
ENSG00000138772.13	ANXA3	-0.14262	8.21129	0.0456499	0.14712	8.1646	8.49205	8.34979	7.86369	8.50224	8.21385	11019	16985	11145	8805	11005	11769
ENSG00000132688.11	NES	-0.502021	8.09882	1.4713e-07	2.8212e-06	8.27312	8.70141	8.44579	7.48952	8.11329	8.31055	11880	19638	11912	6793	8404	12585
ENSG00000198336.9	MYL4	-0.469205	11.7384	1.9037e-11	7.845e-10	12.0268	12.2051	12.0062	11.6106	11.7486	11.4721	160275	222779	140548	118240	104449	112628
ENSG00000013293.6	SLC7A14	2.49756	1.46414	1.969e-16	1.5654e-14	-0.21799	-0.946341	-0.861955	0.987907	2.30111	2.02259	31	22	17	73	148	159
ENSG00000223923.2	AC010136.1	-1.73308	0.00476275	6.1323e-11	2.3392e-09	0.984986	1.14701	0.967204	-0.433846	-0.0859784	-1.59897	74	102	65	26	27	11
ENSG00000180875.5	GREM2	2.10095	0.074935	1.6547e-08	3.8915e-07	-2.673	-1.91807	-1.30804	-1.15404	0.454615	0.278485	4	10	12	15	40	46
ENSG00000164695.5	CHMP4C	-0.366386	2.63097	0.00197354	0.0125473	2.75356	3.12105	3.05925	2.4803	2.86796	2.49236	257	408	283	209	220	221
ENSG00000114480.13	GBE1	-0.146436	6.90641	0.0200456	0.0797873	7.00284	7.0899	7.15776	6.76242	7.02182	7.02575	4924	6425	4877	4103	3943	5164
ENSG00000131914.11	LIN28A	2.59943	1.7308	1.4824e-25	2.7178e-23	-1.26134	-0.494716	-0.462333	0.665935	2.11616	2.21514	14	31	23	58	130	182
ENSG00000183654.9	44266	0.290475	4.83033	0.0103637	0.0481022	4.8569	4.30635	4.29303	5.35264	4.40618	4.57519	1111	931	668	1543	642	943
ENSG00000159713.11	TPPP3	-2.7528	-0.954708	1.6312e-12	7.9643e-11	-0.738394	0.805914	0.8075	-2.24235	-2.43882	-1.71364	21	80	58	6	4	10
ENSG00000108684.14	ASIC2	2.05467	-0.422543	4.3182e-08	9.2724e-07	-3.66761	-1.7037	-2.13123	-0.717739	-0.631177	-0.176218	1	12	6	21	18	33
ENSG00000206538.9	VGLL3	1.72825	1.50735	4.7344e-13	2.5662e-11	0.322271	-0.678253	0.290849	1.37384	1.87833	1.87167	46	27	40	96	110	143
ENSG00000103811.16	CTSH	0.935093	3.87866	2.3389e-20	2.643e-18	3.03594	3.1592	2.91555	3.79815	4.23249	3.8735	313	419	256	524	569	579
ENSG00000129521.13	EGLN3	-0.369307	6.02843	3.2654e-05	0.00036155	5.43709	6.74293	6.48937	5.03421	6.3185	6.20417	1662	5051	3068	1237	2421	2921
ENSG00000116726.4	PRAMEF12	5.73484	-1.24846	2.9491e-05	0.00033072	-4.2472	-4.2472	-4.2472	-4.2472	-2.20172	-1.05454	0	0	0	0	5	17
ENSG00000139278.10	GLIPR1	0.961644	1.4043	8.4378e-06	0.00011066	-0.0145859	0.516347	0.220113	0.00684797	1.69965	1.56233	36	65	38	36	97	115
ENSG00000101210.12	EEF1A2	-0.529189	7.62755	9.0963e-10	2.7103e-08	7.99814	8.07303	8.0305	7.64438	7.32989	7.54811	9818	12703	8932	7563	4882	7418
ENSG00000179627.10	ZBTB42	-0.68248	3.28643	2.4165e-09	6.6488e-08	3.7535	3.83536	3.74086	2.99284	3.00452	3.26108	516	671	455	299	242	378
ENSG00000163694.15	RBM47	1.47703	0.794335	1.612e-07	3.0778e-06	-1.45369	-0.370926	-0.462333	-0.28696	0.924115	1.16804	12	34	23	29	56	87
ENSG00000117525.14	F3	1.00291	1.97113	5.319e-06	7.2951e-05	0.465165	1.37632	1.14956	1.87811	2.16996	1.92055	51	120	74	137	135	148
ENSG00000156804.7	FBXO32	0.615142	7.13832	1.1273e-09	3.3116e-08	6.7107	6.59515	6.61099	7.66088	6.9731	7.1506	4021	4559	3338	7650	3812	5631
ENSG00000279673.1	AC092919.2	-0.46985	2.95452	6.9352e-05	0.00070758	2.93641	3.52861	3.42429	2.53399	3.20337	2.74665	292	542	365	217	278	264
ENSG00000170745.12	KCNS3	0.619848	0.791076	0.00477269	0.0257975	0.229207	0.0976314	0.220113	0.948908	0.454615	0.902051	43	48	38	71	40	72
ENSG00000182534.13	MXRA7	-0.397715	8.60563	8.4122e-10	2.5232e-08	8.86092	8.95646	8.88887	8.5552	8.5149	8.44579	17856	23436	16195	14221	11102	13822
ENSG00000168077.14	SCARA3	0.821882	2.63647	1.1438e-08	2.7659e-07	0.984986	2.07275	1.94764	2.13422	2.68051	2.69138	74	196	130	164	193	254
ENSG00000140937.14	CDH11	-0.353853	7.73532	3.1585e-07	5.7148e-06	7.50109	8.14382	8.10892	7.06018	7.78752	7.84588	6956	13342	9431	5044	6705	9119
ENSG00000169071.15	ROR2	0.208846	6.31653	0.00545351	0.0286082	6.4323	5.80481	6.09761	6.50283	6.04741	6.41288	3315	2635	2338	3427	2006	3376
ENSG00000130522.5	JUND	-0.563574	6.16506	2.0931e-10	7.26e-09	6.51636	6.67542	6.44935	5.94413	5.88962	6.10773	3514	4820	2984	2326	1798	2732
ENSG00000008394.13	MGST1	-0.311644	5.89154	0.0067014	0.0337834	6.05009	6.20949	6.06897	5.38039	6.22692	5.81636	2543	3489	2292	1573	2272	2232
ENSG00000250386.1	AC233724.9	8.44778	0.711117	3.3382e-08	7.4047e-07	-4.2472	-4.2472	-4.2472	-3.24397	1.25802	0.801246	0	0	0	2	71	67
ENSG00000186481.16	ANKRD20A5P	3.98559	0.465224	1.1896e-28	2.7054e-26	-2.08983	-2.65624	-2.5587	0.929006	1.04421	1.43354	7	5	4	70	61	105
ENSG00000180730.4	SHISA2	-1.13454	2.91876	1.3915e-18	1.3464e-16	3.16299	3.79848	3.77519	2.43162	2.47361	2.46625	342	654	466	202	167	217
ENSG00000204449.3	TRIM49C	5.7378	-2.09841	1.6263e-06	2.5168e-05	-4.2472	-4.2472	-4.2472	-3.66008	-1.81977	-1.59897	0	0	0	1	7	11
ENSG00000173376.14	NDNF	0.492602	2.84435	0.00023637	0.00208081	2.53119	2.05077	2.43526	3.20217	2.43017	2.82062	220	193	183	346	162	278
ENSG00000140450.9	ARRDC4	-0.412233	3.866	0.00232846	0.0144012	3.89908	4.25442	4.4168	3.22683	4.16521	3.94848	571	898	728	352	543	610
ENSG00000153714.6	LURAP1L	1.09481	2.24114	2.3641e-11	9.6537e-10	1.1464	1.4565	1.16846	1.77039	2.49905	2.69138	83	127	75	127	170	254
ENSG00000008735.14	MAPK8IP2	1.40179	1.35118	1.4559e-10	5.1902e-09	-0.0925409	-0.0214595	0.220113	0.867597	1.52899	1.7031	34	44	38	67	86	127
ENSG00000135363.12	LMO2	-2.27749	1.51167	1.8744e-16	1.5034e-14	1.05897	3.36017	3.04908	-0.48633	0.765413	0.692864	78	482	281	25	50	62
ENSG00000175497.16	DPP10	1.43161	0.60208	1.5953e-09	4.5786e-08	-0.677052	-0.728033	-0.583643	0.781429	0.41951	0.821978	22	26	21	63	39	68
ENSG00000106789.13	CORO2A	1.46879	2.02532	5.5141e-19	5.4436e-17	0.0228669	1.31619	0.758423	1.45958	2.5728	2.47282	37	115	56	102	179	218
ENSG00000012171.19	SEMA3B	-0.730662	4.30077	1.436e-12	7.1273e-11	4.89779	4.74306	4.81354	4.12775	3.92352	4.19886	1143	1261	959	659	459	726
ENSG00000141753.7	IGFBP4	-0.150968	6.64451	0.029598	0.106892	6.68428	6.5374	6.6084	6.50787	6.42632	6.44289	3948	4380	3332	3439	2609	3447
ENSG00000169129.15	AFAP1L2	1.32547	4.38467	2.8267e-07	5.1613e-06	1.95602	3.45244	3.23994	2.68994	4.80169	4.96712	147	514	321	242	845	1238
ENSG00000115657.14	ABCB6	1.04097	1.45579	2.9372e-09	7.9326e-08	0.866379	0.788317	0.422696	1.82525	1.68494	1.66917	68	79	44	132	96	124
ENSG00000161638.11	ITGA5	-0.13278	7.32965	0.228712	0.439446	7.16107	7.57757	7.58971	6.84473	7.43002	7.66029	5495	9010	6580	4344	5233	8018
ENSG00000106633.16	GCK	-1.2541	2.54513	1.7493e-17	1.4756e-15	3.72254	2.7275	2.99184	2.58575	1.46156	1.6108	505	310	270	225	82	119
ENSG00000177606.6	JUN	-0.636346	6.82874	4.154e-11	1.6426e-09	7.10105	7.50149	7.19137	6.35265	6.67123	6.85362	5271	8547	4992	3088	3092	4583
ENSG00000154229.12	PRKCA	-0.289815	3.64795	0.00168158	0.0109507	3.78654	4.11315	3.87353	3.48033	3.74716	3.67982	528	814	499	420	406	506
ENSG00000206561.13	COLQ	-0.591166	7.52133	1.3031e-13	7.5041e-12	7.78257	8.04169	8.00295	7.11433	7.37296	7.56204	8455	12430	8763	5237	5030	7490
ENSG00000121898.13	CPXM2	-1.58258	-0.183904	4.4462e-07	7.7784e-06	-0.404267	1.03209	0.48436	-2.43523	-0.490988	-0.549546	27	94	46	5	20	25
ENSG00000125247.15	TMTC4	0.251362	5.90791	0.00053852	0.00423621	5.9277	5.45143	5.62552	6.31432	5.6188	5.80989	2336	2062	1685	3007	1490	2222
ENSG00000233251.8	AC007743.1	1.41073	0.764643	6.5838e-06	8.8419e-05	-0.738394	-0.117708	-0.246598	1.35904	1.17626	0.421194	21	41	27	95	67	51
ENSG00000127241.16	MASP1	-0.386194	9.71687	9.1015e-06	0.0001185	9.758	10.233	10.0687	9.55884	9.70657	9.65144	33255	56781	36693	28516	25361	31882
ENSG00000058668.14	ATP2B4	-0.660686	7.65108	1.9273e-11	7.9239e-10	7.90734	8.04991	8.35043	6.98416	7.53932	7.80253	9219	12501	11150	4785	5645	8849
ENSG00000101134.11	DOK5	1.75727	2.28977	3.3189e-24	5.2308e-22	-0.677052	1.31619	1.16846	1.23485	3.10737	2.75206	22	115	75	87	260	265
ENSG00000120708.17	TGFBI	1.73116	6.3313	2.3407e-09	6.47e-08	3.4748	4.83592	4.70116	4.75925	6.82418	6.66533	425	1345	887	1022	3438	4022
ENSG00000103154.9	NECAB2	-0.157062	1.82779	0.299687	0.519356	0.926901	2.57678	2.20739	0.617018	2.40347	2.17541	71	279	156	56	159	177
ENSG00000085117.12	CD82	0.662469	2.27814	1.7977e-05	0.00021736	1.24478	1.79287	1.5464	1.87811	2.32027	2.32815	89	161	98	137	150	197
ENSG00000137501.17	SYTL2	-0.584767	2.89989	1.5605e-05	0.00019266	3.24847	3.33312	3.4164	2.4803	2.90015	2.8762	363	473	363	209	225	289
ENSG00000143499.14	SMYD2	-0.512884	7.29547	1.372e-15	1.0021e-13	7.64353	7.65304	7.6297	7.13647	7.15284	7.09951	7678	9494	6765	5318	4318	5435
ENSG00000163531.15	NFASC	1.26273	1.33224	9.162e-09	2.2674e-07	0.196802	0.284964	0.107048	1.48706	1.49567	1.30689	42	55	35	104	84	96
ENSG00000186815.12	TPCN1	0.718461	5.51748	1.1001e-19	1.1907e-17	5.04158	4.94814	5.04602	5.78301	5.54437	5.85396	1263	1454	1127	2080	1415	2291
ENSG00000154096.13	THY1	1.27345	4.20085	0.00012561	0.00119349	2.17145	2.21784	2.53334	2.72499	4.08906	4.10047	171	217	196	248	515	678
ENSG00000119771.15	KLHL29	1.57583	2.45838	6.2247e-13	3.2702e-11	1.19643	0.923429	0.967204	1.99758	2.69527	3.05322	86	87	65	149	195	327
ENSG00000172037.14	LAMB2	0.439565	10.7002	8.3507e-10	2.5132e-08	10.5305	10.1673	10.4757	10.966	10.5588	10.9628	56807	54252	48653	75631	45785	79129
ENSG00000101144.13	BMP7	0.617797	9.16538	1.6837e-17	1.4269e-15	8.80566	8.67127	8.68781	9.54527	9.14876	9.31666	17185	19232	14088	28249	17228	25279
ENSG00000110811.20	P3H3	0.882831	3.56698	2.1359e-16	1.6831e-14	1.90678	3.18968	3.01292	2.83067	4.06938	3.85098	142	428	274	267	508	570
ENSG00000134245.18	WNT2B	1.34515	1.06327	2.3204e-09	6.4238e-08	-0.0530369	-0.0849065	-0.462333	0.781429	1.11175	1.36455	35	42	23	63	64	100
ENSG00000123342.16	MMP19	-1.17431	0.3412	2.9205e-07	5.311e-06	0.129723	1.42268	1.1304	-1.07153	0.188792	0.153193	40	124	73	16	33	42
ENSG00000108861.9	DUSP3	-0.199775	8.39943	0.00103141	0.00726152	8.44539	8.61123	8.66708	8.24471	8.43558	8.44422	13387	18448	13887	11467	10508	13807
ENSG00000183876.9	ARSI	2.36863	2.49223	5.1859e-06	7.1399e-05	-0.262353	-0.22084	-0.350436	1.44564	2.55673	2.37099	30	38	25	101	177	203
ENSG00000068078.18	FGFR3	-0.823598	2.50021	4.0725e-07	7.1805e-06	2.19625	3.34219	3.2444	1.5665	2.29143	2.49236	174	476	322	110	147	221
ENSG00000163923.10	RPL39L	0.513822	2.60851	0.00030152	0.00258957	1.99423	2.13672	1.74841	2.35911	2.71711	2.35685	151	205	113	192	198	201
ENSG00000162409.11	PRKAA2	-0.494885	5.26277	2.9742e-10	1.0007e-08	5.61086	5.56624	5.70294	5.2571	5.02686	5.1162	1875	2233	1778	1444	988	1373
ENSG00000184009.12	ACTG1	0.766118	10.1054	1.8821e-30	5.047e-28	8.75048	9.82574	9.60093	9.61452	10.4685	10.3937	16540	42814	26531	29638	43007	53335
ENSG00000184254.17	ALDH1A3	1.92075	-1.01453	2.9279e-05	0.0003294	-3.66761	-2.31457	-2.13123	-1.54129	-0.786468	-0.84394	1	7	6	11	16	20
ENSG00000135362.14	PRR5L	1.64114	0.987944	2.7113e-11	1.0922e-09	-1.45369	0.125929	-0.787184	0.15127	1.31644	1.33601	12	49	18	40	74	98
ENSG00000080709.15	KCNN2	0.35408	5.55038	0.00027272	0.00236368	5.01278	5.39659	5.31356	5.62034	5.61977	5.5713	1238	1985	1357	1858	1491	1883
ENSG00000250616.2	AC012645.1	1.50304	-0.0836164	9.2901e-07	1.5174e-05	-0.677052	-1.60739	-0.787184	0.402858	0.618367	0.185551	22	13	18	48	45	43
ENSG00000114638.8	UPK1B	1.45807	0.676766	7.8861e-06	0.00010411	-0.738394	-1.7037	-1.02423	0.218398	0.308758	0.153193	21	12	15	42	36	42
ENSG00000150510.16	FAM124A	-0.240449	2.24345	0.156466	0.344344	2.73676	1.60461	1.68417	2.72499	0.618367	1.72528	254	141	108	248	45	129
ENSG00000196139.14	AKR1C3	1.2951	2.11365	2.7878e-08	6.293e-07	1.19643	1.00187	0.831426	3.13426	1.9166	1.84153	86	92	59	330	113	140
ENSG00000039068.19	CDH1	3.6325	-0.453037	4.8762e-16	3.7123e-14	-3.66761	-2.65624	-2.5587	-0.5974	0.41951	0.500501	1	5	4	23	39	54
ENSG00000171385.9	KCND3	0.645214	2.87236	1.9895e-06	3.0115e-05	2.80284	2.01339	2.33003	3.37394	2.7315	2.96276	266	188	170	390	200	307
ENSG00000110042.8	DTX4	0.584508	3.92225	2.6098e-05	0.00029885	3.39135	3.15577	3.43214	3.61098	3.91725	4.20479	401	418	367	460	457	729
ENSG00000139209.16	SLC38A4	1.21115	-0.808192	0.00094857	0.00673998	-2.08983	-1.91807	-1.41657	-0.717739	-0.706734	-0.84394	7	10	11	21	17	20
ENSG00000134769.21	DTNA	-0.15086	6.21843	0.0389752	0.131013	6.16186	6.49328	6.54062	6.05273	6.36248	6.33298	2748	4248	3179	2508	2496	3194
ENSG00000070193.4	FGF10	-0.417145	5.34838	1.4696e-07	2.821e-06	5.92894	5.36355	5.60224	5.37488	5.05429	5.2243	2338	1940	1658	1567	1007	1480
ENSG00000164659.15	KIAA1324L	0.77396	6.63508	1.9242e-08	4.4551e-07	6.25136	5.79217	6.04934	6.60827	6.88938	6.94388	2924	2612	2261	3687	3597	4879
ENSG00000113319.13	RASGRF2	2.19663	2.53312	1.1429e-22	1.5918e-20	0.0228669	0.639231	1.22375	1.59204	3.39175	3.25347	37	71	78	112	317	376
ENSG00000163618.18	CADPS	0.701402	6.11198	1.5583e-17	1.3269e-15	5.77419	5.51834	5.64506	6.31768	6.34037	6.38136	2100	2160	1708	3014	2458	3303
ENSG00000135312.6	HTR1B	1.42802	1.57985	1.1111e-14	7.1554e-13	0.196802	0.658731	0.62789	1.74784	1.8912	2.04039	42	72	51	125	111	161
ENSG00000170549.4	IRX1	-0.740268	1.1836	9.2443e-05	0.00090761	1.82433	1.50039	1.56079	1.23485	0.522362	0.86257	134	131	99	87	42	70
ENSG00000165617.14	DACT1	-0.393875	6.29029	3.1339e-06	4.5593e-05	6.11168	6.83124	6.68015	5.72504	6.27374	6.45206	2654	5370	3502	1998	2347	3469
ENSG00000162494.6	LRRC38	-0.823238	-0.0626192	0.00629602	0.0321469	-0.355395	1.39969	0.543496	-0.781895	0.308758	-0.0578582	28	122	48	20	36	36
ENSG00000120899.18	PTK2B	0.824378	6.58122	8.181e-22	1.0729e-19	5.75763	6.05939	6.22218	6.42504	6.95712	7.11508	2076	3144	2549	3247	3770	5494
ENSG00000089327.14	FXYD5	1.12136	3.11932	1.941e-15	1.3839e-13	1.04082	2.637	2.23456	2.22679	3.58632	3.47581	77	291	159	175	363	439
ENSG00000103241.7	FOXF1	0.276325	2.03784	0.183926	0.381879	1.64379	1.39969	1.20555	1.0445	1.97821	2.07535	118	122	77	76	118	165
ENSG00000145623.13	OSMR	1.52072	1.83799	6.6166e-14	3.9495e-12	-0.939816	1.22756	0.62789	0.987907	2.32975	2.40574	18	108	51	73	151	208
ENSG00000105048.17	TNNT1	-1.1266	4.70259	9.3338e-11	3.4506e-09	5.52537	5.35983	5.31992	4.29257	4.41956	4.13608	1767	1935	1363	739	648	695
ENSG00000183715.13	OPCML	1.14953	1.73114	1.1391e-06	1.8323e-05	0.781518	1.06169	0.733244	2.60469	1.51243	1.78984	64	96	55	228	85	135
ENSG00000155760.2	FZD7	1.46847	5.75359	1.4467e-19	1.5472e-17	4.35689	4.73848	4.68319	5.41657	6.34972	6.40646	785	1257	876	1613	2474	3361
ENSG00000235437.8	LINC01278	-0.011815	5.91861	0.865068	0.933606	5.93079	6.12439	6.03395	5.98867	5.98575	6.08486	2341	3289	2237	2399	1922	2689
ENSG00000128709.13	HOXD9	1.82156	-2.34471	0.0141151	0.0614056	-3.66761	-3.10478	-4.2472	-2.65793	-2.43882	-2.29338	1	3	0	4	4	6
ENSG00000155366.16	RHOC	-0.381211	7.63566	9.2848e-09	2.2915e-07	7.67511	8.08377	7.84554	7.15506	7.73473	7.56838	7848	12798	7857	5387	6464	7523
ENSG00000197971.15	MBP	2.0298	-0.323681	1.128e-09	3.3116e-08	-1.93819	-2.16995	-1.6617	-0.28696	0.0115433	-0.135676	8	8	9	29	29	34
ENSG00000159248.5	GJD2	1.6411	2.06061	2.154e-22	2.977e-20	1.21273	1.10498	0.831426	2.56656	2.61995	2.86125	87	99	59	222	185	286
ENSG00000102760.13	RGCC	1.08406	0.544364	1.8016e-05	0.00021768	-0.507278	-0.185637	-0.716098	0.825156	0.346628	0.448117	25	39	19	65	37	52
ENSG00000221148.1	RF00334	0.178716	-1.42263	0.725783	0.855081	-2.08983	-2.65624	-1.80189	-1.43431	-2.43882	-2.29338	7	5	8	12	4	6
ENSG00000176014.12	TUBB6	-0.276214	9.27241	6.6865e-05	0.0006848	9.13978	9.68239	9.50912	8.73958	9.43396	9.32723	21664	38764	24895	16160	20994	25465
ENSG00000134817.10	APLNR	-2.96723	-1.56614	2.2342e-10	7.6461e-09	-3.66761	0.334305	0.390847	-4.2472	-2.20172	-2.29338	1	57	43	0	5	6
ENSG00000272970.2	AC107294.2	0.148004	3.45874	0.35137	0.569976	3.41619	2.69482	3.02334	4.05156	2.43017	3.02667	408	303	276	625	162	321
ENSG00000175155.9	YPEL2	-0.29361	6.00583	2.3941e-06	3.5608e-05	6.1894	6.24177	6.29066	5.88273	5.95543	6.00325	2801	3568	2673	2229	1882	2541
ENSG00000110697.13	PITPNM1	-0.415085	6.29364	0.00875753	0.0421841	6.39708	6.72714	6.73707	5.84539	6.19159	6.57586	3235	4996	3643	2172	2217	3780
ENSG00000116721.9	PRAMEF1	5.9754	-1.67144	7.4469e-06	9.889e-05	-4.2472	-4.2472	-4.2472	-4.2472	-1.15848	-1.59897	0	0	0	0	12	11
ENSG00000111424.10	VDR	3.7633	-1.27412	1.6049e-09	4.5991e-08	-4.2472	-3.10478	-3.60954	-1.33471	-0.786468	-1.05454	0	3	1	13	16	17
ENSG00000140332.16	TLE3	0.509225	4.32939	2.2204e-08	5.0755e-07	3.80278	3.88795	3.86776	4.23902	4.29193	4.54121	534	696	497	712	593	921
ENSG00000189184.11	PCDH18	0.835691	2.68788	4.0266e-08	8.7374e-07	0.984986	1.95149	2.16094	2.0071	2.87446	2.76282	74	180	151	150	221	267
ENSG00000092096.16	SLC22A17	0.484208	5.72416	0.0003587	0.00300452	5.56796	5.2101	5.19523	6.00421	5.38176	5.99643	1820	1744	1250	2425	1264	2529
ENSG00000171885.15	AQP4	0.378216	5.67084	0.109552	0.271689	4.88641	5.3411	5.36774	5.97418	5.34365	5.52622	1134	1910	1409	2375	1231	1825
ENSG00000167107.12	ACSF2	0.566452	5.10122	7.3209e-15	4.8358e-13	4.8228	4.6848	4.6799	5.45448	5.18416	5.24364	1085	1211	874	1656	1102	1500
ENSG00000196923.14	PDLIM7	-0.0299961	7.0864	0.669946	0.82001	6.62272	7.50637	7.18992	6.56742	7.31474	7.34353	3783	8576	4987	3584	4831	6437
ENSG00000180509.12	KCNE1	-0.562557	-0.164221	0.0167766	0.0699849	-0.561679	0.599422	0.733244	-1.15404	0.188792	0.120093	24	69	55	15	33	41
ENSG00000173546.7	CSPG4	-1.23127	4.22334	7.9139e-14	4.6619e-12	4.57587	4.9392	5.18946	3.11237	3.76125	4.15663	914	1445	1245	325	410	705
ENSG00000037965.6	HOXC8	2.58706	-0.765095	8.8796e-07	1.457e-05	-2.25931	-3.10478	-3.60954	-1.24155	-0.706734	-0.549546	6	3	1	14	17	25
ENSG00000143867.7	OSR1	0.127104	3.93843	0.27163	0.491054	3.9166	3.56265	3.43994	4.18131	3.39627	3.70236	578	555	369	684	318	514
ENSG00000184937.14	WT1	1.28536	0.562386	0.00016844	0.00154018	-0.454853	-1.5171	-0.940814	-0.433846	0.820277	0.217198	26	14	16	26	52	44
ENSG00000112499.13	SLC22A2	3.74382	-1.85159	6.8546e-07	1.1467e-05	-3.25526	-4.2472	-4.2472	-3.24397	-1.38799	-1.13217	2	0	0	2	10	16
ENSG00000150281.6	CTF1	-0.618467	4.37373	1.0202e-10	3.7331e-09	5.01859	4.77579	4.58633	4.36842	4.08906	4.07909	1243	1290	819	779	515	668
ENSG00000163377.16	TAFA4	0.823476	1.85011	5.1068e-06	7.0417e-05	0.0593719	1.63447	1.6031	1.55356	2.00214	2.39885	38	144	102	109	120	207
ENSG00000011638.10	TMEM159	0.442155	4.49837	5.5064e-06	7.512e-05	4.331	4.00684	4.04959	4.90263	4.43062	4.37929	771	756	564	1129	653	823
ENSG00000168930.13	TRIM49	4.74829	-1.48813	2.0214e-06	3.0545e-05	-4.2472	-3.7592	-4.2472	-4.2472	-0.55938	-1.30123	0	1	0	0	19	14
ENSG00000166073.10	GPR176	1.29379	3.90675	4.9147e-32	1.5225e-29	2.53119	3.14544	2.90431	3.54713	4.43941	4.43923	220	415	254	440	657	858
ENSG00000109452.12	INPP4B	-0.611879	3.62194	0.00016637	0.00152591	3.83209	4.29704	4.2156	3.60158	3.32692	3.58597	545	925	633	457	303	474
ENSG00000164093.17	PITX2	0.139672	5.61003	0.0479938	0.152782	5.18063	5.56753	5.37387	5.29355	5.71604	5.53488	1391	2235	1415	1481	1594	1836
ENSG00000145936.9	KCNMB1	-1.64272	-0.983784	7.255e-06	9.6484e-05	-0.738394	0.405289	0.255915	-2.92139	-0.490988	-1.49275	21	60	39	3	20	12
ENSG00000135069.14	PSAT1	1.48947	5.88079	1.0183e-32	3.3265e-30	4.96668	4.77244	4.87382	6.19701	6.5461	6.32256	1199	1287	1000	2772	2835	3171
ENSG00000117519.16	CNN3	-0.584386	7.98604	4.8497e-16	3.7078e-14	8.29625	8.35018	8.37328	7.60279	7.87738	7.79157	12072	15394	11328	7348	7136	8782
ENSG00000058335.15	RASGRF1	2.72543	-0.539697	5.3542e-11	2.0643e-09	-2.08983	-2.65624	-2.83176	0.343954	-0.363224	-0.549546	7	5	3	46	22	25
ENSG00000163947.11	ARHGEF3	0.851723	4.50703	3.8107e-10	1.2471e-08	3.67921	3.72176	3.82073	4.04926	4.95052	4.80474	490	620	481	624	937	1106
ENSG00000151967.18	SCHIP1	-0.60573	4.32638	6.7338e-10	2.0752e-08	4.73807	4.80234	4.76311	4.24104	4.11945	4.12986	1023	1314	926	713	526	692
ENSG00000052344.16	PRSS8	0.218779	0.944955	0.274049	0.493617	1.11206	0.428195	0.290849	1.38849	0.41951	0.647124	81	61	40	97	39	60
ENSG00000108576.10	SLC6A4	-1.37083	1.01918	3.6046e-09	9.6375e-08	2.35151	1.75714	1.6031	0.540385	0.555079	0.599886	194	157	102	53	43	58
ENSG00000249910.3	TRIM51CP	6.10599	-2.35869	4.6889e-08	9.9581e-07	-4.2472	-4.2472	-4.2472	-4.2472	-1.38799	-1.30123	0	0	0	0	10	14
ENSG00000165682.14	CLEC1B	2.66004	-0.834851	1.6496e-07	3.1363e-06	-3.66761	-2.31457	-3.16886	-1.65685	-0.631177	-0.497245	1	7	2	10	18	26
ENSG00000254510.2	AP001107.5	-0.501613	3.25212	4.3605e-05	0.00046857	3.45781	3.80943	3.66633	2.6721	3.36893	3.37419	420	659	432	239	312	409
ENSG00000146950.13	SHROOM2	-0.346771	4.50655	0.0180845	0.0740822	4.78787	4.63275	4.8695	4.08567	4.50786	4.70364	1059	1168	997	640	689	1031
ENSG00000140465.14	CYP1A1	1.70482	2.87303	6.8616e-14	4.0687e-12	1.46486	1.44531	1.6031	4.0307	2.81492	2.68574	104	126	102	616	212	253
ENSG00000122733.12	PHF24	0.131482	3.94181	0.269105	0.488271	3.9437	3.83107	4.14098	3.69881	4.15724	4.44425	589	669	601	489	540	861
ENSG00000177570.14	SAMD12	1.21788	2.58813	2.5821e-16	2.0259e-14	1.79216	1.83634	1.68417	2.59841	3.10737	3.17908	131	166	108	227	260	357
ENSG00000162738.6	VANGL2	-0.316669	4.99474	0.00011804	0.00113053	5.16397	5.28416	5.37488	4.92667	5.00186	4.94484	1375	1836	1416	1148	971	1219
ENSG00000160097.18	FNDC5	0.5945	3.50233	8.7359e-08	1.7576e-06	3.26028	2.74585	3.03369	4.03303	3.26894	3.48883	366	314	278	617	291	443
ENSG00000233521.7	LINC01638	2.9417	-1.70334	8.9077e-05	0.00087917	-3.66761	-3.7592	-3.60954	-1.9201	-1.51806	-2.48379	1	1	1	8	9	5
ENSG00000112541.14	PDE10A	-0.608101	4.22777	1.9018e-08	4.4203e-07	4.40733	4.63768	4.59334	3.65708	4.02919	4.1257	813	1172	823	475	494	690
ENSG00000130119.16	GNL3L	-0.183154	5.18221	0.0199824	0.079624	5.29316	5.40239	5.38502	5.02017	5.37147	5.14013	1504	1993	1426	1225	1255	1396
ENSG00000143179.16	UCK2	-0.379933	6.39372	5.018e-07	8.6359e-06	6.6941	6.65554	6.68836	6.19493	6.35728	6.34825	3975	4754	3522	2768	2487	3228
ENSG00000257951.2	AC126177.5	1.55508	-0.331841	9.4436e-05	0.00092515	-1.80098	-1.60739	-2.5587	-1.43431	0.0115433	-0.497245	9	13	4	12	29	26
ENSG00000106546.14	AHR	0.47132	1.91838	0.00381776	0.0215365	0.619825	1.58436	1.89185	1.35904	2.0373	2.19938	57	139	125	95	123	180
ENSG00000155629.15	PIK3AP1	-0.554734	2.29653	0.00336595	0.0194269	1.38081	3.29624	2.77457	0.781429	2.51577	2.52433	98	461	232	63	172	226
ENSG00000129675.16	ARHGEF6	-0.324664	4.54816	0.0207337	0.0817292	4.2504	5.23548	5.18366	3.98083	4.81863	4.91379	729	1775	1240	595	855	1193
ENSG00000128683.14	GAD1	0.990361	2.21544	7.0864e-09	1.7832e-07	1.35167	1.75714	1.39408	2.76483	2.35784	2.378	96	157	88	255	154	204
ENSG00000069011.16	PITX1	3.27898	2.1674	4.391e-10	1.4164e-08	-1.80098	-0.256923	-0.861955	1.55356	2.22182	2.34257	9	37	17	109	140	199
ENSG00000102271.14	KLHL4	-0.700037	3.70706	5.4319e-13	2.8874e-11	3.8426	4.27668	4.29303	3.063	3.5462	3.69676	549	912	668	314	353	512
ENSG00000174792.10	ODAPH	3.68197	-1.63045	3.9314e-06	5.5227e-05	-3.66761	-4.2472	-3.60954	-3.24397	-1.38799	-1.13217	1	0	1	2	10	16
ENSG00000166863.12	TAC3	0.174514	1.47068	0.335791	0.554877	1.19643	1.01706	1.16846	1.28268	1.52899	1.06745	86	93	75	90	86	81
ENSG00000106689.11	LHX2	2.27797	-1.03007	0.00016152	0.00148516	-2.93495	-3.7592	-2.83176	-1.78248	-2.20172	-0.780059	3	1	3	9	5	21
ENSG00000070601.10	FRMPD1	0.606094	3.16053	5.9802e-08	1.2393e-06	2.89156	2.47045	2.78686	3.39222	3.01043	3.53351	283	259	234	395	243	457
ENSG00000197614.11	MFAP5	0.708401	3.51689	1.3368e-08	3.1897e-07	2.65563	3.12105	2.88158	3.38128	3.79246	3.61596	240	408	250	392	419	484
ENSG00000170340.11	B3GNT2	-0.306499	6.78797	0.00041709	0.00341247	6.86946	7.04707	7.09706	6.32579	6.94405	6.8231	4489	6237	4676	3031	3736	4487
ENSG00000183963.18	SMTN	-0.244182	5.82349	0.00662462	0.0334997	5.62387	6.36226	6.14731	5.59924	5.7892	6.02073	1892	3879	2420	1831	1677	2572
ENSG00000206532.2	AC117402.1	1.35031	-0.640303	7.4588e-05	0.00075161	-2.45138	-1.7037	-1.02423	-1.15404	-0.137328	-0.176218	5	12	15	15	26	33
ENSG00000198626.17	RYR2	0.532031	7.66251	1.7605e-11	7.3053e-10	7.54419	6.99313	7.36072	7.87593	7.70724	7.92347	7167	6008	5614	8880	6342	9623
ENSG00000284306.1	SSU72P2	5.29229	-2.24827	2.8419e-05	0.00032154	-4.2472	-4.2472	-4.2472	-4.2472	-1.81977	-2.29338	0	0	0	0	7	6
ENSG00000082684.15	SEMA5B	-2.01276	3.38323	5.8983e-31	1.7373e-28	4.344	4.32325	4.40489	2.65402	2.22182	2.14282	778	942	722	236	140	173
ENSG00000136261.15	BZW2	-0.297056	8.37407	2.7154e-06	4.0022e-05	8.54791	8.65498	8.58611	8.17658	8.43928	8.28347	14373	19016	13129	10938	10535	12351
ENSG00000179059.10	ZFP42	1.66633	1.10958	1.3079e-10	4.6905e-09	-1.01373	-0.331915	-0.4053	-0.153657	1.6399	1.26208	17	35	24	32	93	93
ENSG00000108946.14	PRKAR1A	-0.440357	9.49374	9.2399e-10	2.7486e-08	9.65601	9.86332	9.93088	9.29951	9.43272	9.40105	30985	43944	33349	23824	20976	26802
ENSG00000110786.18	PTPN5	1.95275	-1.37923	0.00096251	0.00682456	-3.25526	-2.86315	-3.16886	-1.9201	-1.15848	-2.1252	2	4	2	8	12	7
ENSG00000282556.3	AC068733.3	-0.544045	3.52735	4.2048e-07	7.4066e-06	3.69089	4.16008	3.94655	3.30997	3.5664	3.31692	494	841	525	373	358	393
ENSG00000196611.5	MMP1	1.26848	2.67914	2.2237e-06	3.3349e-05	0.759499	1.20121	1.8456	1.26691	3.43634	2.73576	63	106	121	89	327	262
ENSG00000108511.10	HOXB6	1.95897	-0.394467	7.5532e-05	0.00075942	-3.25526	-1.80691	-1.95718	-1.9201	-0.0859784	-0.176218	2	11	7	8	27	33
ENSG00000130164.13	LDLR	-0.48366	6.60915	2.4796e-12	1.1786e-10	6.8656	6.94157	6.99516	6.49057	6.34271	6.51548	4477	5797	4357	3398	2462	3625
ENSG00000087250.8	MT3	0.520706	0.0216257	0.0536461	0.165273	-0.738394	-0.293932	-0.521713	0.486937	-0.0363937	-0.660203	21	36	22	51	28	23
ENSG00000076641.4	PAG1	-0.361843	4.87802	0.00014491	0.00134691	4.92029	5.31445	5.25616	4.30421	5.00926	5.08115	1161	1875	1304	745	976	1340
ENSG00000178776.5	C5orf46	-0.984355	0.4251	3.3244e-05	0.00036666	1.05897	1.21445	0.8075	0.343954	0.0115433	-0.135676	78	107	58	46	29	34
ENSG00000123843.13	C4BPB	3.0691	-1.1106	2.1486e-07	4.0045e-06	-3.25526	-2.86315	-3.60954	-1.9201	-1.0561	-0.0578582	2	4	1	8	13	36
ENSG00000213694.5	S1PR3	0.0444988	5.35459	0.717582	0.850504	5.29603	4.95703	5.15195	5.75925	4.72469	5.05293	1507	1463	1213	2046	801	1314
ENSG00000198873.11	GRK5	0.307344	3.84086	0.00202692	0.0128277	3.88135	3.2326	3.4477	4.22277	3.48384	3.75721	564	441	371	704	338	534
ENSG00000105989.9	WNT2	0.85473	0.305824	0.00226145	0.0140545	-1.35431	-0.151273	-0.521713	-0.656315	0.269868	0.692864	13	40	22	22	35	62
ENSG00000164292.13	RHOBTB3	-0.176708	7.73015	0.00521083	0.0276174	7.55322	8.05037	8.02646	7.4394	7.90064	7.76119	7212	12505	8907	6561	7252	8599
ENSG00000154127.10	UBASH3B	1.18091	0.784618	5.3757e-06	7.3617e-05	-0.618213	-0.494716	-0.350436	-0.656315	1.19714	0.99627	23	31	25	22	68	77
ENSG00000121005.9	CRISPLD1	-0.228063	5.94587	0.00267444	0.0161627	6.04328	6.07942	6.27548	5.70616	6.02569	5.98613	2531	3188	2645	1972	1976	2511
ENSG00000165097.15	KDM1B	0.353994	5.25502	7.609e-06	0.00010067	5.04727	4.79023	5.11587	5.41657	5.25183	5.3465	1268	1303	1183	1613	1155	1611
ENSG00000187678.9	SPRY4	-0.141942	5.31702	0.148015	0.332133	4.94001	5.85744	5.67015	4.93043	5.49885	5.64369	1177	2733	1738	1151	1371	1980
ENSG00000117600.12	PLPPR4	0.468278	2.64263	0.0183867	0.0749612	2.20442	2.07275	1.90318	2.23492	2.64296	2.74665	175	196	126	176	188	264
ENSG00000187266.14	EPOR	0.474492	4.2683	8.4377e-08	1.7015e-06	4.09423	3.70778	3.85614	4.69736	4.08626	4.28164	654	614	493	979	514	769
ENSG00000213115.2	AC104131.1	2.70732	0.434951	6.7405e-18	5.9713e-16	-1.09164	-2.03852	-2.5587	0.513908	0.522362	1.0323	16	9	4	52	42	79
ENSG00000122176.12	FMOD	0.549405	0.779982	0.0262883	0.0977487	-2.93495	0.677972	0.290849	-1.9201	1.13357	0.821978	3	73	40	8	65	68
ENSG00000172399.5	MYOZ2	-0.431133	9.85686	3.1427e-10	1.0515e-08	10.0715	10.2729	10.1278	9.73479	9.83634	9.60924	41326	58371	38227	32215	27748	30963
ENSG00000158258.16	CLSTN2	0.674637	7.30821	6.2497e-10	1.9596e-08	7.12654	6.42374	6.85264	7.43698	7.37754	7.63452	5365	4048	3947	6550	5046	7876
ENSG00000100600.15	LGMN	0.305645	8.57292	6.7733e-07	1.1363e-05	8.44722	8.29566	8.31282	8.79303	8.60834	8.57192	13404	14823	10863	16770	11845	15085
ENSG00000140945.17	CDH13	0.725383	5.76149	9.5957e-17	7.8367e-15	5.11928	5.38347	5.27045	6.0487	5.94544	5.97576	1333	1967	1317	2501	1869	2493
ENSG00000170915.9	PAQR8	-0.358216	5.30568	2.5747e-05	0.00029596	5.41084	5.65387	5.70132	4.90008	5.36571	5.4358	1632	2373	1776	1127	1250	1714
ENSG00000189409.13	MMP23B	-1.70547	1.7615	7.8206e-14	4.6221e-12	2.79745	2.67101	2.65229	1.70167	0.70838	0.599886	265	298	213	121	48	58
ENSG00000198431.16	TXNRD1	0.572297	7.93676	4.1465e-14	2.5169e-12	7.60063	7.43023	7.60974	8.24986	8.07521	8.03145	7453	8135	6672	11508	8185	10371
ENSG00000184524.6	CEND1	-1.40451	1.76887	4.433e-19	4.4496e-17	2.68513	2.65168	2.50386	1.00702	1.25802	1.37862	245	294	192	74	71	101
ENSG00000149201.10	CCDC81	1.37022	0.870647	7.3312e-08	1.4917e-06	-0.17495	-0.22084	-0.583643	0.665935	1.13357	1.20007	32	38	21	58	65	89
ENSG00000185664.14	PMEL	0.122113	5.23576	0.426153	0.638309	3.66743	5.6863	5.41897	3.52741	5.83155	5.71678	486	2427	1460	434	1727	2083
ENSG00000127928.12	GNGT1	-1.00491	2.07029	1.081e-10	3.9159e-09	2.71404	2.98477	2.42743	1.95884	1.71421	1.49937	250	371	182	145	98	110
ENSG00000173334.4	TRIB1	-0.428085	7.75241	1.7223e-09	4.8809e-08	7.96965	8.06654	8.1526	7.72414	7.46568	7.7195	9626	12646	9721	7993	5364	8354
ENSG00000079308.19	TNS1	-0.440739	6.19376	9.3182e-05	0.00091436	6.5723	6.29997	6.59841	5.89944	6.03804	6.22815	3653	3715	3309	2255	1993	2970
ENSG00000114646.10	CSPG5	-0.288136	1.97226	0.0325515	0.114812	2.17976	2.56132	2.34672	2.01656	2.19093	2.04039	172	276	172	151	137	161
ENSG00000173535.14	TNFRSF10C	-0.187751	4.83055	0.0225287	0.0870666	4.86723	5.05318	5.10855	4.65255	4.89889	4.91258	1119	1564	1177	949	904	1192
ENSG00000075945.13	KIFAP3	-0.468275	8.36966	6.9187e-08	1.4158e-06	8.60478	8.75611	8.8111	8.33326	8.30356	8.14185	14951	20397	15345	12193	9589	11196
ENSG00000120306.11	CYSTM1	-0.169704	5.90918	0.0278076	0.102024	5.74997	6.38622	6.05061	5.76066	6.12505	5.80469	2065	3944	2263	2048	2117	2214
ENSG00000150540.14	HNMT	-2.27118	-0.383829	1.8374e-14	1.1463e-12	0.0593719	1.10498	0.600303	-2.65793	-1.15848	-1.05454	38	99	50	4	12	17
ENSG00000114279.13	FGF12	0.330741	5.33297	0.001188	0.00818501	5.72959	4.49716	4.93031	5.8632	5.19847	5.09931	2036	1063	1040	2199	1113	1357
ENSG00000145358.6	DDIT4L	0.250986	2.86475	0.135589	0.313364	2.49167	2.39688	2.73072	2.38125	2.95634	2.97207	214	246	225	195	234	309
ENSG00000154917.11	RAB6B	-0.671453	2.84272	2.742e-05	0.00031122	3.28361	3.616	3.24885	3.01188	2.69527	2.45302	372	576	323	303	195	215
ENSG00000169594.13	BNC1	2.29311	3.53215	3.3763e-10	1.1172e-08	1.61955	0.8233	1.37792	2.91909	3.88544	4.10893	116	81	87	284	447	682
ENSG00000212719.12	C17orf51	3.70294	1.11293	3.3555e-34	1.2058e-31	-1.45369	-1.5171	-1.41657	1.41734	2.33918	2.29145	12	14	11	99	152	192
ENSG00000116133.13	DHCR24	-0.244197	7.16951	0.00059927	0.004639	7.33817	7.33704	7.45253	6.99945	7.03057	7.35824	6213	7626	5983	4836	3967	6503
ENSG00000115290.9	GRB14	0.592655	3.02918	4.4751e-05	0.00047945	2.32176	2.9216	2.54061	3.35914	3.18781	3.07065	190	355	197	386	275	331
ENSG00000178882.14	RFLNA	1.27122	0.638522	0.00019913	0.00179064	-1.09164	-0.630134	-0.648351	-1.65685	1.29723	0.977912	16	28	20	10	73	76
ENSG00000136859.10	ANGPTL2	-0.983243	4.40288	1.4525e-30	3.9541e-28	4.81748	5.06236	5.00978	3.88336	4.0722	3.99259	1081	1574	1099	556	509	629
ENSG00000172348.14	RCAN2	-0.545159	6.38339	9.2368e-08	1.8419e-06	7.10105	6.50275	6.76568	6.49185	6.06456	6.18379	5271	4276	3716	3401	2030	2880
ENSG00000165806.19	CASP7	0.282408	3.95913	0.00343066	0.0197054	3.86339	3.5883	3.56294	4.21251	3.78558	3.86603	557	565	402	699	417	576
ENSG00000145604.15	SKP2	0.472379	6.3628	3.8196e-09	1.0167e-07	5.91469	5.90619	6.05379	6.16013	6.55422	6.58498	2315	2827	2268	2702	2851	3804
ENSG00000265096.2	C1QTNF1-AS1	-1.47419	0.6437	3.0588e-10	1.0253e-08	1.53134	1.32842	1.79783	0.431432	-0.0363937	-0.0578582	109	116	117	49	28	36
ENSG00000215612.8	HMX1	1.61831	1.30337	3.6235e-18	3.3908e-16	-0.404267	0.334305	0.572179	1.09895	2.00214	2.07535	27	57	49	79	120	165
ENSG00000095203.14	EPB41L4B	1.23438	1.84712	1.5845e-12	7.7784e-11	0.667901	0.971003	1.0913	2.23492	2.12708	2.06669	59	90	71	176	131	164
ENSG00000155660.11	PDIA4	0.12439	8.43682	0.0605409	0.179524	8.12452	8.33851	8.26118	8.20324	8.41358	8.48114	10717	15270	10481	11142	10349	14165
ENSG00000138639.18	ARHGAP24	-0.517459	3.43017	4.0848e-06	5.7202e-05	3.90159	3.74247	3.82073	3.18549	3.36432	3.38119	572	629	481	342	311	411
ENSG00000226608.3	FTLP3	0.846896	2.36836	1.4085e-07	2.7124e-06	1.54428	1.81911	1.34506	2.26698	2.37627	2.58624	110	164	85	180	156	236
ENSG00000115525.18	ST3GAL5	0.916243	4.67483	2.2303e-25	4.0477e-23	3.29896	4.18719	4.09971	3.96869	5.24683	5.06602	376	857	584	590	1151	1326
ENSG00000131459.13	GFPT2	1.49783	3.06601	8.7645e-08	1.7614e-06	0.781518	1.54299	1.76093	1.73644	3.31264	3.45605	64	135	114	124	300	433
ENSG00000188290.10	HES4	-0.753712	4.53939	7.1545e-10	2.1861e-08	4.74369	5.30983	4.84179	4.30034	4.12491	4.1929	1027	1869	978	743	528	723
ENSG00000170365.10	SMAD1	-0.160627	5.04569	0.0255215	0.0957295	5.14817	5.27076	5.26717	5.05387	5.06569	5.08759	1360	1819	1314	1254	1015	1346
ENSG00000128510.12	CPA4	-0.439657	3.17223	0.00084207	0.00614019	2.61941	3.72639	3.56651	1.61713	3.42311	3.42251	234	622	403	114	324	423
ENSG00000115361.8	ACADL	-1.27674	-0.0062905	3.3562e-07	6.0301e-06	0.437696	0.770502	0.831426	-1.15404	-0.363224	-0.176218	50	78	59	15	22	33
ENSG00000164604.12	GPR85	-1.09916	0.918436	3.2919e-08	7.3291e-07	2.08556	1.56382	1.44149	0.781429	0.41951	0.692864	161	137	91	63	39	62
ENSG00000115252.18	PDE1A	-1.53948	0.411	6.4403e-08	1.3255e-06	0.886836	1.68289	1.57503	-0.0711734	-0.363224	0.185551	69	149	100	34	22	43
ENSG00000065357.20	DGKA	0.627394	4.17438	9.7525e-12	4.1919e-10	3.23258	3.74247	3.81173	3.75359	4.41956	4.47075	359	629	478	508	648	877
ENSG00000092758.18	COL9A3	0.909856	3.57326	1.5266e-11	6.3934e-10	2.25251	3.01156	2.82907	3.65102	3.4538	3.7218	181	378	241	473	331	521
ENSG00000171621.14	SPSB1	0.499201	3.86554	5.0491e-07	8.6811e-06	3.56007	3.32399	3.51942	3.96869	3.98485	3.94376	451	470	390	590	479	608
ENSG00000245275.8	SAP30L-AS1	1.28789	1.13158	4.287e-11	1.6892e-09	0.291912	0.125929	0.145729	1.20206	1.52899	1.56233	45	49	36	85	86	115
ENSG00000109501.13	WFS1	-0.209447	6.14483	0.00116791	0.00807382	6.232	6.38365	6.31685	6.0131	6.13185	6.16007	2885	3937	2722	2440	2127	2833
ENSG00000149295.14	DRD2	1.55864	-0.906216	0.00219759	0.0137097	-3.66761	-2.47531	-2.13123	-4.2472	-1.15848	-0.603814	1	6	6	0	12	24
ENSG00000164853.9	UNCX	-2.07398	2.9381	1.6591e-10	5.8106e-09	4.13756	4.34748	4.09724	2.35165	1.82567	2.20728	674	958	583	191	106	181
ENSG00000168575.10	SLC20A2	-0.24053	8.0136	8.6445e-05	0.00085531	8.14682	8.22771	8.28019	7.87153	7.98541	8.07595	10884	14141	10620	8853	7691	10696
ENSG00000077009.13	NMRK2	0.961097	2.93507	9.7411e-12	4.1919e-10	1.61955	3.11046	2.55506	2.95397	3.90461	3.39855	116	405	199	291	453	416
ENSG00000179630.11	LACC1	-0.313808	6.41203	5.6733e-05	0.00059057	6.49528	6.75373	6.79259	6.04061	6.60881	6.4387	3463	5089	3786	2487	2961	3437
ENSG00000205726.15	ITSN1	-0.24359	7.38938	0.00025475	0.00222836	7.47599	7.67101	7.57871	7.08961	7.44018	7.46796	6836	9613	6530	5148	5270	7017
ENSG00000189253.7	TRIM64B	5.9139	-2.24876	4.8424e-07	8.3819e-06	-4.2472	-4.2472	-4.2472	-3.24397	-1.38799	-2.48379	0	0	0	2	10	5
ENSG00000144868.13	TMEM108	1.71381	3.03672	5.4675e-25	9.4457e-23	2.16308	1.44531	1.73579	3.42811	3.56238	3.51135	170	126	112	405	357	450
ENSG00000197594.13	ENPP1	0.193126	4.85152	0.0522962	0.162281	4.3931	4.9392	4.97261	4.22888	5.35994	5.27217	805	1445	1071	707	1245	1530
ENSG00000155016.18	CYP2U1	0.953078	3.52279	9.8697e-15	6.425e-13	2.71404	2.92965	3.03369	3.74792	3.9968	3.78388	250	357	278	506	483	544
ENSG00000137821.11	LRRC49	-0.22779	5.89805	0.00846278	0.0410394	5.93325	6.33221	6.01449	5.84804	6.05601	5.70288	2345	3799	2207	2176	2018	2063
ENSG00000164591.13	MYOZ3	-0.900321	1.74033	3.2266e-07	5.8264e-06	2.19625	2.35565	2.17035	1.20206	1.21772	1.62266	174	239	152	85	69	120
ENSG00000103888.17	CEMIP	1.71204	5.44864	3.667e-14	2.2486e-12	3.99643	3.83964	4.36036	5.49903	5.80714	6.04464	611	673	700	1708	1698	2615
ENSG00000137878.17	GCOM1	0.208109	5.20878	0.122124	0.291976	5.4466	4.17877	4.99397	5.84605	4.53477	4.86717	1673	852	1087	2173	702	1155
ENSG00000071967.12	CYBRD1	1.11555	4.40318	1.0828e-21	1.3701e-19	3.65556	3.40992	3.50833	4.36287	4.85193	4.71615	482	499	387	776	875	1040
ENSG00000025708.14	TYMP	0.896741	2.50375	5.6021e-08	1.169e-06	1.30683	1.97502	1.6031	2.16006	2.50743	2.83089	93	183	102	167	171	280
ENSG00000249992.1	TMEM158	1.18026	0.958936	3.698e-06	5.2358e-05	-0.17495	-0.185637	-0.462333	0.402858	1.15508	1.0323	32	39	23	48	66	79
ENSG00000150594.6	ADRA2A	1.28884	-0.185629	0.00016663	0.00152748	-2.08983	-1.5171	-1.6617	-1.65685	-0.490988	-0.0204687	7	14	9	10	20	37
ENSG00000101220.17	C20orf27	0.767287	3.63437	1.2814e-14	8.1931e-13	2.74798	3.27744	3.03369	3.34043	4.08626	3.89567	256	455	278	381	514	588
ENSG00000155096.14	AZIN1	-0.292733	7.60557	1.656e-05	0.00020278	7.80592	7.74571	7.91559	7.39611	7.6157	7.58003	8593	10124	8248	6367	5952	7584
ENSG00000151090.19	THRB	0.320109	2.57459	0.0323947	0.114349	2.37342	1.77512	2.27874	2.68402	2.2013	2.49881	197	159	164	241	138	222
ENSG00000268894.7	PLCE1-AS1	1.87685	-0.109011	1.124e-08	2.7218e-07	-1.17399	-1.60739	-2.13123	-0.153657	0.269868	0.278485	15	13	6	32	35	46
ENSG00000160781.17	PAQR6	-0.731413	3.53431	1.5924e-14	1.011e-12	4.14182	3.97996	3.98172	3.34043	3.28365	3.30224	676	742	538	381	294	389
ENSG00000104413.18	ESRP1	-0.326297	2.68404	0.0182635	0.0746158	2.59475	3.27112	3.03369	2.07206	3.05686	2.7735	230	453	278	157	251	269
ENSG00000250742.4	LINC02381	0.313191	0.887509	0.166387	0.357905	-0.262353	0.579097	0.390847	-0.540796	1.02098	0.902051	30	68	43	24	60	72
ENSG00000197757.8	HOXC6	1.5976	-1.20194	0.00298338	0.0176614	-2.93495	-2.65624	-2.83176	-1.54129	-1.66105	-1.71364	3	5	3	11	8	10
ENSG00000102401.20	ARMCX3	-0.248686	8.14314	0.0004101	0.00335839	8.15909	8.47556	8.47076	8.02121	8.2118	8.13449	10977	16792	12120	9821	8998	11139
ENSG00000165186.12	PTCHD1	-0.442479	4.89545	0.00383823	0.021618	5.39932	4.37279	4.75844	5.35171	3.72217	4.10682	1619	975	923	1542	399	681
ENSG00000075340.23	ADD2	-0.594449	2.64605	4.5776e-06	6.3658e-05	3.20433	2.84281	2.95964	2.45964	2.45639	2.34257	352	336	264	206	165	199
ENSG00000156466.10	GDF6	0.264062	5.86385	0.0206511	0.0814932	4.68649	6.02552	5.83751	5.15799	5.9835	6.23009	987	3071	1952	1348	1919	2974
ENSG00000156427.8	FGF18	0.186953	4.35256	0.14312	0.325134	4.65404	3.78301	3.67297	4.9466	3.69674	3.98801	965	647	434	1164	392	627
ENSG00000137962.13	ARHGAP29	0.00169213	5.96478	0.984363	0.993152	6.19761	5.5487	5.83233	6.08737	5.76318	5.74623	2817	2206	1945	2569	1647	2126
ENSG00000168843.14	FSTL5	-1.54982	0.331041	3.1525e-11	1.2615e-09	0.352004	1.72049	1.5464	-1.24155	0.308758	0.0159763	47	153	98	14	36	38
ENSG00000170955.10	CAVIN3	-0.613546	4.90326	1.2097e-09	3.534e-08	5.21036	5.45701	5.26388	4.71925	4.67532	4.68253	1420	2070	1311	994	774	1016
ENSG00000198825.14	INPP5F	-0.465796	4.90854	3.306e-08	7.3434e-07	5.07316	5.39369	5.30184	4.58261	4.82535	4.96595	1291	1981	1346	904	859	1237
ENSG00000184908.17	CLCNKB	-0.899123	3.26415	9.1812e-15	5.9985e-13	4.0676	3.71711	3.78441	3.239	2.65055	2.95809	642	618	469	355	189	306
ENSG00000103196.12	CRISPLD2	0.824763	2.05656	1.2822e-06	2.0423e-05	0.492121	1.69238	1.34506	1.48706	2.21159	2.34973	52	150	85	104	139	200
ENSG00000198795.11	ZNF521	0.462015	5.36304	6.4879e-09	1.6464e-07	5.28162	4.77244	5.10487	5.59293	5.29363	5.65529	1492	1287	1174	1823	1189	1996
ENSG00000234520.6	AC018464.1	-1.34572	1.41966	9.2869e-13	4.7696e-11	2.16308	2.4538	2.04294	0.867597	0.97336	0.86257	170	256	139	67	58	70
ENSG00000140319.10	SRP14	-0.258671	9.99994	0.00036398	0.00303981	10.2667	10.2818	10.0924	10.0321	10.099	9.73165	47315	58732	37301	39588	33289	33705
ENSG00000181826.10	RELL1	-0.715287	3.7611	6.8541e-10	2.1087e-08	4.06536	4.26082	4.31865	3.15154	3.88222	3.45273	641	902	680	334	446	432
ENSG00000177108.5	ZDHHC22	1.89438	0.931198	4.9302e-13	2.6554e-11	-0.507278	-0.538458	-0.246598	1.31371	1.04421	1.72528	25	30	27	92	61	129
ENSG00000179588.9	ZFPM1	-0.348999	3.55829	0.00091612	0.00656785	3.74512	3.82892	3.92169	3.41744	3.39627	3.62778	513	668	516	402	318	488
ENSG00000119900.9	OGFRL1	0.716536	4.33614	1.1169e-10	4.0295e-09	3.47817	3.76288	3.93003	3.90898	4.77069	4.61286	426	638	519	566	827	968
ENSG00000114353.17	GNAI2	-0.409624	7.47126	1.4537e-10	5.1902e-09	7.64784	7.78894	7.69269	7.13918	7.37697	7.38483	7701	10432	7067	5328	5044	6624
ENSG00000282221.1	AC119427.1	-0.984986	0.935882	1.6664e-07	3.1616e-06	1.33688	1.53246	1.69725	0.641684	0.649	0.393759	95	134	109	57	46	50
ENSG00000196338.12	NLGN3	0.740154	3.74298	2.1391e-10	7.391e-09	3.63757	2.90944	3.12364	4.237	3.59814	4.0376	476	352	296	711	366	649
ENSG00000135929.9	CYP27A1	-0.262485	3.21312	0.060322	0.179112	3.50819	3.36017	3.50089	2.89364	3.39627	3.30224	435	482	385	279	318	389
ENSG00000104812.15	GYS1	-0.241484	8.53645	0.00052727	0.00415321	8.67373	8.77459	8.77261	8.36613	8.44174	8.68507	15683	20660	14941	12474	10553	16316
ENSG00000125657.5	TNFSF9	1.64672	-0.457332	1.9772e-06	2.999e-05	-1.93819	-2.03852	-1.53394	-1.33471	0.0115433	-0.0962426	8	9	10	13	29	35
ENSG00000137642.13	SORL1	1.2748	2.73689	1.4997e-17	1.2831e-15	1.26055	1.99817	1.82191	2.64795	2.91913	3.33145	90	186	119	235	228	397
ENSG00000138166.6	DUSP5	-0.743744	5.67725	1.3938e-18	1.3464e-16	6.25234	6.05296	6.07587	5.62189	5.28634	5.23883	2926	3130	2303	1860	1183	1495
ENSG00000145287.10	PLAC8	0.360121	3.41341	0.0176111	0.0725898	1.61955	3.88174	3.25771	1.38849	4.35135	3.94848	116	693	325	97	618	610
ENSG00000113140.11	SPARC	0.717234	9.98345	8.3355e-08	1.6846e-06	9.08674	9.32768	9.27904	9.41574	10.2984	10.1708	20882	30314	21225	25823	38224	45697
ENSG00000253250.3	C8orf88	-0.156567	2.93686	0.219337	0.428292	2.89662	3.36017	3.11392	2.50739	3.33636	3.04	284	482	294	213	305	324
ENSG00000137868.19	STRA6	-0.972393	4.10779	1.8276e-11	7.5659e-10	4.62389	4.72814	4.77241	3.84935	3.59814	3.75721	945	1248	932	543	366	534
ENSG00000146250.7	PRSS35	-0.432183	9.05309	1.3458e-09	3.9062e-08	9.41556	9.27095	9.40609	8.77022	9.03431	8.99318	26228	29145	23179	16507	15914	20201
ENSG00000156219.16	ART3	0.666118	3.22723	2.9152e-05	0.00032838	3.49826	1.69238	2.47378	3.97356	2.9746	2.7735	432	150	188	592	237	269
ENSG00000139668.9	WDFY2	0.277237	4.03883	0.00292897	0.0174112	3.81884	3.77634	3.7628	4.22685	3.98184	3.9788	540	644	462	706	478	623
ENSG00000185129.6	PURA	-0.274979	4.3071	0.00695544	0.0348684	4.43016	4.64136	4.47112	4.31958	4.20441	4.18692	826	1175	756	753	558	720
ENSG00000146648.18	EGFR	1.10175	2.15348	1.9703e-11	8.0822e-10	-0.133157	1.60461	1.57503	0.591924	2.71711	2.82577	33	141	100	55	198	279
ENSG00000137198.9	GMPR	-0.653194	5.60837	4.6947e-11	1.8297e-09	6.0046	6.05618	6.02361	5.56419	5.33778	5.23207	2464	3137	2221	1787	1226	1488
ENSG00000082781.12	ITGB5	0.204501	9.03188	0.0007218	0.00541987	8.95542	8.71049	8.9034	9.17698	8.91581	9.09024	19065	19762	16359	21884	14659	21607
ENSG00000171992.13	SYNPO	-0.445574	4.68522	5.5104e-05	0.00057528	4.68649	5.23142	5.08635	4.28084	4.58117	4.79822	987	1770	1159	733	725	1101
ENSG00000044524.11	EPHA3	0.309269	3.36545	0.0488291	0.154783	3.22456	2.86396	3.04908	3.78437	2.98664	3.23812	357	341	281	519	239	372
ENSG00000286593.1	AP006261.1	6.28618	-2.07721	1.7324e-09	4.8941e-08	-4.2472	-4.2472	-4.2472	-1.43431	-2.7227	-1.30123	0	0	0	12	3	14
ENSG00000035664.11	DAPK2	0.106239	0.652015	0.64876	0.806662	0.866379	0.00924746	0.358278	1.37384	-0.631177	0.448117	68	45	42	96	18	52
ENSG00000102109.9	PCSK1N	0.531875	4.10512	4.6035e-08	9.7999e-07	3.90411	3.63581	3.42035	4.38678	4.10295	4.06612	573	584	364	789	520	662
ENSG00000150556.17	LYPD6B	0.755044	2.17828	7.9926e-06	0.00010544	1.32193	1.61463	1.5172	2.1515	2.39446	2.10948	94	142	96	166	158	169
ENSG00000129946.10	SHC2	-0.560338	5.02901	1.8156e-06	2.7739e-05	5.19813	5.54805	5.35954	4.96626	4.62228	4.82028	1408	2205	1401	1180	746	1118
ENSG00000134369.15	NAV1	-0.680303	8.23185	3.3327e-12	1.5512e-10	9.04063	8.33653	8.60413	8.29684	7.6174	8.02615	20225	15249	13294	11889	5959	10333
ENSG00000104885.18	DOT1L	-0.295129	5.81524	0.00011589	0.00111227	6.02493	6.13965	6.06645	5.75148	5.69784	5.89184	2499	3324	2288	2035	1574	2352
ENSG00000117643.14	MAN1C1	0.173623	5.52225	0.220749	0.430126	5.71178	4.76459	5.06884	6.29161	4.66599	5.11515	2011	1280	1145	2960	769	1372
ENSG00000143799.13	PARP1	-0.401176	7.79277	1.1215e-09	3.3033e-08	8.12142	8.00037	8.1261	7.80365	7.59692	7.64219	10694	12079	9544	8446	5875	7918
ENSG00000185551.15	NR2F2	-0.0049114	2.93257	0.972643	0.987956	2.38784	3.01534	2.97045	2.86774	2.85488	2.70261	199	379	266	274	218	256
ENSG00000100439.10	ABHD4	0.321629	5.96923	3.4188e-06	4.9101e-05	5.8813	5.60696	5.71826	6.13103	6.01544	6.02465	2262	2297	1797	2648	1962	2579
ENSG00000233067.3	PTCHD1-AS	-0.0947318	-0.535578	0.799363	0.897736	0.094976	-2.16995	-1.53394	0.15127	-1.81977	-2.48379	39	8	10	40	7	5
ENSG00000013016.16	EHD3	0.193325	9.78201	0.0437414	0.14245	9.90044	9.27658	9.55115	10.2874	9.31915	9.70356	36706	29259	25631	47252	19388	33055
ENSG00000152767.16	FARP1	-0.289964	6.63133	8.4871e-05	0.00084248	6.76524	6.91039	6.88516	6.38633	6.5405	6.75869	4176	5673	4037	3161	2824	4291
ENSG00000134716.11	CYP2J2	-0.0780622	6.25021	0.544565	0.733558	6.02262	6.72106	6.59186	6.3172	6.44608	6.38136	2495	4975	3294	3013	2645	3303
ENSG00000105559.12	PLEKHA4	-1.32319	1.73576	1.5312e-12	7.5373e-11	2.43723	2.64191	2.42743	1.5405	0.70838	1.26208	206	292	182	108	48	93
ENSG00000196843.16	ARID5A	-1.01626	3.70127	1.278e-11	5.4029e-10	4.26415	4.37869	4.1996	2.95397	3.234	3.5799	736	979	626	291	284	472
ENSG00000101608.12	MYL12A	-0.307158	9.11435	1.3984e-05	0.00017412	9.24814	9.44906	9.27162	8.84382	9.2624	8.94068	23354	32975	21116	17371	18640	19479
ENSG00000139211.6	AMIGO2	0.591759	3.38182	3.0917e-05	0.00034438	1.11206	3.37203	3.21287	2.19381	3.71495	3.74098	81	486	315	171	397	528
ENSG00000173210.19	ABLIM3	1.2132	5.07428	1.78e-29	4.3217e-27	4.53433	3.97608	4.16707	5.57464	5.3093	5.45085	888	740	612	1800	1202	1732
ENSG00000166741.7	NNMT	2.40392	2.0688	1.0379e-05	0.00013348	0.2609	-1.20368	-0.521713	1.62951	2.55673	2.01361	44	18	22	115	177	158
ENSG00000166025.18	AMOTL1	0.814738	4.90544	5.7735e-08	1.202e-06	4.06984	4.20719	4.28655	4.41746	5.26054	5.33663	643	869	665	806	1162	1600
ENSG00000164761.9	TNFRSF11B	-0.654074	1.30202	0.00134568	0.00914092	-0.262353	2.52459	2.06329	-0.334279	1.60907	1.44695	30	269	141	28	91	106
ENSG00000150995.19	ITPR1	0.508938	3.59483	2.3976e-05	0.00027774	3.04051	3.1592	3.21742	3.44573	3.55431	3.9295	314	419	316	410	355	602
ENSG00000013588.8	GPRC5A	1.3218	4.68699	8.5352e-12	3.7131e-10	3.44061	3.45244	3.64624	4.09686	5.24433	5.22236	415	514	426	645	1149	1478
ENSG00000148180.19	GSN	-0.28561	8.25434	3.3625e-06	4.8408e-05	8.52729	8.42513	8.43875	8.24672	8.07079	8.21581	14169	16215	11854	11483	8160	11785
ENSG00000188042.8	ARL4C	0.367159	3.50572	0.00337964	0.0194623	2.56966	3.29312	3.08933	2.64185	3.59814	3.76259	226	460	289	234	366	536
ENSG00000172346.15	CSDC2	-0.900383	3.55446	1.3196e-09	3.8427e-08	3.68214	4.25442	4.13618	3.18967	2.99263	3.15885	491	898	599	343	240	352
ENSG00000122367.19	LDB3	-0.26084	10.0254	4.5151e-05	0.00048316	10.4341	10.1266	10.2	10.0714	9.89332	10.013	53137	52742	40189	40682	28866	40963
ENSG00000205542.11	TMSB4X	-0.559078	9.39357	5.7775e-09	1.4766e-07	9.42876	9.94681	9.53854	8.74706	9.49931	9.00321	26469	46562	25408	16244	21967	20342
ENSG00000132274.16	TRIM22	1.28336	0.686393	4.6678e-09	1.2137e-07	-0.133157	-0.779592	-0.197353	1.31371	0.618367	0.551049	33	25	28	92	45	56
ENSG00000279393.1	AL139005.1	1.15283	-0.853785	0.0101686	0.0474478	-2.25931	-2.03852	-1.95718	-2.65793	-0.363224	-0.910782	6	9	7	4	22	19
ENSG00000115414.19	FN1	1.07177	10.9606	3.6346e-24	5.6785e-22	9.2905	10.3035	10.5112	10.3129	11.3748	11.6321	24050	59624	49864	48094	80606	125838
ENSG00000085831.15	TTC39A	-0.320437	5.67974	3.8265e-05	0.00041517	5.75136	6.05526	5.98613	5.50577	5.64658	5.68954	2067	3135	2164	1716	1519	2044
ENSG00000123130.17	ACOT9	-0.335504	5.84502	4.6997e-07	8.1671e-06	6.03299	6.11868	6.0765	5.69073	5.83571	5.69587	2513	3276	2304	1951	1732	2053
ENSG00000187800.13	PEAR1	1.50286	0.805468	2.4861e-08	5.6614e-07	-1.56043	-0.538458	0.390847	-0.334279	1.31644	1.5746	11	30	43	28	74	116
ENSG00000050344.9	NFE2L3	1.65388	1.80555	1.0649e-17	9.2432e-16	0.492121	0.125929	0.707618	1.59204	2.41243	2.14282	52	49	54	112	160	173
ENSG00000280143.1	AP000892.3	-0.0507562	1.64585	0.764063	0.877276	1.35167	2.01339	1.8456	0.736335	2.15935	2.02259	96	188	121	61	134	159
ENSG00000188523.8	CFAP77	1.73266	0.293027	5.7422e-11	2.1951e-09	-0.618213	-1.35189	-1.41657	0.713248	0.383529	0.448117	23	16	11	60	38	52
ENSG00000166333.13	ILK	-0.305362	4.64191	9.1524e-05	0.00090105	4.73243	5.01397	4.89385	4.49226	4.62998	4.6054	1019	1522	1014	849	750	963
ENSG00000176771.17	NCKAP5	-1.12071	0.97912	9.3019e-07	1.518e-05	0.926901	1.92758	2.08336	0.0808655	0.765413	0.86257	71	177	143	38	50	70
ENSG00000118816.10	CCNI	-0.267627	7.44087	3.7071e-05	0.00040245	7.62671	7.65198	7.62115	7.27693	7.4421	7.38091	7589	9487	6725	5862	5277	6606
ENSG00000106688.12	SLC1A1	1.03116	3.26438	1.6304e-07	3.103e-06	2.48498	2.39688	2.45079	3.03534	3.67085	3.65981	213	246	185	308	385	499
ENSG00000269556.8	TMEM185A	-0.0899212	6.64663	0.168583	0.360716	6.65885	6.82397	6.84127	6.46618	6.79109	6.79355	3879	5343	3916	3341	3360	4396
ENSG00000198589.13	LRBA	0.446545	6.03488	2.1268e-07	3.9763e-06	5.85559	5.3561	5.86095	6.12394	6.0066	6.29131	2222	1930	1984	2635	1950	3103
ENSG00000007174.18	DNAH9	1.37663	-1.21885	0.00257817	0.0156917	-2.93495	-1.80691	-2.32919	-0.849037	-1.81977	-1.13217	3	11	5	19	7	16
ENSG00000145391.13	SETD7	-0.483099	6.5336	1.3241e-09	3.8496e-08	6.82211	6.72338	7.07656	6.35917	6.2811	6.53367	4344	4983	4610	3102	2359	3671
ENSG00000154188.10	ANGPT1	1.22932	-0.752333	0.00068453	0.00517851	-1.17399	-1.80691	-2.5587	-0.919457	-0.55938	-0.497245	15	11	4	18	19	26
ENSG00000162614.18	NEXN	-0.271171	7.41725	3.8404e-05	0.00041642	7.58819	7.77839	7.55421	7.39203	7.519	7.19722	7389	10356	6420	6349	5566	5816
ENSG00000164588.7	HCN1	0.253119	3.73555	0.0671949	0.193531	3.99171	3.06734	3.30973	4.02837	3.65585	3.48883	609	393	337	615	381	443
ENSG00000185518.11	SV2B	5.15392	-1.58302	8.2477e-10	2.4905e-08	-3.66761	-4.2472	-4.2472	-0.28696	-1.99814	-1.39381	1	0	0	29	6	13
ENSG00000147872.10	PLIN2	0.216593	6.07322	0.005012	0.0268247	5.78036	6.12439	6.03717	5.81114	6.41634	6.366	2109	3289	2242	2121	2591	3268
ENSG00000062524.16	LTK	-1.51593	-0.281681	7.5496e-10	2.2952e-08	0.0593719	0.658731	0.831426	-1.54129	-0.870868	-0.446774	38	72	59	11	15	27
ENSG00000146926.11	ASB10	-0.765381	-1.35439	0.0863768	0.231493	-0.869504	-0.370926	-0.940814	-0.919457	-1.99814	-1.30123	19	34	16	18	6	14
ENSG00000198585.11	NUDT16	-0.889321	5.37743	4.0711e-18	3.7511e-16	5.91842	5.97051	5.81893	5.26308	5.01515	4.75844	2321	2956	1927	1450	980	1071
ENSG00000033867.16	SLC4A7	-0.0275806	5.71938	0.746498	0.866739	6.07761	5.27945	5.58034	6.14026	5.32242	5.37834	2592	1830	1633	2665	1213	1647
ENSG00000272674.3	PCDHB16	-0.0817324	2.72744	0.649005	0.806848	2.54413	2.56132	2.92113	3.20631	2.18048	2.39885	222	276	257	347	136	207
ENSG00000169255.15	B3GALNT1	0.00931834	7.37591	0.897594	0.950328	7.35433	7.15034	7.35789	7.56076	7.13503	7.20242	6283	6700	5603	7137	4265	5837
ENSG00000109846.8	CRYAB	-0.569343	9.28093	1.8914e-11	7.812e-10	9.56536	9.87984	9.58332	9.20175	9.14993	8.98019	29098	44450	26209	22263	17242	20020
ENSG00000057704.13	TMCC3	0.892358	2.55833	2.1973e-05	0.0002582	1.21273	2.08721	1.69725	1.31371	3.17734	2.9767	87	198	109	92	273	310
ENSG00000132481.7	AC087289.1	-0.264358	2.89704	0.0207922	0.0818675	2.60713	3.40992	3.18064	2.50067	2.9065	3.02667	232	499	308	212	226	321
ENSG00000127863.15	TNFRSF19	-0.543756	5.82408	3.5211e-11	1.3996e-09	5.93017	6.19286	6.28742	5.45796	5.63993	5.68035	2340	3449	2667	1660	1512	2031
ENSG00000186094.17	AGBL4	1.19716	-0.28705	0.00169438	0.0110261	-1.93819	-1.5171	-1.11277	0.373706	-1.15848	-0.660203	8	14	14	47	12	23
ENSG00000186376.15	ZNF75D	-0.0705992	4.6275	0.532764	0.724493	4.71537	4.22692	4.59684	5.01664	4.14922	4.17488	1007	881	825	1222	537	714
ENSG00000166317.12	SYNPO2L	-0.432124	9.93141	3.6256e-08	7.9927e-07	10.2189	10.3208	10.1777	9.59146	9.82784	10.0024	45774	60340	39573	29168	27585	40664
ENSG00000144227.5	NXPH2	-0.180303	6.14883	0.0109936	0.0504653	6.54037	5.85955	6.13595	6.36335	5.83821	5.79423	3573	2737	2401	3111	1735	2198
ENSG00000113594.10	LIFR	0.16397	5.66969	0.0293702	0.106283	5.19813	5.53558	5.61694	5.41746	5.6598	5.7711	1408	2186	1675	1614	1533	2163
ENSG00000180440.4	SERTM1	0.256956	4.19399	0.0240391	0.091409	4.09862	3.69839	4.06481	4.55204	3.95451	4.14228	656	610	570	885	469	698
ENSG00000118971.8	CCND2	0.647412	8.38284	3.3464e-08	7.4136e-07	8.00518	7.63654	7.87354	8.24785	8.52086	8.7084	9866	9386	8011	11492	11148	16582
ENSG00000164241.13	C5orf63	2.07234	-2.46697	0.050672	0.158804	-4.2472	-3.3952	-4.2472	-2.92139	-3.54621	-2.70321	0	2	0	3	1	4
ENSG00000120156.21	TEK	0.857005	2.61899	0.00010723	0.00103864	0.781518	1.48954	2.19822	1.48706	2.83504	2.68574	64	130	155	104	215	253
ENSG00000117143.13	UAP1	0.60192	4.95365	9.3771e-13	4.7727e-11	4.24645	4.56073	4.60206	4.79954	5.21263	5.19679	727	1111	828	1051	1124	1452
ENSG00000137094.14	DNAJB5	-0.66156	6.38198	3.2599e-05	0.00036133	6.53754	7.12603	6.7792	6.27051	6.07728	6.11458	3566	6588	3751	2917	2048	2745
ENSG00000153246.13	PLA2R1	1.47814	0.709276	2.0491e-08	4.7261e-07	-0.355395	-0.728033	-0.350436	0.15127	1.29723	1.26208	28	26	25	40	73	93
ENSG00000091622.16	PITPNM3	-0.468315	-0.3668	0.116853	0.282987	-0.507278	0.180912	0.255915	-0.540796	-0.706734	-0.0962426	25	51	39	24	17	35
ENSG00000081248.11	CACNA1S	-0.952699	1.19031	6.7223e-07	1.1288e-05	1.71417	1.65403	2.09328	0.689786	0.41951	1.40634	124	146	144	59	39	103
ENSG00000211584.14	SLC48A1	0.308721	5.29862	2.581e-05	0.0002965	5.28836	4.94913	4.99662	5.61956	5.19068	5.34381	1499	1455	1089	1857	1107	1608
ENSG00000149577.15	SIDT2	-0.353689	4.61543	2.8784e-05	0.00032509	4.80812	4.91811	4.9753	4.31383	4.66973	4.64957	1074	1424	1073	750	771	993
ENSG00000140807.7	NKD1	0.116306	1.94191	0.545421	0.734271	2.49167	0.639231	1.48739	2.92914	0.346628	1.39254	214	71	94	286	37	102
ENSG00000099219.14	ERMP1	0.384402	6.59365	4.683e-07	8.1531e-06	6.52005	5.98988	6.43527	6.81081	6.49274	6.80368	3523	2996	2955	4243	2732	4427
ENSG00000180318.4	ALX1	1.94102	0.436498	1.6828e-12	8.1717e-11	-0.869504	-1.27588	-1.11277	0.513908	0.948948	0.737198	19	17	14	52	57	64
ENSG00000138449.10	SLC40A1	0.417325	6.18801	5.1173e-08	1.0804e-06	5.90907	5.86481	5.88187	6.4277	6.19289	6.29733	2306	2747	2013	3253	2219	3116
ENSG00000167874.6	TMEM88	0.0201591	6.58184	0.784614	0.888838	6.58722	6.51651	6.28742	6.5108	6.46019	6.48127	3691	4317	2667	3446	2671	3540
ENSG00000146072.6	TNFRSF21	-0.251827	6.09263	0.00337233	0.0194513	6.11168	6.24217	6.3617	5.61723	6.14467	6.20712	2654	3569	2808	1854	2146	2927
ENSG00000158089.15	GALNT14	0.506726	1.52183	0.00665853	0.0336144	0.824572	1.13313	1.24171	1.65397	1.62457	1.44695	66	101	79	117	92	106
ENSG00000146674.15	IGFBP3	0.667347	6.51923	8.5115e-11	3.1727e-09	5.87043	6.10941	5.88115	6.34093	6.81577	6.72949	2245	3255	2012	3063	3418	4205
ENSG00000197705.9	KLHL14	0.93324	-0.256899	0.00375288	0.0212171	-0.80246	-1.5171	-1.11277	-0.0316353	-1.26867	0.153193	20	14	14	35	11	42
ENSG00000288022.1	AC117488.1	-0.536139	0.0268478	0.0203738	0.0807002	0.714427	0.599422	0.422696	0.0808655	-0.0363937	0.120093	61	69	44	38	28	41
ENSG00000206120.11	EGFEM1P	0.610395	3.18013	1.2226e-06	1.9544e-05	3.2681	2.4869	2.56935	3.58895	3.06256	3.53979	368	262	201	453	252	459
ENSG00000124171.9	PARD6B	0.513486	4.9543	3.8469e-06	5.4258e-05	4.70964	4.4958	4.49191	4.93293	5.08262	5.21552	1003	1062	767	1153	1027	1471
ENSG00000181392.17	SYNE4	2.05342	0.958683	1.268e-17	1.0953e-15	-0.869504	-0.185637	-1.11277	1.51403	1.27776	1.18415	19	39	14	106	72	88
ENSG00000151012.13	SLC7A11	2.48722	2.99838	2.2036e-27	4.499e-25	0.965883	1.01706	1.68417	3.43165	3.7752	3.88832	73	93	108	406	414	585
ENSG00000140279.12	DUOX2	-2.47267	0.245369	6.4862e-10	2.0093e-08	0.352004	1.62458	2.14193	-0.656315	-1.15848	-0.980871	47	143	149	22	12	18
ENSG00000230417.12	LINC00595	-0.99263	0.0713396	0.00040799	0.00334547	0.163652	0.890819	0.654958	-0.717739	-0.190573	-0.217932	41	85	52	21	25	32
ENSG00000261150.2	EPPK1	-0.365523	5.28232	0.0319884	0.113293	5.05633	5.71103	5.7887	4.1792	5.40998	5.82537	1276	2469	1887	683	1289	2246
ENSG00000163171.7	CDC42EP3	-0.245348	8.13996	0.00132736	0.00902677	8.44	8.24475	8.29961	7.95908	8.18364	8.11952	13337	14309	10764	9407	8824	11024
ENSG00000039139.9	DNAH5	-0.286628	0.101636	0.209406	0.415918	0.322271	0.494809	0.758423	-0.433846	0.70838	0.365793	46	64	56	26	48	49
ENSG00000071282.12	LMCD1	0.340443	5.16383	0.00010718	0.00103864	4.24447	5.12504	4.85789	4.64494	5.36456	5.2446	726	1644	989	944	1249	1501
ENSG00000180881.19	CAPS2	0.394875	1.08323	0.0301925	0.108516	1.04082	0.450743	0.572179	1.51403	0.737179	0.902051	77	62	49	106	49	72
ENSG00000163050.17	COQ8A	0.548446	6.94109	6.5418e-09	1.6578e-07	6.79124	6.33865	6.43673	7.53466	6.68884	6.99498	4252	3816	2958	7009	3130	5055
ENSG00000139352.4	ASCL1	0.168442	-2.09656	0.776133	0.883924	-2.08983	-3.10478	-2.5587	-1.65685	-3.07648	-2.9621	7	3	4	10	2	3
ENSG00000117450.14	PRDX1	0.349116	8.56745	2.73e-05	0.00031024	8.32722	8.25399	8.13993	8.62102	8.70922	8.44338	12334	14401	9636	14885	12703	13799
ENSG00000126950.8	TMEM35A	0.0234789	4.27307	0.810575	0.903822	4.19816	4.0701	3.9683	4.36472	4.01161	3.9151	703	790	533	777	488	596
ENSG00000118503.15	TNFAIP3	0.605498	2.59339	0.00036426	0.00303981	1.33688	2.10153	2.29604	2.11673	2.52405	2.90077	95	200	166	162	173	294
ENSG00000106799.13	TGFBR1	1.06926	5.90544	1.1098e-11	4.725e-10	4.92153	4.86768	5.20213	5.51414	6.29145	6.4345	1162	1375	1256	1726	2376	3427
ENSG00000171492.14	LRRC8D	0.485027	5.64026	1.7875e-10	6.224e-09	5.60778	5.00543	5.38805	6.01369	5.67104	5.77907	1871	1513	1429	2441	1545	2175
ENSG00000175449.14	RFESD	-0.283866	0.599268	0.177671	0.373315	0.845627	1.01706	0.8075	0.373706	0.898848	0.575674	67	93	58	47	55	57
ENSG00000111728.10	ST8SIA1	0.834188	-0.297981	0.0167651	0.0699533	-1.26134	-0.88859	-1.41657	-0.433846	0.229899	-1.30123	14	23	11	26	34	14
ENSG00000134684.10	YARS	0.493565	7.94077	1.1313e-12	5.6617e-11	7.61871	7.6072	7.60454	8.08414	8.10261	8.12449	7547	9197	6648	10259	8342	11062
ENSG00000242960.1	FTH1P23	0.223689	0.132075	0.352889	0.571615	-0.0925409	-0.151273	-0.583643	0.282541	-0.245859	-0.305163	34	40	21	44	24	30
ENSG00000140563.15	MCTP2	2.99228	-0.0149646	1.0566e-14	6.8533e-13	-3.25526	-2.47531	-1.20711	-0.0316353	1.02098	0.500501	2	6	13	35	60	54
ENSG00000163833.8	FBXO40	1.04269	3.42427	5.0218e-12	2.2727e-10	2.8814	2.34966	2.84678	4.26307	3.32692	3.61893	281	238	244	724	303	485
ENSG00000221869.4	CEBPD	0.27168	5.97215	0.00089841	0.00646186	5.79057	5.78332	5.65095	5.94227	6.0878	6.01287	2124	2596	1715	2323	2063	2558
ENSG00000153214.11	TMEM87B	0.998014	3.31127	3.8168e-17	3.1748e-15	2.08556	2.71359	2.6723	2.85724	3.81964	3.73825	161	307	216	272	427	527
ENSG00000133195.11	SLC39A11	0.67201	3.36454	2.7191e-11	1.0929e-09	2.83478	2.82997	3.03369	3.5241	3.54213	3.63073	272	333	278	433	352	489
ENSG00000206478.5	IER3	-0.622271	2.34897	4.3029e-07	7.5424e-06	2.74238	2.91756	2.6723	2.1255	2.39446	1.9491	255	354	216	163	158	151
ENSG00000085377.14	PREP	-0.256941	7.65716	2.1256e-05	0.00025159	7.78716	7.86015	7.92013	7.46575	7.67737	7.65416	8482	10960	8274	6682	6212	7984
ENSG00000154736.6	ADAMTS5	1.05176	2.24865	1.2599e-11	5.3387e-10	0.946524	1.57413	1.63063	1.99758	2.5728	2.69138	72	138	104	149	179	254
ENSG00000187012.11	LINC00207	-1.25348	-0.970596	0.00026607	0.00231387	-0.454853	-0.0528343	-0.103636	-0.993491	-1.0561	-2.1252	26	43	30	17	13	7
ENSG00000085063.16	CD59	-0.310441	6.93392	8.2397e-06	0.00010814	7.05744	7.24893	7.171	6.79199	6.98027	6.77473	5114	7174	4922	4188	3831	4339
ENSG00000198771.11	RCSD1	-0.287279	7.65323	7.2911e-06	9.6892e-05	7.86366	7.85765	7.92361	7.44094	7.68201	7.66065	8944	10941	8294	6568	6232	8020
ENSG00000140403.12	DNAJA4	0.4452	4.03259	0.0785214	0.216361	3.14612	3.45244	3.60171	4.5158	3.50493	3.58294	338	514	413	863	343	473
ENSG00000118508.5	RAB32	0.695409	4.3195	4.1612e-13	2.2864e-11	3.35142	4.09178	3.72817	4.00241	4.74964	4.50481	390	802	451	604	815	898
ENSG00000117595.12	IRF6	0.792402	3.22831	9.3705e-12	4.0667e-10	3.13761	2.40844	2.51129	3.97598	3.0963	3.33866	336	248	193	593	258	399
ENSG00000112175.8	BMP5	-0.191951	7.41198	0.0205564	0.0812442	7.72496	7.12099	7.41912	7.6217	7.06577	6.99811	8124	6565	5846	7445	4065	5066
ENSG00000099250.18	NRP1	0.315787	8.5247	2.8181e-07	5.1509e-06	8.37269	8.20727	8.41024	8.64076	8.55007	8.74643	12729	13942	11622	15090	11376	17025
ENSG00000079432.7	CIC	-0.319356	4.35391	0.00144731	0.0097138	4.73243	4.50391	4.5253	4.30034	4.16256	4.33671	1019	1068	785	743	542	799
ENSG00000130649.10	CYP2E1	-1.61735	1.88009	8.7878e-22	1.1278e-19	2.78115	2.42562	2.59753	1.52733	0.522362	0.86257	262	251	205	107	42	70
ENSG00000149557.13	FEZ1	0.222308	5.32556	0.0335196	0.117414	4.8281	5.27945	5.17434	5.3877	5.36225	5.23883	1089	1830	1232	1581	1247	1495
ENSG00000163517.15	HDAC11	-0.0833495	4.60772	0.333913	0.553094	4.633	4.86873	4.6766	4.58738	4.595	4.74493	951	1376	872	907	732	1061
ENSG00000158321.17	AUTS2	-0.31133	5.41435	0.00036641	0.00305489	5.67696	5.70342	5.71505	5.16226	5.42996	5.55127	1963	2456	1793	1352	1307	1857
ENSG00000173698.18	ADGRG2	0.134671	3.04108	0.291746	0.510947	3.30277	2.88481	3.09428	3.22275	3.0963	3.37419	377	346	290	351	258	409
ENSG00000163630.11	SYNPR	0.699245	0.131533	0.0176062	0.0725863	-0.561679	-0.494716	-0.521713	1.0445	-0.786468	-0.135676	24	31	22	76	16	34
ENSG00000179284.5	DAND5	-0.61344	0.548362	0.00372291	0.0210742	0.866379	1.00187	0.92335	0.486937	0.58707	-0.0962426	68	92	63	51	44	35
ENSG00000204282.4	TNRC6C-AS1	-0.465054	3.31314	0.00017917	0.00162583	3.56643	3.64317	3.7057	3.27098	2.99263	3.25728	453	587	444	363	240	377
ENSG00000135074.15	ADAM19	-0.455095	6.81667	0.0001581	0.00145968	6.94396	7.10819	7.2335	6.12339	6.88295	6.95036	4727	6507	5140	2634	3581	4901
ENSG00000130940.15	CASZ1	-0.285834	6.97221	1.7829e-05	0.000216	7.16761	7.2248	7.26541	6.78578	6.94328	7.06622	5520	7055	5255	4170	3734	5311
ENSG00000100784.12	RPS6KA5	0.249649	2.34754	0.0714321	0.202273	2.2446	2.05814	2.13233	2.55362	2.15935	2.44636	180	194	148	220	134	214
ENSG00000101265.16	RASSF2	-0.8015	2.66496	1.9458e-07	3.6573e-06	3.01751	3.01912	3.43214	1.84663	2.61995	2.61622	309	380	367	134	185	241
ENSG00000188783.6	PRELP	1.22611	-1.16651	0.0120475	0.0543043	-2.25931	-2.31457	-3.16886	-1.78248	-1.26867	-1.49275	6	7	2	9	11	12
ENSG00000137267.6	TUBB2A	-0.222918	6.50617	0.00382933	0.0215814	6.10023	6.95765	6.68221	5.61412	6.80007	6.65273	2633	5862	3507	1850	3381	3987
ENSG00000259727.1	AC103740.2	-0.994434	0.313959	2.056e-05	0.00024496	0.667901	1.32842	0.945444	0.0443314	0.346628	-0.305163	59	116	64	37	37	30
ENSG00000170561.13	IRX2	-0.362775	2.12981	0.01814	0.0742587	2.61941	2.25675	2.29604	2.46656	1.77102	1.78984	234	223	166	207	102	135
ENSG00000187957.8	DNER	1.30461	1.63308	9.4751e-12	4.1021e-10	0.465165	0.428195	1.18713	1.67802	2.16996	2.10102	51	61	76	119	135	168
ENSG00000171004.18	HS6ST2	0.541049	6.30924	1.608e-11	6.6877e-10	5.62767	6.05847	6.09761	6.06132	6.66515	6.67391	1897	3142	2338	2523	3079	4046
ENSG00000235162.8	C12orf75	-0.499315	6.49183	3.0063e-10	1.0096e-08	6.38635	7.06865	6.82758	6.01664	6.5658	6.20417	3211	6331	3879	2446	2874	2921
ENSG00000150961.15	SEC24D	0.273422	6.27079	9.8115e-05	0.00095858	5.76869	6.07897	6.16977	5.91344	6.38654	6.52973	2092	3187	2458	2277	2538	3661
ENSG00000128011.4	LRFN1	0.818209	2.86367	5.2145e-08	1.0983e-06	2.73111	1.90326	2.0223	3.41386	2.54863	3.11752	253	174	137	401	176	342
ENSG00000185818.7	NAT8L	-0.351048	2.8414	0.00989493	0.0465033	3.31414	2.96923	3.24885	2.94409	2.70259	2.83089	380	367	323	289	196	280
ENSG00000164220.7	F2RL2	2.30449	-0.0964933	4.5409e-09	1.1824e-07	-2.45138	-1.7037	-1.80189	0.0808655	-0.0859784	0.337273	5	12	8	38	27	48
ENSG00000133131.15	MORC4	0.478269	3.23202	0.00018756	0.001696	2.27596	2.86816	2.70505	2.32143	3.47532	3.41229	184	342	221	187	336	420
ENSG00000198074.10	AKR1B10	4.02241	-1.88723	9.9396e-09	2.433e-07	-3.66761	-3.7592	-4.2472	-1.54129	-1.38799	-1.49275	1	1	0	11	10	12
ENSG00000132793.11	LPIN3	-0.0400556	3.91437	0.679766	0.827128	3.84783	4.22038	3.88215	3.86514	3.97883	3.99259	551	877	502	549	477	629
ENSG00000188549.12	CCDC9B	-0.679899	5.47836	6.4165e-10	2.0015e-08	6.05009	5.81299	6.04487	5.57303	4.97944	5.32396	2543	2650	2254	1798	956	1586
ENSG00000277586.2	NEFL	0.85155	6.14132	4.3503e-09	1.1461e-07	5.045	5.80098	5.73263	6.01487	6.57031	6.5659	1266	2628	1815	2443	2883	3754
ENSG00000198075.10	SULT1C4	-0.475597	1.58179	0.00769215	0.0378436	1.29157	1.83634	1.73579	1.1685	1.21772	1.11862	92	166	112	83	69	84
ENSG00000145832.14	SLC25A48	0.648261	3.53973	1.6485e-06	2.5445e-05	3.80547	2.25675	2.79905	4.16225	3.3781	3.28741	535	223	236	675	314	385
ENSG00000233117.4	LINC00702	-1.8711	-0.555674	2.2023e-09	6.1251e-08	-0.262353	0.428195	0.62789	-1.65685	-1.38799	-1.30123	30	61	51	10	10	14
ENSG00000246430.7	LINC00968	3.19099	-2.05681	5.2269e-05	0.00054983	-3.66761	-3.7592	-4.2472	-1.9201	-2.20172	-2.29338	1	1	0	8	5	6
ENSG00000177354.12	C10orf71	-0.6263	4.59867	4.9727e-05	0.00052525	5.27387	4.91	5.12195	4.72214	4.14386	4.55521	1484	1416	1188	996	535	930
ENSG00000133121.21	STARD13	-0.658964	2.35825	1.6331e-05	0.00020043	2.9894	2.71824	2.89299	2.33662	2.31072	1.98632	303	308	252	189	149	155
ENSG00000143842.15	SOX13	-0.603096	1.87138	0.00018687	0.00169057	2.22866	2.30085	2.51129	1.50061	2.02567	1.72528	178	230	193	105	122	129
ENSG00000104881.16	PPP1R13L	-0.387175	2.17763	0.00402185	0.0224606	2.26819	2.58699	2.55506	1.98799	2.12708	2.13456	183	281	199	148	131	172
ENSG00000258302.2	AC025034.1	0.912989	-1.25658	0.0348548	0.121012	-3.25526	-2.31457	-1.20711	-1.33471	-1.26867	-1.30123	2	7	13	13	11	14
ENSG00000101850.13	GPR143	-0.468921	1.53725	0.0519213	0.16148	1.81369	1.88682	1.71021	0.641684	2.01395	1.39254	133	172	110	57	121	102
ENSG00000171951.5	SCG2	2.25769	1.86238	1.3808e-11	5.8236e-10	0.291912	-0.0528343	0.107048	2.19381	2.55673	2.27651	45	43	35	171	177	190
ENSG00000130822.15	PNCK	-1.9874	0.459043	2.0717e-08	4.7722e-07	0.714427	2.05077	1.98011	-0.433846	-0.0859784	-0.260888	61	193	133	26	27	31
ENSG00000176971.3	FIBIN	-0.160798	2.76549	0.285523	0.504967	2.61329	2.75041	2.71151	2.47344	2.49905	2.63392	233	315	222	208	170	244
ENSG00000146122.17	DAAM2	1.04967	2.80318	1.3369e-10	4.7848e-09	1.33688	2.01339	1.8573	2.22679	2.85488	3.21479	95	188	122	175	218	366
ENSG00000260852.1	FBXL19-AS1	-0.277303	2.41874	0.031642	0.112443	2.31423	2.78631	2.85847	2.14289	2.43896	2.54941	189	323	246	165	163	230
ENSG00000077522.13	ACTN2	-0.138206	11.6077	0.0257467	0.0963616	11.8023	11.7151	11.7828	11.6064	11.5513	11.7268	137175	158615	120390	117896	91094	134374
ENSG00000150093.19	ITGB1	-0.172977	9.48707	0.0064301	0.03272	9.53303	9.61812	9.74336	9.28551	9.56297	9.52546	28453	37075	29284	23594	22958	29216
ENSG00000064309.14	CDON	0.472208	3.12579	0.00045057	0.00364164	3.22054	2.34365	2.69856	3.32908	2.99858	3.37068	356	237	220	378	241	408
ENSG00000174279.4	EVX2	0.641864	1.17166	0.0121354	0.054646	1.09458	-0.117708	0.067301	1.25097	0.924115	0.842417	80	41	34	88	56	69
ENSG00000235268.2	KDM4E	5.90433	-2.44128	3.9088e-07	6.9328e-06	-4.2472	-4.2472	-4.2472	-4.2472	-2.20172	-1.13217	0	0	0	0	5	16
ENSG00000118640.11	VAMP8	-0.553476	2.6432	3.2233e-05	0.00035749	2.8814	3.16943	2.70505	2.18545	2.52405	2.41259	281	422	221	170	173	209
ENSG00000228594.4	FNDC10	0.715135	5.98534	6.6634e-21	7.9814e-19	5.4907	5.55392	5.45407	6.2355	6.06952	6.32846	1725	2214	1496	2847	2037	3184
ENSG00000243137.8	PSG4	3.06116	-0.161466	1.8238e-15	1.3055e-13	-2.45138	-2.31457	-2.83176	-0.781895	0.522362	0.365793	5	7	3	20	42	49
ENSG00000163827.13	LRRC2	0.111375	4.66971	0.305431	0.524526	4.5648	4.51866	4.5087	4.96137	4.40393	4.56754	907	1079	776	1176	641	938
ENSG00000127129.10	EDN2	-1.09303	-0.389794	0.00021992	0.00194642	0.0593719	0.309845	0.600303	-0.993491	-0.631177	-0.497245	38	56	50	17	18	26
ENSG00000120549.18	KIAA1217	0.211873	4.04416	0.0297481	0.107284	3.98224	3.6602	3.99767	4.22685	3.8397	4.19687	605	594	544	706	433	725
ENSG00000100979.15	PLTP	0.991335	7.02263	2.0293e-24	3.3449e-22	5.89336	6.43898	6.1942	6.50241	7.50468	7.49886	2281	4091	2500	3426	5511	7169
ENSG00000090861.15	AARS	0.561509	7.59235	3.2813e-16	2.5633e-14	7.34535	7.09035	7.27608	7.78492	7.67551	7.93675	6244	6427	5294	8337	6204	9712
ENSG00000161544.10	CYGB	2.1114	0.344091	8.0582e-11	3.0163e-09	-2.25931	-0.88859	-1.30804	0.0808655	1.02098	0.474547	6	23	12	38	60	53
ENSG00000152078.10	TMEM56	-0.53884	4.72577	2.3203e-06	3.4678e-05	5.31691	4.88848	5.24507	4.83339	4.57321	4.42575	1529	1395	1294	1076	721	850
ENSG00000135750.14	KCNK1	1.08811	0.374737	0.00021033	0.00187446	-1.45369	-0.370926	-0.4053	0.343954	0.188792	0.474547	12	34	24	46	33	53
ENSG00000092421.16	SEMA6A	0.188054	4.40261	0.0662859	0.191596	4.14182	4.264	4.26256	4.37211	4.34435	4.51758	676	904	654	781	615	906
ENSG00000185737.13	NRG3	0.623598	1.66597	0.00046837	0.00376014	1.65576	0.874233	1.0913	2.29835	1.37259	1.77928	119	84	71	184	77	134
ENSG00000163932.15	PRKCD	1.44274	1.8904	4.2565e-12	1.9509e-10	0.0228669	0.677972	0.8075	0.665935	2.54049	2.284	37	73	58	58	175	191
ENSG00000179348.11	GATA2	-0.65135	1.81402	0.00362805	0.0206413	-0.133157	3.07098	2.79905	-0.0711734	2.08289	2.14282	33	394	236	34	127	173
ENSG00000261040.7	WFDC21P	1.29795	-1.37352	0.0140226	0.0610479	-2.08983	-2.47531	-3.16886	-1.07153	-1.99814	-1.59897	7	6	2	16	6	11
ENSG00000253368.4	TRNP1	0.251862	4.79313	0.00859848	0.0415628	4.66592	4.54248	4.5087	4.8374	4.79999	4.83566	973	1097	776	1079	844	1130
ENSG00000197696.10	NMB	-0.727375	2.74223	3.5274e-08	7.7859e-07	2.9894	3.55226	2.93776	2.50067	2.69527	2.13456	303	551	260	212	195	172
ENSG00000135605.13	TEC	0.447958	3.58926	3.1881e-05	0.00035402	3.27588	3.32399	3.1333	3.5826	3.79246	3.71072	370	470	298	451	419	517
ENSG00000142227.11	EMP3	-0.525034	5.05454	7.51e-10	2.287e-08	5.17649	5.63799	5.12316	4.57623	5.0063	4.79691	1387	2347	1189	900	974	1100
ENSG00000144619.15	CNTN4	0.988762	4.2053	1.0076e-13	5.8586e-12	3.43715	3.47187	3.65632	4.29452	4.65094	4.56139	414	521	429	740	761	934
ENSG00000152684.11	PELO	-0.437796	6.45472	3.2297e-10	1.0779e-08	6.18785	7.04823	6.79145	5.76558	6.58227	6.37085	2798	6242	3783	2055	2907	3279
ENSG00000204175.5	GPRIN2	2.0903	-0.307753	9.4451e-09	2.3247e-07	-2.45138	-1.91807	-1.53394	-0.28696	0.0115433	-0.0578582	5	10	10	29	29	36
ENSG00000100626.17	GALNT16	-0.663797	4.79649	1.707e-10	5.9668e-09	5.24445	5.26997	5.24507	4.86122	4.43062	4.48869	1454	1818	1294	1097	653	888
ENSG00000075461.6	CACNG4	0.786193	-0.32751	0.0136971	0.0599211	-1.80098	-1.0065	-1.20711	-1.33471	-0.245859	-0.35084	9	21	13	13	24	29
ENSG00000092054.13	MYH7	-0.523865	14.3116	1.0007e-06	1.6198e-05	14.8072	14.5443	14.7717	14.0464	14.0763	14.4382	1101150	1127304	955709	639758	524355	880123
ENSG00000141639.12	MAPK4	-0.299409	4.41157	0.003652	0.0207447	4.53271	4.62658	4.82252	3.95153	4.50158	4.61583	887	1163	965	583	686	970
ENSG00000168952.15	STXBP6	0.436193	4.29887	0.00046536	0.003741	4.16504	3.67943	3.68286	4.22277	4.40618	4.25521	687	602	437	704	642	755
ENSG00000166483.11	WEE1	-0.368925	7.8964	1.822e-09	5.1309e-08	8.20016	8.07598	8.16913	7.75503	7.80697	7.77721	11294	12729	9833	8166	6796	8695
ENSG00000077782.20	FGFR1	-0.306885	7.27935	1.7138e-06	2.6386e-05	7.53551	7.4937	7.51758	7.23828	7.11494	7.26999	7124	8501	6259	5707	4206	6117
ENSG00000170989.9	S1PR1	-0.295927	7.82352	1.7614e-05	0.00021369	8.0769	8.0024	8.03518	7.70049	7.70952	7.81906	10369	12096	8961	7863	6352	8951
ENSG00000171551.12	ECEL1	-0.456104	2.83346	0.00358601	0.0204604	3.38057	2.38522	2.632	3.11237	1.51243	2.32088	398	244	210	325	85	196
ENSG00000118946.12	PCDH17	0.194919	1.61317	0.235942	0.448634	1.19643	1.50039	1.5464	1.60464	1.60907	1.6108	86	131	98	113	91	119
ENSG00000120738.8	EGR1	-0.438418	1.95146	0.00909666	0.0435748	2.16308	2.62218	2.21651	1.90892	1.83902	1.98632	170	288	157	140	107	155
ENSG00000118194.20	TNNT2	-0.476048	8.35451	5.6083e-11	2.1485e-09	8.82468	8.56378	8.72261	8.49651	8.00627	8.18425	17413	17851	14432	13654	7803	11530
ENSG00000107104.18	KANK1	0.306224	6.51572	3.2983e-05	0.00036446	6.21844	6.2247	6.40917	6.44838	6.49063	6.82695	2858	3526	2902	3300	2728	4499
ENSG00000021645.18	NRXN3	1.28169	0.851369	4.9919e-07	8.5991e-06	-1.80098	0.00924746	0.107048	0.431432	0.737179	1.24682	9	45	35	49	49	92
ENSG00000224186.8	C5orf66	1.26329	-1.87558	0.0245172	0.0927368	-2.08983	-3.7592	-2.5587	-1.54129	-2.43882	-1.39381	7	1	4	11	4	13
ENSG00000133216.16	EPHB2	0.326564	4.99871	0.0001659	0.00152234	4.39488	4.82625	4.78012	4.77745	4.99889	5.20075	806	1336	937	1035	969	1456
ENSG00000166482.11	MFAP4	0.237097	4.81204	0.0147059	0.0631776	5.24048	3.97608	4.29948	5.56741	4.19665	4.45425	1450	740	671	1791	555	867
ENSG00000107742.13	SPOCK2	-1.61943	-1.33519	1.7343e-05	0.00021125	-0.507278	-0.494716	-0.149733	-1.43431	-2.7227	-1.71364	25	31	29	12	3	10
ENSG00000272763.1	AC103702.2	3.52076	-1.50371	3.46e-07	6.2042e-06	-2.673	-4.2472	-4.2472	-1.24155	-1.66105	-0.660203	4	0	0	14	8	23
ENSG00000143878.9	RHOB	-0.572388	4.23414	4.3221e-06	6.0338e-05	4.54241	4.58131	4.59334	3.80089	4.10019	4.12152	893	1127	823	525	519	688
ENSG00000171234.14	UGT2B7	7.06625	-1.75403	4.9098e-12	2.2277e-10	-4.2472	-4.2472	-4.2472	-2.65793	-0.190573	-1.39381	0	0	0	4	25	13
ENSG00000144645.13	OSBPL10	0.927558	4.46341	4.4981e-08	9.5983e-07	3.71683	3.66262	3.60519	3.99525	4.81188	4.95309	503	595	414	601	851	1226
ENSG00000184371.14	CSF1	0.610919	4.7086	3.0401e-07	5.5172e-06	4.2504	4.22529	4.36241	5.0823	4.52241	5.05073	729	880	701	1279	696	1312
ENSG00000049249.8	TNFRSF9	1.42505	-0.651743	0.00147537	0.00984331	-3.25526	-1.7037	-2.32919	-0.993491	-1.38799	-1.21423	2	12	5	17	10	15
ENSG00000227028.6	SLC8A1-AS1	0.696431	0.878489	0.00067292	0.00510358	0.595173	0.259646	0.48436	1.13414	1.23801	0.99627	56	54	46	81	70	77
ENSG00000136002.18	ARHGEF4	0.51042	2.15623	0.00103414	0.00727788	1.89673	1.32842	1.8456	2.69585	1.86535	1.96783	141	116	121	243	109	153
ENSG00000213190.3	MLLT11	-0.509629	8.9632	7.6297e-13	3.985e-11	9.1695	9.40765	9.30204	8.69304	8.96134	8.69213	22115	32042	21566	15647	15129	16396
ENSG00000102265.12	TIMP1	-0.268093	6.06625	0.00073347	0.00548869	5.78649	6.50578	6.19304	5.23093	6.37514	6.06326	2118	4285	2498	1418	2518	2649
ENSG00000284391.1	AL139398.1	-0.400938	1.43086	0.0262877	0.0977487	1.87641	2.05814	1.95855	1.48706	1.40884	1.76864	139	194	131	104	79	133
ENSG00000166562.9	SEC11C	0.307068	4.47044	0.00113967	0.00792738	4.04502	4.33995	4.10463	4.4085	4.68459	4.3204	632	953	586	801	779	790
ENSG00000260027.4	HOXB7	2.02798	-0.0037615	8.9446e-08	1.7916e-06	-1.35431	-1.43213	-2.13123	-0.540796	0.820277	0.365793	13	15	6	24	52	49
ENSG00000173846.13	PLK3	0.579131	4.04106	4.5568e-10	1.4646e-08	2.96074	3.71246	3.73453	3.57621	4.30401	4.25521	297	616	453	449	598	755
ENSG00000196975.16	ANXA4	0.217859	5.83947	0.00100864	0.00711237	5.67549	5.65326	5.60137	5.83874	5.94775	5.79554	1961	2372	1657	2162	1872	2200
ENSG00000106348.18	IMPDH1	0.731911	5.23663	6.0988e-13	3.2324e-11	4.53757	4.66686	4.66832	4.91153	5.47019	5.68247	890	1196	867	1136	1344	2034
ENSG00000251636.1	LINC01218	1.52208	-1.28343	0.00025584	0.0022368	-2.93495	-1.80691	-2.5587	-1.43431	-0.706734	-1.13217	3	11	4	12	17	16
ENSG00000176533.13	GNG7	0.652943	2.96213	9.1813e-07	1.501e-05	2.84527	2.03594	2.51868	3.72213	2.56479	3.03113	274	191	194	497	178	322
ENSG00000111186.13	WNT5B	-0.527852	4.54575	3.6426e-08	8.0105e-07	4.79871	4.9342	5.00847	4.44224	4.29677	4.41555	1067	1440	1098	820	595	844
ENSG00000124839.13	RAB17	-1.34503	1.38442	5.8452e-08	1.2155e-06	2.33671	2.39688	2.00136	1.00702	0.793106	1.0144	192	246	135	74	51	78
ENSG00000134308.14	YWHAQ	-0.321919	9.53611	1.3805e-06	2.1742e-05	9.5854	9.85384	9.83525	9.37017	9.53978	9.40337	29505	43656	31210	25020	22592	26845
ENSG00000168564.6	CDKN2AIP	0.406383	4.88885	2.2408e-05	0.00026195	4.56797	4.73274	4.5253	5.0131	5.05143	4.99819	909	1252	785	1219	1005	1265
ENSG00000143847.15	PPFIA4	-0.217532	5.87644	0.0132577	0.0584023	6.15818	5.89544	6.25903	6.01841	5.66824	5.9775	2741	2806	2615	2449	1542	2496
ENSG00000113068.9	PFDN1	-0.282599	7.41182	3.1758e-05	0.00035287	7.53794	7.76762	7.51458	7.2192	7.46218	7.295	7136	10279	6246	5632	5351	6224
ENSG00000008517.16	IL32	1.5874	-0.52574	1.2319e-05	0.00015532	-1.45369	-2.16995	-1.20711	-0.656315	0.383529	-0.260888	12	8	13	22	38	31
ENSG00000021826.15	CPS1	-0.545198	4.16176	5.4679e-06	7.4734e-05	4.43537	4.34898	4.7755	3.91658	3.94837	4.07046	829	959	934	569	467	664
ENSG00000224189.8	HAGLR	1.76401	-1.11533	1.4308e-05	0.00017779	-1.17399	-3.3952	-2.83176	0.218398	-1.38799	-1.59897	15	2	3	42	10	11
ENSG00000118804.8	STBD1	-0.296147	3.99343	0.00080508	0.00590165	4.16713	4.34146	4.21333	3.80363	4.04078	4.0017	688	954	632	526	498	633
ENSG00000182197.11	EXT1	0.690024	7.59574	2.8113e-12	1.3154e-10	7.1311	6.99744	7.12788	7.49756	7.88182	7.953	5382	6026	4777	6831	7158	9822
ENSG00000174564.13	IL20RB	-0.735329	-1.19575	0.0367247	0.125611	-1.35431	-0.833062	-0.297583	-1.54129	-1.99814	-0.980871	13	24	26	11	6	18
ENSG00000125744.12	RTN2	-0.179649	4.34299	0.0282142	0.103222	4.4492	4.56332	4.49191	4.36472	4.34902	4.2533	837	1113	767	777	617	754
ENSG00000127870.17	RNF6	-0.0185689	6.66729	0.781167	0.886856	6.42926	6.83874	6.92427	6.48462	6.83796	6.81923	3308	5398	4148	3384	3471	4475
ENSG00000182141.10	ZNF708	0.0933003	3.32682	0.444764	0.653828	3.30657	2.88481	3.19914	3.20217	3.16149	3.32056	378	346	312	346	270	394
ENSG00000119714.11	GPR68	-1.62972	-0.4614	5.1463e-06	7.0908e-05	0.845627	0.428195	0.183401	-0.5974	-1.81977	-0.910782	67	61	37	23	7	19
ENSG00000177697.19	CD151	-0.216222	7.50858	0.00327861	0.0190382	7.60276	7.75749	7.6475	7.39656	7.50755	7.4537	7464	10207	6849	6369	5522	6948
ENSG00000133315.11	MACROD1	0.686191	3.92246	1.5023e-08	3.5515e-07	3.58532	3.36314	3.2969	4.41209	3.81627	4.07262	459	483	334	803	426	665
ENSG00000197406.7	DIO3	2.09014	-1.84386	0.0206631	0.0815188	-3.25526	-3.7592	-4.2472	-4.2472	-1.99814	-2.1252	2	1	0	0	6	7
ENSG00000182168.15	UNC5C	0.0120015	3.97985	0.895259	0.949086	4.05409	3.79848	3.86776	4.00479	3.78213	3.97649	636	654	497	605	416	622
ENSG00000141524.15	TMC6	-0.074071	7.78711	0.271745	0.491113	7.90044	7.87924	7.94981	7.77694	7.76651	7.95944	9175	11106	8446	8291	6608	9866
ENSG00000185070.11	FLRT2	-0.0232824	6.28495	0.766676	0.878522	6.3805	6.01421	6.282	6.32911	6.07728	6.2017	3198	3047	2657	3038	2048	2916
ENSG00000115073.7	ACTR1B	-0.45819	4.9952	0.00014076	0.00131308	5.31502	5.29121	5.22715	5.02486	4.81526	4.61137	1527	1845	1278	1229	853	967
ENSG00000219438.8	TAFA5	1.31891	0.795525	5.1257e-08	1.0809e-06	-0.507278	0.0393144	-0.648351	0.617018	0.87313	1.26208	25	46	20	56	54	93
ENSG00000109158.11	GABRA4	0.0224269	-0.696844	0.978349	0.990812	-3.66761	-0.946341	-1.95718	-0.919457	-2.43882	-1.71364	1	22	7	18	4	10
ENSG00000198270.13	TMEM116	0.448245	5.09393	6.8373e-08	1.4018e-06	4.78651	4.82085	4.7253	5.44575	5.18677	5.04964	1058	1331	902	1646	1104	1311
ENSG00000019549.13	SNAI2	0.633163	3.32578	8.5611e-07	1.4151e-05	1.8349	2.9809	2.8409	1.96863	3.7507	3.68266	135	370	243	146	407	507
ENSG00000150672.17	DLG2	0.484453	2.17911	0.00217579	0.0135926	2.00363	1.36449	2.04294	2.4457	2.00214	2.40574	152	119	139	204	120	208
ENSG00000271614.1	ATP2B1-AS1	0.428447	0.805847	0.0609009	0.180324	0.437696	0.0687675	0.290849	1.15142	0.488886	0.337273	50	47	40	82	41	48
ENSG00000135205.15	CCDC146	0.41518	-0.222187	0.193134	0.39374	-1.45369	-0.630134	-1.02423	-1.65685	0.229899	-0.84394	12	28	15	10	34	20
ENSG00000118526.6	TCF21	1.44595	-1.09	0.0017106	0.0110944	-3.66761	-1.80691	-2.32919	-2.65793	-0.706734	-0.910782	1	11	5	4	17	19
ENSG00000137507.11	LRRC32	1.0124	3.4974	0.00068051	0.00515464	2.25251	2.17108	2.43526	2.08111	3.77173	3.93665	181	210	183	158	413	605
ENSG00000080503.24	SMARCA2	0.329394	6.8123	1.8327e-06	2.7976e-05	6.83829	6.33259	6.6084	7.06987	6.71169	6.99012	4393	3800	3332	5078	3180	5038
ENSG00000163291.14	PAQR3	-0.0310117	5.1092	0.692414	0.833461	5.2365	4.77356	5.14957	5.13863	4.8941	5.03971	1446	1288	1211	1330	901	1302
ENSG00000061455.11	PRDM6	0.434617	4.32843	0.00020331	0.00182374	3.9703	3.88174	3.99238	3.98083	4.61065	4.54589	600	693	542	595	740	924
ENSG00000172380.6	GNG12	-0.295822	6.7029	2.6718e-05	0.0003044	6.7239	6.95099	6.94395	6.27348	6.76729	6.69514	4058	5835	4205	2923	3305	4106
ENSG00000147119.3	CHST7	-0.415304	3.84979	9.0002e-05	0.00088752	3.90411	4.27983	4.09724	3.71634	3.59027	3.73279	573	914	583	495	364	525
ENSG00000165959.12	CLMN	1.66487	0.53719	1.19e-09	3.4822e-08	-1.80098	-0.370926	-0.861955	-0.28696	0.737179	1.29211	9	34	17	29	49	95
ENSG00000276547.1	PCDHGB5	1.32433	-2.00387	0.0221182	0.0859495	-2.673	-3.10478	-3.16886	-1.78248	-1.99814	-2.29338	4	3	2	9	6	6
ENSG00000010379.16	SLC6A13	-0.214258	0.0392585	0.463675	0.669359	0.229207	0.207637	0.707618	-0.111826	0.522362	0.0862153	43	52	54	33	42	40
ENSG00000204054.14	LINC00963	-0.626474	3.3359	7.1061e-09	1.7857e-07	3.50489	3.96437	3.67627	2.87296	3.30785	3.10489	434	734	435	275	299	339
ENSG00000053918.16	KCNQ1	0.541471	3.70227	1.3025e-08	3.116e-07	3.64959	2.99631	3.25328	4.18551	3.5462	3.78123	480	374	324	686	353	543
ENSG00000171119.2	NRTN	0.191375	3.951	0.207247	0.413275	4.09203	3.34219	3.54858	4.64799	3.11836	3.74369	653	476	398	946	262	529
ENSG00000275620.1	AL121827.2	2.97006	-1.98532	6.7811e-05	0.00069264	-3.66761	-4.2472	-3.16886	-2.24235	-1.99814	-1.49275	1	0	2	6	6	12
ENSG00000100558.9	PLEK2	-0.0906903	1.75211	0.577169	0.757487	2.03146	1.56382	1.32834	2.14289	1.23801	1.21583	155	137	84	165	70	90
ENSG00000147383.11	NSDHL	-0.0658219	6.06106	0.333881	0.553093	6.15502	6.2458	6.13894	6.09855	6.16402	6.08164	2735	3578	2406	2589	2175	2683
ENSG00000112319.19	EYA4	-1.24134	0.275492	3.6907e-06	5.2331e-05	1.27614	1.11913	0.945444	0.540385	-0.786468	-0.217932	91	100	64	53	16	32
ENSG00000223382.5	LINC01778	-1.54324	-1.01565	5.5793e-05	0.00058112	-0.939816	-0.117708	0.62789	-1.65685	-1.99814	-0.980871	18	41	51	10	6	18
ENSG00000134121.10	CHL1	1.14658	-2.53662	0.21645	0.424871	-4.2472	-4.2472	-2.83176	-2.65793	-3.07648	-3.68258	0	0	3	4	2	1
ENSG00000283776.1	TAF11L13	5.4376	-1.92665	2.1497e-05	0.00025376	-4.2472	-4.2472	-4.2472	-4.2472	-1.26867	-2.9621	0	0	0	0	11	3
ENSG00000285373.2	LINC02478	1.32448	-1.56126	0.0221842	0.086143	-2.45138	-3.3952	-2.5587	-1.9201	-1.66105	-1.83822	5	2	4	8	8	9
ENSG00000175040.6	CHST2	0.290132	3.19946	0.01174	0.053239	2.99883	2.88067	2.9267	3.08115	3.25904	3.33866	305	345	258	318	289	399
ENSG00000150782.12	IL18	1.63377	-0.370015	0.0034706	0.019884	-0.80246	-3.3952	-2.5587	-1.15404	-0.0363937	-0.497245	20	2	4	15	28	26
ENSG00000143420.18	ENSA	-0.221996	6.78129	0.00053189	0.00418594	6.98753	6.95149	6.94567	6.8609	6.71803	6.63856	4872	5837	4210	4393	3194	3948
ENSG00000130813.18	C19orf66	1.71319	0.496664	9.0414e-13	4.668e-11	-0.939816	-0.583568	-0.861955	0.641684	1.13357	0.692864	18	29	17	57	65	62
ENSG00000075391.16	RASAL2	-0.188749	5.96695	0.00922721	0.0440801	6.07203	6.13269	6.14731	5.7913	5.96002	6.0369	2582	3308	2420	2092	1888	2601
ENSG00000129292.20	PHF20L1	-0.219126	6.98184	0.00050536	0.00400877	7.19607	7.17383	7.17947	6.9497	6.9712	6.97139	5630	6810	4951	4672	3807	4973
ENSG00000184678.10	HIST2H2BE	-0.519296	6.97749	0.00017772	0.0016151	7.15053	7.55823	7.41937	7.06075	6.76292	6.8118	5455	8890	5847	5046	3295	4452
ENSG00000170743.17	SYT9	0.238695	5.88124	0.00867245	0.0418865	6.13859	5.22653	5.60658	6.14512	5.68866	5.88262	2704	1764	1663	2674	1564	2337
ENSG00000231793.5	DOC2GP	-0.490438	-0.416475	0.041485	0.137267	0.0593719	-0.0214595	0.183401	-0.383204	-0.55938	-0.260888	38	44	37	27	19	31
ENSG00000100997.19	ABHD12	-0.0886225	7.45007	0.182707	0.379938	7.5596	7.56422	7.50019	7.31265	7.51198	7.53345	7244	8927	6184	6009	5539	7343
ENSG00000128512.22	DOCK4	0.256221	4.35023	0.00707547	0.0353813	4.23851	3.87133	4.35624	4.30034	4.39492	4.54277	723	688	698	743	637	922
ENSG00000164574.16	GALNT10	0.339325	6.57451	8.5211e-06	0.00011167	6.10733	6.27374	6.44257	6.42415	6.6049	6.81018	2646	3648	2970	3245	2953	4447
ENSG00000162073.13	PAQR4	-0.634378	2.59179	8.2284e-06	0.00010807	2.89662	3.01534	2.99184	2.4457	2.06027	2.47282	284	379	270	204	125	218
ENSG00000167552.14	TUBA1A	-0.436069	10.2667	6.3354e-08	1.3084e-06	10.3042	10.6452	10.5502	9.59871	10.3817	10.2165	48562	75555	51230	29315	40497	47170
ENSG00000170396.8	ZNF804A	1.13097	0.163801	0.00116547	0.00806317	-1.93819	-0.538458	-0.462333	-0.781895	0.737179	0.365793	8	30	23	20	49	49
ENSG00000121361.5	KCNJ8	-0.422535	4.89197	5.2905e-08	1.1117e-06	5.19095	5.26043	5.15787	4.75784	4.78627	4.80083	1401	1806	1218	1021	836	1103
ENSG00000118271.10	TTR	2.00678	-1.03902	0.0651438	0.189208	-4.2472	-3.7592	-2.32919	-3.24397	-1.0561	-1.83822	0	1	5	2	13	9
ENSG00000104313.20	EYA1	-0.3504	0.593657	0.0879528	0.234458	0.737139	0.8233	1.34506	0.540385	0.70838	0.670175	62	81	85	53	48	61
ENSG00000173991.5	TCAP	-1.27434	6.93118	2.0973e-09	5.8513e-08	7.83549	7.74286	7.57915	6.93387	6.18507	6.21987	8771	10104	6532	4621	2207	2953
ENSG00000283633.1	AP000547.3	6.02998	-0.961755	1.9635e-19	2.0631e-17	-3.66761	-4.2472	-4.2472	-0.656315	-0.0363937	-0.217932	1	0	0	22	28	32
ENSG00000180448.10	AC004151.1	-0.372958	4.58824	0.00412807	0.0228917	4.71537	4.88745	4.87526	3.95399	4.5772	4.84202	1007	1394	1001	584	723	1135
ENSG00000204262.14	COL5A2	0.582238	7.15897	0.00026251	0.00228917	6.47093	6.42374	6.6752	6.67849	7.31115	7.39568	3405	4048	3490	3871	4819	6674
ENSG00000179431.6	FJX1	0.117845	4.1982	0.266369	0.484971	3.82945	4.13593	3.90206	3.85199	4.04367	4.3131	544	827	509	544	499	786
ENSG00000139946.10	PELI2	1.41735	1.49621	4.3194e-08	9.2724e-07	0.291912	0.428195	0.514231	1.06288	2.12708	2.06669	45	61	47	77	131	164
ENSG00000150394.14	CDH8	0.583448	3.92902	1.0903e-06	1.7553e-05	3.44407	3.27744	3.75969	4.0924	4.05801	4.09196	416	455	461	643	504	674
ENSG00000162591.16	MEGF6	-0.224606	5.3124	0.0177788	0.0731633	5.484	5.23386	5.59177	5.08343	5.07277	5.48212	1717	1773	1646	1280	1020	1770
ENSG00000154928.18	EPHB1	1.91012	-0.325839	3.9944e-07	7.0568e-06	-1.35431	-1.91807	-2.13123	-0.111826	-0.0363937	-0.0204687	13	10	6	33	28	37
ENSG00000116678.19	LEPR	-0.516696	3.29898	1.9034e-05	0.00022875	2.95106	3.83751	4.03421	2.65402	3.38722	3.26487	295	672	558	236	316	379
ENSG00000165215.6	CLDN3	-0.588561	-0.267737	0.0153767	0.0654831	-0.262353	0.450743	-0.0156373	-0.781895	-0.137328	-0.549546	30	62	32	20	26	25
ENSG00000255399.4	TBX5-AS1	-0.380279	2.99958	0.00693229	0.034762	3.7535	2.24389	2.82311	3.04924	2.18048	2.54319	516	221	240	311	136	229
ENSG00000185112.5	FAM43A	-0.208659	4.72423	0.0344259	0.11987	4.71394	4.9997	4.94546	4.45621	4.6126	4.94129	1006	1507	1051	828	741	1216
ENSG00000184014.8	DENND5A	-0.312974	8.37656	3.4013e-06	4.8889e-05	8.57662	8.57192	8.6835	8.37408	8.16273	8.35635	14662	17952	14046	12543	8697	12991
ENSG00000051108.15	HERPUD1	0.373314	7.27054	1.4729e-06	2.3012e-05	6.86882	7.10863	7.02821	7.30495	7.45462	7.37171	4487	6509	4458	5977	5323	6564
ENSG00000187210.14	GCNT1	0.964911	1.85084	2.0122e-07	3.7738e-06	0.094976	1.24056	0.87812	1.15142	2.12708	1.78984	39	109	61	82	131	135
ENSG00000164307.13	ERAP1	0.292309	4.03102	0.00768736	0.0378408	3.7535	3.64806	3.86196	4.34421	3.79588	3.96954	516	589	495	766	420	619
ENSG00000126733.21	DACH2	0.514434	-0.908735	0.239823	0.454046	-1.6757	-1.35189	-1.6617	-0.993491	-1.51806	-0.780059	10	16	9	17	9	21
ENSG00000285294.1	LINC00842	-0.842938	2.27808	1.4352e-06	2.2482e-05	2.95591	2.78187	2.58351	1.61713	2.34854	1.85164	296	322	203	114	153	141
ENSG00000071242.12	RPS6KA2	0.0834903	7.68472	0.199769	0.403195	7.667	7.49234	7.60628	7.70269	7.5252	7.78482	7804	8493	6656	7875	5590	8741
ENSG00000118898.16	PPL	-0.462763	5.24761	0.00033019	0.00280099	5.61547	5.40528	5.58211	4.76206	5.11315	5.37045	1881	1997	1635	1024	1049	1638
ENSG00000140416.21	TPM1	-0.29929	12.6198	7.5669e-06	0.00010034	12.7884	12.9665	12.792	12.5043	12.6827	12.4618	271713	377626	242316	219677	199571	223645
ENSG00000165449.11	SLC16A9	0.863198	0.577882	0.00058696	0.00456141	-0.507278	-0.0849065	-0.149733	0.0443314	0.522362	1.04998	25	42	29	37	42	80
ENSG00000168672.4	LRATD2	0.138308	8.08553	0.144161	0.326255	8.32289	7.50721	7.88805	8.20931	7.88665	8.06892	12297	8581	8092	11189	7182	10644
ENSG00000135636.14	DYSF	-0.109907	7.16677	0.222722	0.432424	7.25455	7.22296	7.53749	7.04783	7.15884	7.48003	5863	7046	6346	5001	4336	7076
ENSG00000125266.8	EFNB2	0.236599	6.08103	0.00088461	0.00638819	5.6622	5.91888	5.95516	5.75925	6.22819	6.25317	1943	2852	2118	2046	2274	3022
ENSG00000180190.11	TDRP	0.0608728	5.79396	0.407531	0.622115	5.78581	5.62628	5.70699	5.86385	5.80714	5.62538	2117	2328	1783	2200	1698	1955
ENSG00000087338.5	GMCL1	0.227005	5.11367	0.00245665	0.0150524	4.88514	4.89672	5.00716	5.20012	5.1511	5.11934	1133	1403	1097	1388	1077	1376
ENSG00000140406.3	TLNRD1	-0.348595	5.52296	0.00043613	0.0035489	5.81146	5.77161	5.75704	5.13754	5.52489	5.64005	2155	2575	1846	1329	1396	1975
ENSG00000130475.14	FCHO1	1.43991	-1.37983	0.00292948	0.0174112	-2.93495	-3.10478	-1.95718	-1.65685	-1.81977	-1.13217	3	3	7	10	7	16
ENSG00000174516.15	PELI3	0.57762	2.2916	1.6818e-05	0.00020568	1.86615	1.99049	1.8456	2.6661	2.28169	2.46625	138	185	121	238	146	217
ENSG00000133107.14	TRPC4	1.25236	1.73915	1.5458e-09	4.458e-08	0.229207	0.840478	0.48436	1.0445	2.07162	2.07535	43	82	46	76	126	165
ENSG00000073711.11	PPP2R3A	-0.421956	6.55947	2.697e-08	6.126e-07	7.04156	6.64642	6.90854	6.4237	6.42688	6.4894	5058	4724	4103	3244	2610	3560
ENSG00000124875.10	CXCL6	2.07947	-0.853977	2.3578e-05	0.00027349	-2.45138	-2.47531	-2.5587	-1.33471	-0.786468	-0.446774	5	6	4	13	16	27
ENSG00000244300.3	GATA2-AS1	-1.29426	-1.13947	0.00473842	0.0256792	-2.25931	0.840478	-0.4053	-1.65685	-1.15848	-1.83822	6	82	24	10	12	9
ENSG00000106780.9	MEGF9	-0.535863	0.325651	0.0143321	0.0620642	0.518582	0.558482	0.654958	-0.153657	-0.0859784	0.393759	53	67	52	32	27	50
ENSG00000113212.6	PCDHB7	0.0938962	-0.966762	0.796116	0.896348	-1.35431	-1.60739	-1.30804	-1.65685	-0.960514	-1.39381	13	13	12	10	14	13
ENSG00000104763.19	ASAH1	-0.150786	10.7975	0.0288096	0.104965	10.8866	10.9566	10.9932	10.7821	10.8919	10.7102	72713	93758	69644	66578	57676	66417
ENSG00000185650.9	ZFP36L1	-0.0424912	7.2392	0.6054	0.774951	7.30697	7.40916	7.30039	7.22355	7.23211	7.42858	6080	8017	5384	5649	4562	6828
ENSG00000081181.8	ARG2	0.418339	4.5031	0.00031297	0.0026726	4.33473	4.04809	4.05214	4.4085	4.74078	4.51599	773	778	565	801	810	905
ENSG00000089159.16	PXN	-0.312212	6.54405	0.00020312	0.00182286	6.79328	6.76277	6.75594	6.34234	6.41857	6.6187	4258	5121	3691	3066	2595	3894
ENSG00000107263.18	RAPGEF1	-0.321096	7.03914	0.00329402	0.0191038	7.33608	7.17827	7.28206	6.98567	6.7382	7.10428	6204	6831	5316	4790	3239	5453
ENSG00000257859.2	CASC18	-1.13182	-2.29739	0.0564144	0.170985	-1.80098	-1.5171	-1.53394	-2.65793	-2.43882	-2.29338	9	14	10	4	4	6
ENSG00000100504.17	PYGL	-0.601471	6.95652	9.5132e-08	1.8887e-06	7.26167	7.38192	7.41517	6.19597	7.07778	6.98064	5892	7867	5830	2770	4099	5005
ENSG00000168264.10	IRF2BP2	-0.236013	5.16417	0.00233795	0.014445	5.3877	5.31675	5.39208	4.97599	5.16574	5.24172	1606	1878	1433	1188	1088	1498
ENSG00000176532.4	PRR15	1.35132	-0.234572	2.7271e-06	4.0163e-05	-1.17399	-1.60739	-1.11277	0.313574	-0.303348	-0.305163	15	13	14	45	23	30
ENSG00000137831.15	UACA	-0.543801	6.67505	1.5931e-11	6.6412e-10	6.75727	7.16831	7.09583	6.40491	6.51734	6.47474	4153	6784	4672	3202	2779	3524
ENSG00000187955.12	COL14A1	-0.0995473	2.2518	0.536513	0.726963	2.54413	1.52185	2.01187	2.23492	1.37259	2.14282	222	133	136	176	77	173
ENSG00000107807.13	TLX1	0.198189	0.871967	0.45946	0.66595	-0.0145859	1.63447	0.78317	0.689786	0.97336	1.44695	36	144	57	59	58	106
ENSG00000138758.11	44450	0.79333	7.04108	1.4685e-10	5.2248e-09	6.31076	6.41445	6.45224	6.64762	7.51666	7.41691	3047	4022	2990	3789	5557	6773
ENSG00000247095.3	MIR210HG	-1.24706	0.105059	0.00010218	0.00099127	0.196802	1.31619	0.87812	-0.196737	-0.190573	-0.660203	42	115	61	31	25	23
ENSG00000254560.6	BBOX1-AS1	-1.08609	2.03609	4.1597e-11	1.6426e-09	2.75356	2.47045	2.43526	1.64179	1.47872	1.32152	257	259	183	116	83	97
ENSG00000169032.9	MAP2K1	-0.260525	5.89932	0.00014032	0.00131038	5.9816	6.12175	6.15503	5.7272	5.93305	5.817	2425	3283	2433	2001	1853	2233
ENSG00000188582.8	PAQR9	0.418318	1.36503	0.0266234	0.0986886	1.24478	0.752465	0.733244	1.70167	1.21772	1.04998	89	77	55	121	69	80
ENSG00000151876.13	FBXO4	-0.76685	2.17176	3.4317e-09	9.189e-08	2.7083	2.66138	2.39569	2.10791	1.77102	1.59883	249	296	178	161	102	118
ENSG00000163040.14	CCDC74A	0.266236	1.32394	0.145448	0.328218	0.714427	1.04696	0.600303	0.803458	1.04421	1.33601	61	95	50	64	61	98
ENSG00000180233.11	ZNRF2	-0.125942	3.18679	0.244003	0.458246	3.08103	3.50456	3.53042	2.92914	3.47959	3.32783	323	533	393	286	337	396
ENSG00000178718.6	RPP25	0.338676	5.97461	1.8539e-06	2.8228e-05	5.68209	5.73591	5.59002	6.05502	5.93771	6.02577	1970	2512	1644	2512	1859	2581
ENSG00000196834.12	POTEI	1.33614	-0.851115	0.00066772	0.00507272	-2.673	-1.35189	-2.13123	-0.919457	-1.0561	-0.35084	4	16	6	18	13	29
ENSG00000163545.9	NUAK2	1.13829	4.05894	9.1715e-15	5.9985e-13	2.81357	3.12806	3.36815	3.45272	4.48894	4.73813	268	410	351	412	680	1056
ENSG00000121440.15	PDZRN3	0.224578	7.08852	0.00223646	0.0139136	6.89777	6.8673	6.9862	7.28844	6.92658	7.20784	4578	5506	4330	5909	3691	5859
ENSG00000087258.15	GNAO1	0.795639	1.88665	2.8907e-06	4.2324e-05	1.88661	1.04696	1.31142	2.4457	1.9661	2.21514	140	95	83	204	117	182
ENSG00000119782.14	FKBP1B	-0.48463	3.02203	2.5721e-05	0.00029586	3.2084	3.54704	3.35583	2.72499	3.0963	2.84108	353	549	348	248	258	282
ENSG00000166473.17	PKD1L2	-0.74963	0.721981	9.8866e-05	0.00096435	0.759499	1.4565	1.39408	0.0443314	0.948948	0.421194	63	127	88	37	57	51
ENSG00000082512.15	TRAF5	1.16617	2.80012	9.8793e-13	4.986e-11	1.12934	2.2244	2.00136	2.2104	3.39175	3.21871	82	218	135	173	317	367
ENSG00000176658.17	MYO1D	1.09736	4.88639	1.133e-15	8.309e-14	3.40914	4.22856	4.33339	4.29257	5.34598	5.58577	406	882	687	739	1233	1902
ENSG00000169067.4	ACTBL2	2.10272	-0.462515	1.5895e-07	3.0381e-06	-2.08983	-1.20368	-3.16886	-0.383204	0.41951	-0.35084	7	18	2	27	39	29
ENSG00000187229.3	AC100800.1	0.403822	-1.6428	0.457842	0.66457	-1.56043	-2.65624	-2.32919	-2.92139	-1.38799	-1.59897	11	5	5	3	10	11
ENSG00000183808.11	RBM12B	0.125139	4.93523	0.132606	0.309499	4.94489	4.65962	4.86226	5.16226	4.71024	4.96479	1181	1190	992	1352	793	1236
ENSG00000100065.15	CARD10	1.32592	1.69961	9.7851e-12	4.1959e-10	-0.262353	1.27887	0.654958	1.44564	2.15935	2.24615	30	112	52	101	134	186
ENSG00000070770.9	CSNK2A2	-0.182161	3.47989	0.071946	0.203471	3.46463	3.69367	3.80872	3.20631	3.52158	3.67698	422	608	477	347	347	505
ENSG00000095777.17	MYO3A	0.465818	0.831181	0.0214792	0.0840171	0.518582	0.405289	0.422696	1.32898	0.737179	0.599886	53	60	44	93	49	58
ENSG00000162545.6	CAMK2N1	1.09337	-0.278272	0.00491798	0.0264239	-1.26134	-1.43213	-1.53394	-1.54129	0.308758	-0.217932	14	15	10	11	36	32
ENSG00000256229.8	ZNF486	0.974744	0.712487	6.6642e-05	0.00068342	0.0228669	0.0976314	-0.787184	0.987907	0.97336	0.278485	37	48	18	73	58	46
ENSG00000102898.12	NUTF2	-0.289359	7.21946	7.2042e-06	9.588e-05	7.39373	7.55775	7.26953	7.06589	7.27018	7.01931	6457	8887	5270	5064	4684	5141
ENSG00000204856.12	FAM216A	-0.313011	4.13534	0.00087317	0.0063157	4.32539	4.35497	4.33757	4.13428	4.14654	3.79178	768	963	689	662	536	547
ENSG00000147257.14	GPC3	0.13297	5.86938	0.088536	0.235349	4.4492	6.34468	6.10131	4.65558	6.42522	6.22912	837	3832	2344	951	2607	2972
ENSG00000026559.14	KCNG1	1.4913	2.98163	9.6363e-11	3.5406e-09	1.02245	1.93559	1.53187	1.88845	3.42753	3.56152	76	178	97	138	325	466
ENSG00000188157.15	AGRN	-0.309769	6.07656	0.00956878	0.0453523	6.33748	6.17181	6.32898	5.85729	5.99547	6.0714	3104	3399	2745	2190	1935	2664
ENSG00000232187.1	FTH1P7	0.767247	-0.0058363	0.00213903	0.0133909	-0.404267	-0.494716	-0.940814	0.185225	-0.0363937	0.217198	27	31	16	41	28	44
ENSG00000145901.15	TNIP1	-0.122597	5.99279	0.0608951	0.180324	6.04271	6.11603	6.12691	5.90327	5.96155	6.04904	2530	3270	2386	2261	1890	2623
ENSG00000140577.16	CRTC3	0.115797	5.61495	0.0842002	0.227193	5.65103	5.3021	5.57769	5.81589	5.41667	5.64297	1928	1859	1630	2128	1295	1979
ENSG00000096092.6	TMEM14A	0.423626	3.59859	0.00043722	0.00355453	2.9894	3.29935	3.28395	3.62342	3.7507	3.45605	303	462	331	464	407	433
ENSG00000245648.2	AC022075.1	1.35474	-0.929884	0.00107047	0.00750998	-2.673	-1.5171	-2.13123	-1.24155	-0.303348	-1.13217	4	14	6	14	23	16
ENSG00000160161.9	CILP2	1.19214	1.12443	4.1069e-08	8.8585e-07	-0.355395	0.153682	0.290849	0.713248	1.4442	1.37862	28	50	40	60	81	101
ENSG00000196876.16	SCN8A	0.475575	1.64749	0.00207917	0.0130891	1.1464	1.06169	1.6031	1.70167	1.68494	1.86169	83	96	102	121	96	142
ENSG00000145536.15	ADAMTS16	0.270305	-0.513236	0.540093	0.729613	-1.80098	-1.20368	-0.940814	-1.65685	-1.0561	-0.603814	9	18	16	10	13	24
ENSG00000157240.3	FZD1	0.0637761	7.49873	0.6364	0.797864	7.92368	6.65281	7.15272	8.10674	6.67867	7.12293	9324	4745	4860	10421	3108	5524
ENSG00000088298.13	EDEM2	0.405341	6.49204	1.1374e-07	2.2261e-06	6.13699	6.24096	6.17796	6.33243	6.69574	6.73804	2701	3566	2472	3045	3145	4230
ENSG00000103942.13	HOMER2	-0.322817	4.39659	5.5756e-05	0.00058107	4.60857	4.68123	4.72849	4.22888	4.41511	4.40528	935	1208	904	707	646	838
ENSG00000254042.2	AC011365.1	0.681598	-1.11308	0.0579871	0.174444	-1.26134	-1.5171	-2.13123	-0.849037	-1.26867	-0.84394	14	14	6	19	11	20
ENSG00000170807.12	LMOD2	-0.760428	6.09288	6.5828e-06	8.8419e-05	6.51636	6.6802	6.47188	6.13103	5.64753	5.59408	3514	4836	3031	2648	1520	1913
ENSG00000256771.3	ZNF253	0.509805	-1.70233	0.494388	0.694744	-3.25526	-2.65624	-3.60954	-2.92139	-3.07648	-2.48379	2	5	1	3	2	5
ENSG00000143384.13	MCL1	-0.233015	6.91964	0.00243826	0.0149567	6.89556	7.17044	7.14379	6.76593	6.86186	6.8792	4571	6794	4830	4113	3529	4665
ENSG00000113108.19	APBB3	-0.293333	4.30711	0.00151112	0.0100371	4.331	4.63152	4.6533	4.15156	4.26004	4.33129	771	1167	858	670	580	796
ENSG00000213020.10	ZNF611	-0.412316	5.69182	7.2955e-08	1.4878e-06	5.64654	6.0161	6.0487	5.18656	5.62459	5.66537	1922	3051	2260	1375	1496	2010
ENSG00000157368.10	IL34	1.54452	-2.00521	0.0325643	0.114825	-3.25526	-3.10478	-4.2472	-2.43523	-2.7227	-2.48379	2	3	0	5	3	5
ENSG00000151632.17	AKR1C2	0.994726	-0.549784	0.00170707	0.0110805	-1.17399	-1.27588	-1.30804	0.00684797	-0.245859	-0.84394	15	17	12	36	24	20
ENSG00000112079.9	STK38	-0.325392	6.71669	2.0893e-07	3.9102e-06	6.89335	6.9142	7.01847	6.49693	6.67635	6.67783	4564	5688	4428	3413	3103	4057
ENSG00000135454.14	B4GALNT1	0.891831	-0.576316	0.0169433	0.0704514	-1.45369	-1.43213	-1.80189	-0.849037	-0.706734	-0.660203	12	15	8	19	17	23
ENSG00000137033.11	IL33	-2.61496	-1.1894	4.3904e-06	6.1149e-05	-2.45138	0.537569	0.324957	-3.66008	-1.38799	-2.9621	5	66	41	1	10	3
ENSG00000042493.16	CAPG	0.687958	2.59051	0.00049313	0.00392942	1.91676	1.81911	1.69725	2.07206	2.76684	2.72479	143	164	109	157	205	260
ENSG00000130038.9	CRACR2A	0.232009	-0.147529	0.457266	0.664003	0.129723	-0.946341	-1.30804	0.591924	-1.81977	-0.660203	40	22	12	55	7	23
ENSG00000104325.7	DECR1	2.58309	-1.78664	0.0009275	0.00662095	-3.66761	-4.2472	-3.16886	-2.65793	-1.81977	-2.1252	1	0	2	4	7	7
ENSG00000165023.7	DIRAS2	-0.692326	0.481218	0.00451721	0.0246689	1.00384	1.00187	1.11098	-0.196737	0.618367	0.575674	75	92	72	31	45	57
ENSG00000170734.11	POLH	0.140607	5.46534	0.0547484	0.167603	5.19095	5.56624	5.50703	5.26109	5.74646	5.67964	1401	2233	1552	1448	1628	2030
ENSG00000240875.6	LINC00886	0.964673	1.32526	1.6767e-06	2.5836e-05	0.946524	0.233876	0.681528	1.61713	1.68494	1.42	72	53	53	114	96	104
ENSG00000178568.15	ERBB4	0.414569	4.80134	5.9641e-06	8.0724e-05	4.62236	4.29237	4.5633	4.91533	4.77243	5.03306	944	922	806	1139	828	1296
ENSG00000173918.15	C1QTNF1	-1.06272	1.86394	4.6787e-05	0.00049859	2.43028	2.74585	2.62517	2.11673	0.97336	1.39254	205	314	209	162	58	102
ENSG00000204481.7	PRAMEF14	3.56539	-2.18868	0.0323783	0.114336	-4.2472	-4.2472	-4.2472	-4.2472	-3.07648	-3.27782	0	0	0	0	2	2
ENSG00000198467.15	TPM2	0.195249	9.97769	0.00275621	0.0165622	9.56119	10.2184	9.91824	9.72477	10.3528	10.2073	29014	56209	33058	31992	39694	46869
ENSG00000203727.4	SAMD5	1.60135	-1.7464	0.013118	0.058018	-2.93495	-3.10478	-3.16886	-2.43523	-2.20172	-1.39381	3	3	2	5	5	13
ENSG00000198121.13	LPAR1	1.65561	-0.124776	3.9065e-06	5.4964e-05	-1.80098	-1.5171	-1.53394	-1.07153	0.555079	-0.0962426	9	14	10	16	43	35
ENSG00000170537.13	TMC7	-0.232059	2.07899	0.120889	0.290012	1.95602	2.48144	2.56935	1.79258	2.37627	2.15921	147	261	201	129	156	175
ENSG00000118515.11	SGK1	0.149006	4.80405	0.173068	0.367082	4.26415	4.73504	4.62962	4.74793	4.7461	4.61731	736	1254	844	1014	813	971
ENSG00000159216.18	RUNX1	2.25941	-1.02118	2.3005e-05	0.00026787	-3.25526	-2.65624	-2.5587	-1.65685	-0.706734	-0.84394	2	5	4	10	17	20
ENSG00000168118.11	RAB4A	-0.385374	6.01937	3.5293e-06	5.0367e-05	6.09199	6.39895	6.33161	5.90709	6.02715	5.74216	2618	3979	2750	2267	1978	2120
ENSG00000130762.15	ARHGEF16	-0.273124	4.16427	0.00383258	0.021593	4.60394	4.30015	4.33548	4.12775	4.10848	4.19687	932	927	688	659	522	725
ENSG00000143382.14	ADAMTSL4	-0.157486	5.16299	0.488642	0.690532	5.18374	5.36281	5.4031	4.33478	5.59245	5.60459	1394	1939	1444	761	1463	1927
ENSG00000054356.14	PTPRN	1.39082	2.29556	5.1439e-15	3.4875e-13	0.0593719	1.72974	1.22375	1.25097	2.75984	3.05759	38	154	78	88	204	328
ENSG00000118495.19	PLAGL1	-0.433324	3.87527	3.6962e-05	0.00040151	4.11389	4.15494	4.28655	3.87558	3.75422	3.61596	663	838	665	553	408	484
ENSG00000198842.9	DUSP27	-0.382929	7.92051	5.8319e-06	7.926e-05	8.3711	8.01132	8.20563	8.00466	7.53446	7.89333	12715	12171	10085	9709	5626	9424
ENSG00000092929.11	UNC13D	-1.01323	2.03668	3.0891e-05	0.0003443	2.18803	2.90537	2.90994	1.74784	1.47872	1.82108	173	351	255	125	83	138
ENSG00000139910.20	NOVA1	-0.323142	3.23525	0.00934509	0.0444744	3.16299	3.84178	3.50461	2.81449	3.38722	3.34941	342	674	386	264	316	402
ENSG00000170515.14	PA2G4	-0.211698	6.51183	0.00155316	0.010267	6.60005	6.70416	6.60883	6.39905	6.55574	6.3212	3724	4917	3333	3189	2854	3168
ENSG00000198517.10	MAFK	-0.724475	2.11572	0.0001352	0.00126912	2.45103	2.65168	2.65229	1.95884	1.77102	1.84153	208	294	213	145	102	140
ENSG00000174429.4	ABRA	-0.585518	5.3645	0.00733921	0.0364465	4.95704	6.2824	6.12691	5.06645	5.34715	5.35719	1191	3670	2386	1265	1234	1623
ENSG00000066382.16	MPPED2	0.158379	6.78495	0.0319113	0.113131	6.60546	6.60806	6.77342	6.6071	7.01449	6.84288	3738	4600	3736	3684	3923	4549
ENSG00000005469.11	CROT	0.829383	3.42717	2.7466e-13	1.5326e-11	2.55695	3.06369	2.71794	3.34043	3.87252	3.61893	224	392	223	381	443	485
ENSG00000145246.13	ATP10D	0.617573	4.46217	5.1269e-09	1.3254e-07	3.83998	4.05546	4.09724	4.17709	4.74256	4.90653	548	782	583	682	811	1187
ENSG00000163513.17	TGFBR2	0.236446	5.60747	0.0104711	0.0485042	5.64654	5.04301	5.47321	5.91534	5.42223	5.53409	1922	1553	1516	2280	1300	1835
ENSG00000171357.6	LURAP1	-0.180883	1.86613	0.188522	0.388188	1.86615	2.08721	2.08336	1.57932	2.0373	1.86169	138	198	143	111	123	142
ENSG00000262001.1	DLGAP1-AS2	1.2802	-1.93381	0.029918	0.107723	-2.673	-3.10478	-2.83176	-2.07225	-1.51806	-2.29338	4	3	3	7	9	6
ENSG00000169933.14	FRMPD4	0.976455	1.40915	1.8953e-06	2.8809e-05	0.714427	0.696959	0.945444	1.75916	1.86535	1.58677	61	74	64	126	109	117
ENSG00000086696.11	HSD17B2	4.09243	-2.30866	9.5174e-06	0.0001232	-3.66761	-4.2472	-4.2472	-4.2472	-1.0561	-1.97459	1	0	0	0	13	8
ENSG00000168386.18	FILIP1L	-0.0059935	4.12806	0.95609	0.979642	3.82415	4.19556	4.20419	3.45272	4.43283	4.30576	542	862	628	412	654	782
ENSG00000232368.1	FTLP2	0.51661	0.936589	0.053676	0.165284	0.381137	0.516347	-0.462333	0.781429	0.649	0.599886	48	65	23	63	46	58
ENSG00000186994.11	KANK3	1.36485	-0.562341	0.00086829	0.00628547	-2.673	-2.03852	-1.02423	-1.33471	-0.0859784	-0.549546	4	9	15	13	27	25
ENSG00000151778.11	SERP2	-0.672981	2.42329	4.7435e-05	0.0005049	3.04507	2.83426	2.72434	2.81449	1.9661	1.72528	315	334	224	264	117	129
ENSG00000186628.12	FSD2	0.0653256	5.56329	0.479973	0.682808	5.53025	5.72843	5.68992	5.74011	5.63706	5.78832	1773	2499	1762	2019	1509	2189
ENSG00000166130.15	IKBIP	0.448429	4.79126	4.0019e-08	8.7075e-07	4.07653	4.63645	4.3969	4.44924	5.13766	4.86468	646	1171	718	824	1067	1153
ENSG00000139117.14	CPNE8	-1.51533	0.965478	2.5348e-12	1.2017e-10	1.09458	2.19798	1.8573	-0.28696	0.618367	0.421194	80	214	122	29	45	51
ENSG00000172183.15	ISG20	0.704819	-1.27107	0.087786	0.234187	-2.93495	-1.80691	-1.6617	-2.07225	-1.26867	-1.13217	3	11	9	7	11	16
ENSG00000117713.20	ARID1A	-0.352386	6.566	3.6473e-06	5.1762e-05	6.83335	6.81829	6.77843	6.2601	6.49538	6.6161	4378	5322	3749	2896	2737	3887
ENSG00000183624.14	HMCES	0.109728	7.25304	0.0921011	0.241609	7.24864	7.08586	7.03724	7.27668	7.21909	7.20956	5839	6407	4486	5861	4521	5866
ENSG00000116285.13	ERRFI1	0.281496	4.41202	0.00289619	0.0172361	3.73105	4.21545	4.29948	3.86252	4.64715	4.566	508	874	671	548	759	937
ENSG00000138801.9	PAPSS1	0.341915	6.45468	4.2255e-07	7.4359e-06	5.93263	6.31695	6.28688	6.34422	6.6534	6.56897	2344	3759	2666	3070	3054	3762
ENSG00000064651.14	SLC12A2	0.273286	5.27289	0.00164795	0.0107707	5.10079	4.97464	5.18482	5.14942	5.39763	5.52701	1316	1481	1241	1340	1278	1826
ENSG00000163462.18	TRIM46	0.742945	1.45343	5.4606e-05	0.00057041	-0.308124	0.788317	1.16846	0.513908	1.56156	1.77928	29	79	75	52	88	134
ENSG00000053524.12	MCF2L2	0.545936	3.33137	2.9365e-05	0.00033001	2.85569	3.16943	2.85847	3.46659	3.40078	3.66842	276	422	246	416	319	502
ENSG00000174145.8	NWD2	1.35296	2.36387	1.2625e-14	8.101e-13	1.65576	1.35257	1.36158	2.73649	2.75984	2.92493	119	118	86	250	204	299
ENSG00000164099.3	PRSS12	1.57698	-0.357976	1.3994e-07	2.6977e-06	-1.35431	-1.35189	-1.30804	-0.111826	0.188792	0.217198	13	16	12	33	33	44
ENSG00000164056.11	SPRY1	-0.327989	5.59233	7.0739e-06	9.4496e-05	5.77831	5.87839	5.71746	5.36566	5.51037	5.52147	2106	2773	1796	1557	1382	1819
ENSG00000186352.9	ANKRD37	-0.619456	0.730695	0.001216	0.00834785	1.17995	1.35257	1.0913	0.781429	0.488886	0.525997	85	118	71	63	41	55
ENSG00000229962.2	AP000221.1	-0.20746	2.45959	0.105973	0.265962	2.51157	2.85976	2.74338	2.65402	2.46502	2.38499	217	340	227	236	166	205
ENSG00000118729.11	CASQ2	-1.17877	4.81247	6.3481e-07	1.074e-05	5.11387	5.80317	5.72786	4.4031	4.37445	4.38104	1328	2632	1809	798	628	824
ENSG00000188672.18	RHCE	0.879632	-0.487573	0.0209904	0.0823977	-1.93819	-1.27588	-0.940814	-0.656315	-0.631177	-0.39801	8	17	16	22	18	28
ENSG00000159884.12	CCDC107	-0.515746	3.75255	3.9323e-07	6.9676e-06	4.04046	4.22202	3.96018	3.58895	3.61376	3.47908	630	878	530	453	370	440
ENSG00000149311.18	ATM	0.454872	5.15188	2.8924e-09	7.8266e-08	4.93756	4.74077	4.8853	5.33384	5.23426	5.36428	1175	1259	1008	1523	1141	1631
ENSG00000176720.6	BOK	-0.165336	6.5029	0.0783039	0.216076	6.43795	6.71001	6.61918	5.95216	6.62382	6.70668	3328	4937	3357	2339	2992	4139
ENSG00000162613.16	FUBP1	-0.314939	5.9006	2.1227e-05	0.0002514	6.08371	6.13225	6.19765	5.88854	5.81307	5.76375	2603	3307	2506	2238	1705	2152
ENSG00000116679.16	IVNS1ABP	0.329346	9.88039	0.00012051	0.00115171	9.84765	9.35619	9.66901	9.92644	9.94621	10.0055	35387	30919	27813	36792	29944	40751
ENSG00000163683.12	SMIM14	0.427267	4.15846	9.45e-06	0.0001225	3.9631	3.76738	3.82966	4.43696	4.33966	4.05522	597	640	484	817	613	657
ENSG00000138613.14	APH1B	0.881858	3.24869	1.532e-10	5.424e-09	2.90667	2.11571	2.65899	3.66612	3.38267	3.29484	286	202	214	478	315	387
ENSG00000163785.12	RYK	0.249543	6.40464	0.00070311	0.0052968	6.23997	6.14527	6.27111	6.46143	6.50901	6.43071	2901	3337	2637	3330	2763	3418
ENSG00000260032.2	NORAD	0.450776	6.72402	7.9185e-09	1.9787e-07	6.41304	6.47483	6.32108	6.87267	6.84252	6.85614	3271	4194	2730	4429	3482	4591
ENSG00000165072.10	MAMDC2	0.578097	2.85314	2.424e-06	3.5964e-05	2.1377	2.54044	2.45849	2.45268	3.29822	3.07497	167	272	186	205	297	332
ENSG00000134198.10	TSPAN2	0.204614	5.50269	0.00552631	0.0288805	5.24445	5.53887	5.49303	5.48291	5.77625	5.62906	1454	2191	1537	1689	1662	1960
ENSG00000272657.1	AP000317.2	1.41728	-2.21012	0.0310481	0.110925	-2.93495	-3.3952	-3.60954	-1.9201	-3.07648	-2.29338	3	2	1	8	2	6
ENSG00000151892.14	GFRA1	1.13264	2.19755	9.176e-08	1.8318e-06	1.1464	1.22756	1.67097	2.4457	2.5728	2.378	83	108	107	204	179	204
ENSG00000172216.5	CEBPB	0.858657	4.482	7.6107e-21	8.9961e-19	4.12254	3.85663	3.71858	4.78577	4.73544	4.75575	667	681	448	1041	807	1069
ENSG00000134668.12	SPOCD1	1.79859	1.42241	2.2569e-11	9.237e-10	-0.677052	0.309845	-0.246598	-0.0316353	2.26201	2.05798	22	56	27	35	144	163
ENSG00000104936.17	DMPK	-0.282606	8.2191	0.00077915	0.00574908	8.32488	8.5879	8.50278	8.22214	8.06495	8.28814	12314	18152	12392	11289	8127	12391
ENSG00000180573.9	HIST1H2AC	-0.272418	4.94379	0.0655558	0.190128	5.02898	5.41247	5.19984	5.2238	4.95666	4.69944	1252	2007	1254	1411	941	1028
ENSG00000177191.2	B3GNT8	-0.0794703	3.61462	0.413204	0.627602	3.61934	3.83536	3.72498	3.60785	3.71133	3.63073	470	671	450	459	396	489
ENSG00000185274.12	GALNT17	-0.172876	4.26374	0.140773	0.321584	4.79194	4.30789	4.33966	4.80364	3.88222	4.22244	1062	932	690	1054	446	738
ENSG00000033122.20	LRRC7	0.632093	0.220668	0.0148002	0.0634645	-0.404267	-0.452261	0.183401	0.781429	-0.190573	0.448117	27	32	37	63	25	52
ENSG00000115884.11	SDC1	0.698524	4.47735	7.392e-10	2.2549e-08	3.68506	3.95455	3.97368	4.22888	4.74787	4.72718	492	729	535	707	814	1048
ENSG00000179820.16	MYADM	-0.197362	8.19837	0.0140336	0.0610729	8.19003	8.46392	8.48521	7.96841	8.19892	8.37565	11215	16657	12242	9468	8918	13166
ENSG00000119865.8	CNRIP1	0.352482	1.36284	0.0915574	0.240745	0.465165	1.00187	1.03058	0.888359	1.57757	1.06745	51	92	68	68	89	81
ENSG00000234456.8	MAGI2-AS3	0.0372103	7.40045	0.660843	0.814469	7.3541	7.2677	7.31611	7.66615	7.2674	7.13204	6282	7268	5443	7678	4675	5559
ENSG00000132561.14	MATN2	-0.512338	7.91107	5.5686e-12	2.5075e-10	8.42685	8.0093	8.23857	7.78768	7.58781	7.76939	13216	12154	10318	8353	5838	8648
ENSG00000095752.7	IL11	2.23889	-0.423111	8.668e-06	0.00011351	-3.66761	-1.35189	-2.13123	-0.849037	-0.363224	0.153193	1	16	6	19	22	42
ENSG00000262877.5	AC110285.2	-0.773774	-0.392299	0.0022806	0.014149	0.2609	0.207637	0.107048	-0.540796	-0.960514	-0.260888	44	52	35	24	14	31
ENSG00000175906.5	ARL4D	0.109828	3.59355	0.292456	0.51179	2.99883	3.58576	3.17597	3.06756	3.65207	3.38119	305	564	307	315	380	411
ENSG00000185022.12	MAFF	1.01926	1.60479	5.5188e-10	1.7457e-08	0.0228669	1.06169	1.03058	1.06288	2.04883	1.98632	37	96	68	77	124	155
ENSG00000149972.11	CNTN5	0.498662	2.88085	0.00387595	0.0217895	2.87117	2.05814	2.38764	3.63882	2.34854	2.78411	279	194	177	469	153	271
ENSG00000007237.18	AC005747.1	-0.377903	5.67518	7.0076e-05	0.00071336	5.84386	5.90312	6.0171	5.22991	5.58058	5.81894	2204	2821	2211	1417	1451	2236
ENSG00000044574.8	HSPA5	0.0673858	10.5052	0.281508	0.500728	10.3871	10.3961	10.4478	10.4333	10.4762	10.5229	51433	63577	47719	52282	43236	58329
ENSG00000224452.1	RSL24D1P6	1.45745	-1.10758	0.0001074	0.00103966	-1.56043	-2.16995	-2.5587	-0.540796	-0.55938	-1.30123	11	8	4	24	19	14
ENSG00000163453.11	IGFBP7	-0.216297	8.58456	0.0333336	0.116974	8.71865	8.7982	8.7177	8.80212	8.42856	8.37082	16179	21001	14383	16876	10457	13122
ENSG00000136802.11	LRRC8A	-0.0545133	7.33692	0.455624	0.662528	7.24319	7.43306	7.49435	7.01841	7.40724	7.57832	5817	8151	6159	4900	5151	7575
ENSG00000106415.13	GLCCI1	-0.0443657	4.16301	0.67889	0.826284	4.38413	4.23507	4.24707	4.08342	4.31838	4.3385	800	886	647	639	604	800
ENSG00000018625.14	ATP1A2	-1.91035	1.70884	1.2546e-07	2.4369e-06	2.79745	2.96923	2.8051	1.38849	0.58707	0.977912	265	367	237	97	44	76
ENSG00000189229.11	AC069277.1	-1.34953	-0.549957	7.6868e-05	0.00077069	0.196802	0.125929	0.255915	-0.849037	-1.38799	-0.84394	42	49	39	19	10	20
ENSG00000214711.10	CAPN14	0.273678	1.95258	0.0750071	0.209751	2.08556	1.14701	1.79783	2.16857	1.71421	1.99547	161	102	117	168	98	156
ENSG00000130513.6	GDF15	0.132531	5.23603	0.459684	0.666083	4.72677	5.54805	5.26717	4.30806	5.92993	5.64078	1015	2205	1314	747	1849	1976
ENSG00000164175.15	SLC45A2	-0.11337	0.568136	0.586908	0.764102	0.465165	1.06169	0.87812	0.343954	0.87313	0.86257	51	96	61	46	54	70
ENSG00000265107.3	GJA5	-1.14301	1.33713	0.00199658	0.0126624	1.64379	2.06546	2.10315	1.82525	-0.190573	0.575674	118	195	145	132	25	57
ENSG00000136531.16	SCN2A	0.838436	0.700335	0.00183588	0.0117973	-0.561679	0.259646	0.290849	0.968539	0.97336	0.551049	24	54	40	72	58	56
ENSG00000114270.17	COL7A1	-0.747308	4.64963	2.7027e-11	1.0912e-09	5.21239	5.11713	5.09749	4.82803	4.1705	4.17488	1422	1635	1168	1072	545	714
ENSG00000241644.2	INMT	1.37376	-1.16475	0.00122729	0.00841312	-1.35431	-2.65624	-3.16886	-0.5974	-1.38799	-1.30123	13	5	2	23	10	14
ENSG00000050767.17	COL23A1	-0.015178	1.77535	0.933278	0.968253	1.61955	1.72049	1.45695	2.1255	1.29723	1.26208	116	153	92	163	73	93
ENSG00000222460.1	RN7SKP271	1.85566	-2.27125	0.0093322	0.0444281	-4.2472	-3.10478	-2.83176	-3.66008	-2.20172	-1.21423	0	3	3	1	5	15
ENSG00000244649.5	LINC02086	2.6863	-1.5115	1.2133e-05	0.00015352	-3.66761	-3.10478	-3.16886	-1.9201	-1.0561	-1.30123	1	3	2	8	13	14
ENSG00000111799.21	COL12A1	-0.442162	3.02342	0.00763616	0.0376403	3.15879	3.36908	3.65296	2.96867	2.77381	3.07497	341	485	428	294	206	332
ENSG00000197943.10	PLCG2	0.526502	2.34578	0.00017762	0.001615	2.4647	1.60461	1.79783	2.91403	2.19093	2.34973	210	141	117	283	137	200
ENSG00000172667.11	ZMAT3	0.231125	6.79752	0.0023509	0.014515	6.45774	6.77762	6.67974	6.74688	6.92814	6.92962	3374	5174	3501	4059	3695	4831
ENSG00000250782.1	TAF11L14	6.12648	-1.88945	3.3924e-08	7.5064e-07	-4.2472	-4.2472	-4.2472	-4.2472	-1.51806	-1.21423	0	0	0	0	9	15
ENSG00000171680.21	PLEKHG5	-0.0244193	4.91963	0.778112	0.885112	4.75903	5.01302	5.05494	4.8091	4.93662	5.0016	1038	1521	1134	1058	928	1268
ENSG00000131094.4	C1QL1	0.153116	4.9677	0.169613	0.362229	5.37509	4.39912	4.49566	5.24609	4.69013	4.82927	1592	993	769	1433	782	1125
ENSG00000132669.13	RIN2	0.123626	5.41475	0.0886715	0.235535	5.40819	5.1074	5.31144	5.61801	5.16838	5.40521	1629	1624	1355	1855	1090	1678
ENSG00000133065.11	SLC41A1	-0.0713114	7.10788	0.312962	0.532027	7.01683	7.23742	7.33244	6.91027	7.14749	7.31296	4972	7117	5505	4546	4302	6302
ENSG00000164794.9	KCNV1	-1.59358	0.280786	4.2515e-10	1.3763e-08	1.21273	1.01706	1.1304	-0.111826	-0.631177	-0.549546	87	93	73	33	18	25
ENSG00000072274.13	TFRC	0.327265	8.65093	3.1969e-06	4.6359e-05	8.64146	8.09467	8.52071	8.95763	8.51672	8.76679	15336	12895	12547	18797	11116	17267
ENSG00000160352.15	ZNF714	0.663126	3.48782	1.6824e-09	4.7981e-08	2.8814	3.13155	2.97583	3.61721	3.7993	3.54914	281	411	267	462	421	462
ENSG00000206190.11	ATP10A	1.70844	-1.0641	0.00171678	0.0111235	-2.93495	-2.03852	-2.13123	-1.54129	-1.15848	-0.176218	3	9	6	11	12	33
ENSG00000257599.3	OVCH1-AS1	1.34778	-0.82629	0.00050259	0.00399028	-2.25931	-1.7037	-1.80189	-0.540796	-1.0561	-0.549546	6	12	8	24	13	25
ENSG00000169902.15	TPST1	0.454535	4.84533	1.7466e-07	3.3034e-06	4.39488	4.54902	4.46348	4.70323	5.1309	4.93655	806	1102	752	983	1062	1212
ENSG00000116874.11	WARS2	-0.230721	3.82398	0.0182129	0.0744675	3.97509	4.08279	3.94381	3.82532	3.78902	3.69956	602	797	524	534	418	513
ENSG00000129173.13	E2F8	-0.20179	4.61288	0.0238312	0.0907536	4.40201	4.97852	4.9482	4.04233	4.87641	4.78904	810	1485	1053	621	890	1094
ENSG00000235020.5	AL390783.1	1.04066	-0.708838	0.00444592	0.024324	-0.561679	-1.80691	-2.13123	-0.433846	-0.55938	-0.305163	24	11	6	26	19	30
ENSG00000124120.11	TTPAL	0.665619	5.41065	3.554e-10	1.1674e-08	4.8281	4.89157	5.08386	5.2571	5.67848	5.85585	1089	1398	1157	1444	1553	2294
ENSG00000079156.17	OSBPL6	0.432027	3.62825	5.9222e-06	8.0245e-05	3.04962	3.3542	3.42035	3.38128	3.80611	3.9151	316	480	364	392	423	596
ENSG00000092621.12	PHGDH	0.347357	7.54306	0.0003573	0.002997	7.73822	6.98567	7.1318	7.80382	7.50886	7.60174	8199	5977	4790	8447	5527	7699
ENSG00000182752.10	PAPPA	0.941162	4.99606	1.4727e-08	3.4907e-07	4.14395	4.24961	4.2224	4.49395	5.33307	5.64151	677	895	636	850	1222	1977
ENSG00000187720.14	THSD4	-0.400099	4.34418	0.0178992	0.0735411	4.90909	4.4349	4.60206	4.67811	3.72577	4.32223	1152	1018	828	966	400	791
ENSG00000185201.16	IFITM2	-0.492137	6.33573	6.9582e-12	3.0717e-10	6.75658	6.71932	6.46711	6.13158	6.21353	6.12348	4151	4969	3021	2649	2251	2762
ENSG00000142669.15	SH3BGRL3	0.570276	6.63782	3.4252e-15	2.3761e-13	5.75624	6.51149	6.12207	6.12667	7.07002	6.89945	2074	4302	2378	2640	4077	4731
ENSG00000120784.16	ZFP30	0.418762	2.9561	0.00029769	0.00256406	2.80284	2.55613	2.69856	3.16861	3.12382	3.01771	266	275	220	338	263	319
ENSG00000141540.11	TTYH2	0.346019	1.30915	0.105047	0.264487	1.36632	0.639231	0.967204	1.78153	0.58707	1.51219	97	71	65	128	44	111
ENSG00000168546.11	GFRA2	0.821509	-1.92534	0.166182	0.357622	-4.2472	-1.91807	-2.32919	-1.24155	-3.07648	-2.1252	0	10	5	14	2	7
ENSG00000206052.11	DOK6	0.15323	3.90433	0.382436	0.600108	3.30277	3.88795	3.81773	4.08567	3.76125	3.73279	377	696	480	640	410	525
ENSG00000187260.15	WDR86	-0.507126	3.61704	7.4693e-06	9.9114e-05	4.07876	3.91252	3.87641	3.33287	3.5462	3.47254	647	708	500	379	353	438
ENSG00000169184.6	MN1	-0.576347	2.74259	0.0002253	0.00199015	3.11177	3.14198	2.93224	2.93414	2.15935	2.32815	330	414	259	287	134	197
ENSG00000159251.7	ACTC1	-0.315205	14.575	2.2556e-06	3.3772e-05	14.6304	14.9286	14.8089	14.3205	14.5603	14.5419	974150	1471366	980732	773590	733370	945685
ENSG00000181991.16	MRPS11	-0.243107	5.86462	0.00091644	0.00656785	5.95581	6.22592	6.01188	5.84738	5.92915	5.69025	2382	3529	2203	2175	1848	2045
ENSG00000283154.2	IQCJ-SCHIP1	0.474036	3.20851	1.2431e-05	0.00015642	2.79204	2.82566	2.79905	3.36285	3.31264	3.14658	264	332	236	387	300	349
ENSG00000128165.9	ADM2	2.54818	1.68315	8.5856e-37	3.3534e-34	-0.454853	0.0393144	-0.297583	1.28268	2.66561	2.59228	26	46	26	90	191	237
ENSG00000070778.13	AL162171.1	-0.353502	6.78767	1.4495e-07	2.7853e-06	7.24592	6.87852	7.03659	6.81115	6.57381	6.71848	5828	5549	4484	4244	2890	4173
ENSG00000107738.20	VSIR	-0.802261	3.43596	0.00135616	0.00920173	4.08762	3.79848	3.75344	2.43162	3.55026	3.40887	651	654	459	202	354	419
ENSG00000166342.19	NETO1	-0.859602	1.41707	2.3535e-05	0.00027316	1.90678	1.44531	1.14956	0.908825	0.488886	0.647124	142	126	74	69	41	60
ENSG00000105143.12	SLC1A6	0.40324	-1.3012	0.460658	0.666883	-1.6757	-2.47531	-2.32919	-1.24155	-2.43882	-1.97459	10	6	5	14	4	8
ENSG00000168038.11	ULK4	0.239182	3.83684	0.0501039	0.157546	3.99643	3.39547	3.43604	3.97356	3.9141	3.67128	611	494	368	592	456	503
ENSG00000104490.18	NCALD	0.163794	4.52257	0.0587797	0.175967	4.47138	4.17539	4.41482	4.5208	4.51412	4.51758	850	850	727	866	692	906
ENSG00000235501.6	AC105942.1	-0.480772	2.14725	0.00054121	0.00425554	2.60713	2.4313	2.51868	2.22679	2.00214	1.91091	232	252	194	175	120	147
ENSG00000223486.1	AC092198.1	-1.68113	-1.80797	0.00015976	0.00146977	-1.09164	-0.331915	-0.940814	-1.9201	-2.7227	-2.1252	16	35	16	8	3	7
ENSG00000151025.11	GPR158	1.18338	2.93925	4.3996e-09	1.154e-07	0.714427	2.32547	2.36323	2.56656	3.36893	3.24581	61	234	174	222	312	374
ENSG00000155229.21	MMS19	-0.0973422	6.40796	0.154073	0.34083	6.3859	6.54397	6.58835	6.25461	6.39278	6.57318	3210	4400	3286	2885	2549	3773
ENSG00000256980.5	KHDC1L	0.464163	-2.60003	0.623768	0.789613	-3.25526	-3.7592	-3.60954	-4.2472	-2.7227	-3.27782	2	1	1	0	3	2
ENSG00000182253.14	SYNM	-0.052173	6.00384	0.548857	0.736413	5.88449	6.27886	6.2312	5.77327	6.15538	6.30242	2267	3661	2565	2066	2162	3127
ENSG00000099994.11	SUSD2	1.12955	-1.18929	0.0127708	0.0568658	-2.45138	-2.31457	-1.6617	-1.78248	-0.870868	-0.980871	5	7	9	9	15	18
ENSG00000267519.6	AC020916.1	-0.812852	1.61904	0.00097128	0.00687861	1.66763	2.34365	2.47378	1.37384	1.62457	1.10177	120	237	188	96	92	83
ENSG00000198208.11	RPS6KL1	-0.134519	3.26908	0.240083	0.454347	3.17967	3.5418	3.52309	2.89364	3.39175	3.54291	346	547	391	279	317	460
ENSG00000142046.15	TMEM91	-0.572797	1.14991	0.00108093	0.00757455	1.60727	1.42268	1.44149	1.15142	1.04421	0.551049	115	124	91	82	61	56
ENSG00000136235.16	GPNMB	0.69431	1.0276	0.00236067	0.0145629	0.409694	0.207637	0.654958	0.825156	1.23801	1.20007	49	52	52	65	70	89
ENSG00000258910.3	LINC01956	-0.745488	-2.21246	0.175603	0.370486	-1.45369	-2.16995	-1.41657	-2.24235	-2.20172	-2.29338	12	8	11	6	5	6
ENSG00000170145.5	SIK2	-0.302794	3.12302	0.00839155	0.040771	3.2642	3.39256	3.51203	2.97354	3.29338	2.99507	367	493	388	295	296	314
ENSG00000163092.19	XIRP2	-2.34093	-1.60897	8.8309e-07	1.4503e-05	-0.677052	-0.293932	-0.716098	-3.24397	-1.99814	-2.48379	22	36	19	2	6	5
ENSG00000116005.12	PCYOX1	0.22997	7.68911	0.00080506	0.00590165	7.55901	7.44399	7.55308	7.68277	7.75203	7.80984	7241	8213	6415	7767	6542	8894
ENSG00000197894.11	ADH5	-0.223368	8.11296	0.00047498	0.00380812	8.24307	8.30642	8.26873	7.97631	8.19292	7.9776	11635	14934	10536	9520	8881	9991
ENSG00000114784.4	EIF1B	-0.403585	8.65094	3.2991e-06	4.7534e-05	9.08231	8.88219	8.78711	8.84274	8.46048	8.22897	20818	22260	15092	17358	10691	11893
ENSG00000278910.4	BANCR	-0.825786	3.27178	3.9609e-05	0.00042794	3.88644	3.82461	3.59823	3.62032	2.77381	2.41259	566	666	412	463	206	209
ENSG00000167550.11	RHEBL1	1.62382	-0.693947	3.6317e-05	0.00039594	-1.6757	-2.03852	-1.95718	-0.5974	-0.245859	-0.497245	10	9	7	23	24	26
ENSG00000213398.7	LCAT	-0.196439	2.84866	0.171915	0.36528	3.02675	3.28374	3.00768	2.75921	2.88092	3.06631	311	457	273	254	222	330
ENSG00000168497.5	CAVIN2	-0.567856	2.80667	2.8606e-05	0.00032345	2.12053	3.56265	3.47454	1.62951	2.95634	2.90077	165	555	378	115	234	294
ENSG00000229953.1	AL590666.2	-0.772858	-1.9096	0.0941257	0.244918	-2.25931	-0.411021	-1.20711	-2.92139	-1.99814	-1.13217	6	33	13	3	6	16
ENSG00000205213.14	LGR4	-0.129167	6.99078	0.0867784	0.232189	7.04213	7.05997	7.25412	6.78232	7.00859	7.17875	5060	6293	5214	4160	3907	5742
ENSG00000141431.12	ASXL3	0.210196	4.03058	0.0789442	0.217045	4.12038	3.68181	3.74716	3.88594	3.99382	4.3076	666	603	457	557	482	783
ENSG00000146070.16	PLA2G7	3.2415	-2.24629	7.4545e-05	0.0007516	-3.66761	-3.7592	-4.2472	-2.65793	-1.26867	-2.70321	1	1	0	4	11	4
ENSG00000134259.3	NGF	1.54269	-0.418669	9.9942e-06	0.00012909	-1.80098	-1.7037	-1.6617	-0.919457	0.308758	-0.603814	9	12	9	18	36	24
ENSG00000087245.13	MMP2	0.0998165	7.19943	0.3607	0.579513	6.61469	7.177	7.05576	6.41702	7.30064	7.43027	3762	6825	4544	3229	4784	6836
ENSG00000164465.18	DCBLD1	0.90769	4.04796	2.736e-12	1.2869e-10	2.73676	3.72869	3.40847	3.36285	4.62035	4.58432	254	623	361	387	745	949
ENSG00000114770.17	ABCC5	0.294665	7.10219	7.0601e-05	0.00071788	7.01043	6.72135	7.01456	7.38588	6.9945	7.251	4950	4976	4416	6322	3869	6037
ENSG00000100311.16	PDGFB	-0.888544	2.67937	1.7093e-09	4.8593e-08	3.20025	3.14544	3.17129	2.49391	1.99023	2.31358	351	415	306	211	119	195
ENSG00000042062.12	RIPOR3	1.5534	0.703537	1.7908e-08	4.184e-07	-2.08983	-0.293932	-0.0156373	0.431432	0.924115	1.18415	7	36	32	49	56	88
ENSG00000149256.15	TENM4	-0.0654897	3.14969	0.665644	0.817417	2.94619	3.18633	3.12848	2.69585	3.29822	3.04883	294	427	297	243	297	326
ENSG00000261308.2	FIGNL2	-0.933295	0.0946293	1.5613e-05	0.00019266	0.465165	0.890819	0.758423	-0.717739	0.188792	-0.0962426	51	85	56	21	33	35
ENSG00000163217.2	BMP10	1.25969	0.636651	1.1867e-05	0.00015047	-1.01373	-0.630134	0.107048	-0.5974	1.23801	1.13529	17	28	35	23	70	85
ENSG00000132478.10	UNK	-0.367711	4.95671	4.9221e-06	6.8079e-05	5.22851	5.19432	5.14242	5.00242	4.85686	4.59791	1438	1725	1205	1210	878	958
ENSG00000163704.12	PRRT3	0.588703	3.87027	1.3597e-08	3.24e-07	3.7535	3.23909	3.40449	4.37946	3.682	4.06177	516	443	360	785	388	660
ENSG00000105655.18	ISYNA1	-0.127341	8.67618	0.0644267	0.187641	8.79952	8.8232	8.76195	8.53384	8.67242	8.79123	17112	21368	14831	14012	12383	17562
ENSG00000139629.16	GALNT6	0.821414	2.82253	6.3593e-08	1.3103e-06	1.22885	2.637	2.45079	2.17704	3.22894	3.38816	88	291	185	169	283	413
ENSG00000268858.2	AL118506.1	0.704672	2.55176	2.1393e-08	4.9151e-07	2.23666	2.05814	2.03266	2.75356	2.75281	2.92013	179	194	138	253	203	298
ENSG00000268262.1	AC011445.1	1.87148	-1.33371	7.1868e-05	0.0007287	-2.08983	-2.31457	-3.16886	-0.5974	-1.99814	-0.497245	7	7	2	23	6	26
ENSG00000197965.12	MPZL1	0.573327	7.02297	7.1978e-11	2.7169e-09	6.47853	6.52118	6.65774	6.71636	7.30486	7.36775	3423	4331	3448	3974	4798	6546
ENSG00000157851.17	DPYSL5	-0.169947	4.72701	0.0980647	0.251704	5.03357	4.45874	4.74748	4.81724	4.24006	4.66399	1256	1035	916	1064	572	1003
ENSG00000287695.1	AC008625.1	0.92032	-1.96288	0.142993	0.324921	-2.25931	-2.65624	-3.60954	-2.92139	-1.99814	-1.49275	6	5	1	3	6	12
ENSG00000166145.14	SPINT1	1.53937	2.35624	1.1073e-05	0.0001413	1.16327	0.309845	1.03058	2.28275	2.38539	2.57407	84	56	68	182	157	234
ENSG00000245532.9	NEAT1	-0.686662	4.45392	1.557e-08	3.6711e-07	4.97028	5.06966	4.94272	4.26505	4.41734	4.24565	1202	1582	1049	725	647	750
ENSG00000171067.11	C11orf24	-0.296679	5.46706	0.00039851	0.00327842	5.3778	5.81081	5.68828	5.07779	5.36456	5.54036	1595	2646	1760	1275	1249	1843
ENSG00000116977.18	LGALS8	-0.460715	5.95726	1.5426e-10	5.424e-09	6.25579	6.26978	6.22895	5.92855	5.77104	5.67537	2933	3638	2561	2301	1656	2024
ENSG00000248222.5	AC011389.1	0.901481	-0.629871	0.00579919	0.0300474	-0.308124	-2.03852	-1.41657	0.00684797	-0.706734	-0.260888	29	9	11	36	17	31
ENSG00000175137.11	SH3BP5L	-0.470839	4.32006	0.00097391	0.00689177	4.55685	4.78359	4.62962	4.35543	4.17839	4.02424	902	1297	844	772	548	643
ENSG00000168944.15	CEP120	-0.578171	5.28872	1.5323e-09	4.4262e-08	5.44401	5.68689	5.7948	5.03537	5.02977	5.13703	1670	2428	1895	1238	990	1393
ENSG00000255248.9	MIR100HG	-4.682e-05	4.52306	0.999572	0.999627	4.60394	4.32477	4.42861	4.56982	4.424	4.36524	932	943	734	896	650	815
ENSG00000057019.16	DCBLD2	0.311637	9.19121	7.8915e-05	0.00078946	9.15284	8.73996	9.05096	9.28294	9.2466	9.34771	21861	20170	18121	23552	18437	25829
ENSG00000145808.10	ADAMTS19	0.311561	4.1405	0.054746	0.167603	4.25631	3.40127	3.82371	4.04695	4.11945	4.30208	732	496	482	623	526	780
ENSG00000101695.9	RNF125	0.488882	1.17188	0.00482535	0.0260195	0.437696	0.986518	0.707618	0.968539	1.27776	1.32152	50	91	54	72	72	97
ENSG00000128594.8	LRRC4	-0.406351	3.24849	0.0004377	0.00355679	3.61628	3.46357	3.38845	3.27886	2.99858	2.95809	469	518	356	365	241	306
ENSG00000143870.12	PDIA6	0.143644	8.48121	0.0230032	0.0884252	8.30459	8.38068	8.35005	8.39009	8.55412	8.52052	12142	15723	11147	12683	11408	14557
ENSG00000107518.18	ATRNL1	0.535643	2.80293	1.6568e-05	0.00020278	2.29905	2.25675	2.61831	2.84668	2.9746	2.95809	187	223	208	270	237	306
ENSG00000261168.1	AL592424.1	1.23095	-2.19906	0.0852147	0.229096	-3.66761	-3.3952	-2.83176	-2.24235	-2.43882	-2.9621	1	2	3	6	4	3
ENSG00000146426.18	TIAM2	-0.603429	4.66622	1.0558e-10	3.8323e-09	5.01278	4.92013	5.18017	4.35543	4.34668	4.60839	1238	1426	1237	772	616	965
ENSG00000138814.17	PPP3CA	0.528992	3.84173	5.4522e-07	9.3117e-06	3.30277	3.55747	3.45157	3.54713	4.21212	4.11103	377	553	372	440	561	683
ENSG00000128645.15	HOXD1	1.38083	-0.930166	0.00078597	0.00578772	-1.56043	-2.86315	-1.6617	0.185225	-2.20172	-0.980871	11	4	9	41	5	18
ENSG00000118298.12	CA14	0.143926	3.4259	0.206644	0.412531	3.44752	3.16943	3.1333	3.60472	3.25904	3.31326	417	422	298	458	289	392
ENSG00000034152.18	MAP2K3	-0.0379263	5.5081	0.603933	0.774173	5.44401	5.59246	5.61177	5.28379	5.61396	5.63273	1670	2274	1669	1471	1485	1965
ENSG00000187566.5	NHLRC1	-1.10225	2.22478	4.3874e-09	1.1525e-07	3.10742	2.52989	2.77457	2.19381	1.29723	1.62266	329	270	232	171	73	120
ENSG00000152092.16	ASTN1	1.39601	-0.0954009	0.00015831	0.00146091	-1.93819	-1.06928	-0.197353	-0.0711734	0.41951	0.421194	8	20	28	34	39	51
ENSG00000189292.16	ALKAL2	-0.250987	0.31648	0.320799	0.540318	0.544567	0.358356	0.514231	0.0443314	0.70838	-0.135676	54	58	47	37	48	34
ENSG00000059145.18	UNKL	0.209471	3.61765	0.0337328	0.117983	3.63454	3.34219	3.3517	3.75923	3.60597	3.59804	475	476	347	510	368	478
ENSG00000124145.6	SDC4	-0.0154398	5.79533	0.845466	0.923496	5.78853	5.86008	5.89399	5.70103	5.88721	5.90708	2121	2738	2030	1965	1795	2377
ENSG00000196428.12	TSC22D2	-0.101373	6.65372	0.232595	0.444885	6.62462	6.80057	6.85556	6.26854	6.76423	6.94328	3788	5257	3955	2913	3298	4877
ENSG00000171811.14	CFAP46	-2.08342	1.622	1.4699e-19	1.5627e-17	2.59475	2.74129	2.59753	1.18537	0.308758	0.248167	230	313	205	84	36	45
ENSG00000172339.10	ALG14	-0.280913	3.39078	0.0101197	0.0473123	3.50489	3.72869	3.63268	3.29838	3.48384	3.24964	434	623	422	370	338	375
ENSG00000106484.15	MEST	0.855792	8.04235	2.9525e-05	0.00033072	7.02002	7.17573	7.19713	7.28844	8.47258	8.31889	4983	6819	5012	5909	10781	12658
ENSG00000150593.18	PDCD4	0.186328	5.26298	0.018219	0.0744675	5.19404	5.0393	5.07512	5.30807	5.29363	5.26651	1404	1549	1150	1496	1189	1524
ENSG00000213626.13	LBH	-0.145926	8.70951	0.0689855	0.19721	8.97623	8.58711	8.75141	8.91574	8.25274	8.7091	19342	18142	14723	18259	9257	16590
ENSG00000133818.14	RRAS2	-0.219141	5.62817	0.0027008	0.0162946	5.62234	5.85903	5.81369	5.32721	5.74469	5.5644	1890	2736	1920	1516	1626	1874
ENSG00000276184.4	UPK3B	1.85314	-0.431816	1.7923e-05	0.00021699	-2.45138	-2.16995	-1.80189	-1.9201	-0.303348	0.120093	5	8	8	8	23	41
ENSG00000169715.14	MT1E	-0.981363	2.7608	4.1887e-10	1.3585e-08	3.07658	3.63088	3.14289	2.33662	2.43017	2.17541	322	582	300	189	162	177
ENSG00000183454.17	GRIN2A	0.467287	0.89031	0.0370834	0.126572	-0.507278	0.788317	0.514231	0.0443314	1.02098	1.20007	25	79	47	37	60	89
ENSG00000244094.2	SPRR2F	6.06728	-2.24633	3.6382e-08	8.0105e-07	-4.2472	-4.2472	-4.2472	-1.9201	-1.81977	-1.97459	0	0	0	8	7	8
ENSG00000121879.5	PIK3CA	0.309275	5.97435	0.00027264	0.00236368	5.89652	5.523	5.85731	5.99945	6.12573	6.09021	2286	2167	1979	2417	2118	2699
ENSG00000181195.11	PENK	1.39909	3.01919	3.1007e-07	5.6216e-06	1.29157	2.10864	1.6442	2.75921	3.27876	3.18709	92	201	105	254	293	359
ENSG00000123096.11	SSPN	-0.813244	2.74427	1.489e-08	3.5248e-07	3.09428	3.35719	3.28395	2.56656	2.54049	2.22295	326	481	331	222	175	183
ENSG00000055732.13	MCOLN3	1.08129	2.67637	6.3483e-15	4.256e-13	2.02224	1.79287	1.93666	2.90387	3.06256	3.00417	154	161	129	281	252	316
ENSG00000136167.14	LCP1	1.66521	-0.503516	6.2584e-05	0.00064724	-2.45138	-1.35189	-2.83176	-2.92139	0.102888	-0.135676	5	16	3	3	31	34
ENSG00000084674.14	APOB	1.69301	-2.04637	0.0111507	0.05103	-4.2472	-2.31457	-3.16886	-4.2472	-1.51806	-1.13217	0	7	2	0	9	16
ENSG00000222041.11	CYTOR	-0.0114652	2.57315	0.93388	0.968377	2.15467	2.86816	2.54785	1.93908	2.99263	2.58017	169	342	198	143	240	235
ENSG00000148848.14	ADAM12	2.2423	2.65733	1.1351e-07	2.224e-06	0.0228669	0.734199	1.00977	2.50739	2.81492	2.89589	37	76	67	213	212	293
ENSG00000122971.9	ACADS	-0.0889687	6.0809	0.277783	0.497203	6.15027	6.20286	6.20568	6.30663	5.93926	6.04022	2726	3473	2520	2991	1861	2607
ENSG00000130222.11	GADD45G	-0.773719	5.86703	1.3949e-07	2.6919e-06	6.52984	6.24902	6.13655	5.29647	5.7438	5.6001	3547	3586	2402	1484	1625	1921
ENSG00000221890.4	NPTXR	0.481296	4.999	5.421e-09	1.3934e-07	4.95098	4.50256	4.66333	5.50577	4.88287	5.1657	1186	1067	864	1716	894	1421
ENSG00000170962.13	PDGFD	0.200417	7.17944	0.0188194	0.0762782	7.30388	6.6808	7.02432	7.602	6.94598	7.06024	6067	4838	4446	7344	3741	5289
ENSG00000249413.2	AC116049.2	-0.19512	-1.40699	0.591005	0.766297	-1.17399	-1.20368	-1.20711	-1.43431	-1.26867	-1.39381	15	18	13	12	11	13
ENSG00000165312.6	OTUD1	-0.422035	5.47279	2.8153e-07	5.1509e-06	5.89336	5.61072	5.77102	5.24709	5.44095	5.32669	2281	2303	1864	1434	1317	1589
ENSG00000107551.21	RASSF4	-0.143399	7.0131	0.0626366	0.184088	7.17387	7.17213	7.17188	7.20815	6.91756	6.97458	5544	6802	4925	5589	3668	4984
ENSG00000188643.11	S100A16	-0.427846	4.34354	5.3464e-05	0.00056076	4.39667	4.83163	4.60032	3.7076	4.51203	4.29468	807	1341	827	492	691	776
ENSG00000135047.15	CTSL	0.276603	6.87082	1.9879e-05	0.00023811	6.50606	6.78983	6.62646	6.83273	7.04756	6.87362	3489	5218	3374	4308	4014	4647
ENSG00000229989.4	MIR181A1HG	0.298137	0.569588	0.191235	0.391157	0.570091	0.207637	0.220113	0.948908	0.346628	0.551049	55	52	38	71	37	56
ENSG00000261115.6	TMEM178B	0.80632	1.18683	2.6217e-06	3.8674e-05	0.907008	0.207637	0.854962	1.73644	1.13357	1.44695	70	52	60	124	65	106
ENSG00000164976.9	MYORG	0.355645	3.35275	0.00209804	0.0131895	2.99413	2.92563	3.14766	3.2309	3.38722	3.50495	304	356	301	353	316	448
ENSG00000155052.14	CNTNAP5	0.437424	-2.33402	0.582067	0.760449	-3.66761	-2.47531	-4.2472	-3.24397	-3.07648	-2.48379	1	6	0	2	2	5
ENSG00000091136.14	LAMB1	-0.0025352	9.20456	0.976451	0.989671	9.35714	9.05109	9.33163	9.15345	9.20493	9.39068	25187	25025	22013	21530	17912	26610
ENSG00000113721.14	PDGFRB	0.342652	2.8242	0.0173277	0.071652	1.5824	2.85976	2.46615	2.13422	2.89377	2.97207	113	340	187	164	224	309
ENSG00000253846.2	PCDHGA10	0.781301	-0.587951	0.0164159	0.0688127	-0.738394	-1.60739	-0.940814	-0.540796	-0.245859	-0.305163	21	13	16	24	24	30
ENSG00000175183.10	CSRP2	-0.313655	9.12017	1.5254e-05	0.00018862	9.34996	9.37689	9.22863	8.99707	9.17111	8.84619	25062	31366	20496	19318	17497	18244
ENSG00000123689.6	G0S2	0.0738551	4.14381	0.718447	0.850835	4.17962	3.63088	3.62243	4.87299	3.24407	3.54603	694	582	419	1106	286	461
ENSG00000153551.13	CMTM7	0.0169672	3.51114	0.872758	0.937856	2.74238	3.92466	3.59124	2.63572	3.86275	3.78915	255	714	410	233	440	546
ENSG00000174807.4	CD248	0.267713	1.34543	0.274956	0.494702	-0.561679	0.986518	0.900912	0.185225	0.737179	1.27717	24	91	62	41	49	94
ENSG00000197893.13	NRAP	-1.01747	-2.42534	0.0749001	0.209517	-1.45369	-2.16995	-1.02423	-1.78248	-2.7227	-2.48379	12	8	15	9	3	5
ENSG00000115457.10	IGFBP2	-1.02486	5.67469	3.5511e-06	5.0597e-05	5.84648	6.56995	6.37142	5.56177	5.1104	5.09825	2208	4480	2827	1784	1047	1356
ENSG00000236397.3	DDX11L2	-0.227257	2.70642	0.0700888	0.199475	2.79204	2.97702	2.94874	2.71921	2.6122	2.71928	264	369	262	247	184	259
ENSG00000091831.23	ESR1	0.215362	1.12363	0.393331	0.609852	1.22885	0.0976314	1.03058	2.22679	-0.363224	0.780211	88	48	68	175	22	66
ENSG00000060656.20	PTPRU	0.807129	2.93007	2.788e-08	6.293e-07	1.84539	2.52989	2.23456	2.3739	3.10737	3.49207	136	270	159	194	260	444
ENSG00000255146.1	AP004247.2	-1.0735	-1.99464	0.022566	0.0871735	-1.01373	-1.5171	-1.95718	-1.78248	-2.20172	-3.27782	17	14	7	9	5	2
ENSG00000172315.6	TP53RK	0.611244	5.42996	4.9529e-14	2.9862e-12	5.08538	4.9372	5.03576	5.55529	5.72145	5.62243	1302	1443	1119	1776	1600	1951
ENSG00000167034.10	NKX3-1	-0.292473	3.51411	0.0041905	0.0231592	3.56007	3.82892	3.75969	3.45272	3.3781	3.44273	451	668	461	412	314	429
ENSG00000175287.19	PHYHD1	-0.683566	3.62069	7.3885e-08	1.5017e-06	4.09643	4.14633	3.9328	3.8307	3.18781	3.06631	655	833	520	536	275	330
ENSG00000177943.14	MAMDC4	-0.323824	3.53677	0.0016525	0.0107966	3.61934	3.78523	3.87928	3.36285	3.58236	3.36715	470	648	501	387	362	407
ENSG00000140682.19	TGFB1I1	-0.138826	7.06617	0.10177	0.258153	6.9028	7.36477	7.18326	6.49988	7.2111	7.3125	4594	7774	4964	3420	4496	6300
ENSG00000203280.4	AL022323.1	-1.43427	-1.97531	0.00112544	0.00783751	-0.869504	-1.13491	-1.11277	-2.07225	-2.43882	-2.29338	19	19	14	7	4	6
ENSG00000074219.13	TEAD2	-0.434754	5.49449	1.8245e-08	4.2462e-07	5.84974	5.69045	5.71987	5.41836	5.15244	5.37396	2213	2434	1799	1615	1078	1642
ENSG00000226094.1	RPL7P3	-0.968136	-0.736383	0.00111002	0.00774816	-0.0925409	-0.256923	0.107048	-0.433846	-1.66105	-1.05454	34	37	35	26	8	17
ENSG00000275506.1	AC010378.1	0.972034	-1.69536	0.0531284	0.164136	-3.25526	-2.16995	-2.13123	-1.43431	-2.43882	-1.49275	2	8	6	12	4	12
ENSG00000143341.12	HMCN1	0.786786	2.60211	5.7225e-05	0.000595	1.84539	1.96722	1.8573	1.79258	3.03962	3.11752	136	182	122	129	248	342
ENSG00000081052.12	COL4A4	1.92469	0.367542	7.5412e-12	3.3047e-10	-1.56043	-1.0065	-0.787184	0.459452	0.488886	1.15176	11	21	18	50	41	86
ENSG00000152556.17	PFKM	0.106387	9.63318	0.146303	0.329313	9.77134	9.28827	9.4744	9.97975	9.35458	9.5165	33564	29497	24303	38177	19870	29035
ENSG00000142634.13	EFHD2	0.510017	3.42507	5.7104e-05	0.00059409	3.11177	2.91351	2.9267	3.61098	3.27876	3.55535	330	353	258	460	293	464
ENSG00000158417.11	EIF5B	-0.220135	6.16351	0.00110556	0.00772003	6.2073	6.49429	6.27002	5.95709	6.30052	6.05617	2836	4251	2635	2347	2391	2636
ENSG00000155506.17	LARP1	-0.143745	7.29469	0.028119	0.102958	7.41193	7.45153	7.35969	7.3246	7.25002	7.21349	6539	8256	5610	6059	4619	5882
ENSG00000258626.2	COX7A2P1	1.03808	-1.26269	0.00725134	0.03608	-1.93819	-2.16995	-1.80189	-1.15404	-0.786468	-1.30123	8	8	8	15	16	14
ENSG00000233841.11	HLA-C	-0.390597	2.05764	0.0142786	0.0619195	2.41627	2.42562	2.15147	1.78153	2.06027	1.98632	203	251	150	128	125	155
ENSG00000102996.5	MMP15	-0.616469	8.32175	6.8188e-07	1.1418e-05	8.77143	8.63789	8.74384	8.38782	7.84529	8.05913	16782	18792	14646	12663	6979	10572
ENSG00000120675.6	DNAJC15	-0.603727	7.12358	5.9376e-14	3.5679e-12	7.546	7.50839	7.37325	7.05789	6.9398	6.61127	7176	8588	5663	5036	3725	3874
ENSG00000105429.13	MEGF8	-0.289995	6.19892	0.00273799	0.0164747	6.52128	6.23894	6.49219	6.02546	6.18311	6.19327	3526	3561	3074	2461	2204	2899
ENSG00000090238.11	YPEL3	0.197966	4.02971	0.0614022	0.18136	4.17962	3.60096	3.74716	4.27691	3.89825	3.93902	694	570	457	731	451	606
ENSG00000128656.14	CHN1	-0.445337	5.33969	6.2265e-11	2.3702e-09	5.59307	5.63553	5.67759	5.2238	5.19068	5.15552	1852	2343	1747	1411	1107	1411
ENSG00000241360.2	PDXP	-0.541168	5.20859	5.5972e-08	1.169e-06	5.6872	5.55327	5.43955	5.28183	4.73186	5.0219	1977	2213	1481	1469	805	1286
ENSG00000177459.11	ERICH5	-0.765076	3.17767	9.9549e-10	2.9466e-08	3.87112	3.42424	3.53771	3.11237	2.83504	2.59831	560	504	395	325	215	238
ENSG00000147889.17	CDKN2A	1.31483	-0.790062	0.00140713	0.00949031	-1.80098	-1.5171	-2.32919	-0.993491	-0.190573	-0.980871	9	14	5	17	25	18
ENSG00000116984.13	MTR	0.394146	6.59961	8.1967e-07	1.3598e-05	6.28883	6.2992	6.42842	6.55854	6.75017	6.89518	3001	3713	2941	3562	3266	4717
ENSG00000129680.16	MAP7D3	-0.292259	4.07323	0.00083832	0.00611537	4.22251	4.35198	4.31441	4.07665	4.04367	3.88832	715	961	678	636	499	585
ENSG00000143479.17	DYRK3	-0.0670076	4.39427	0.449967	0.657922	4.5648	4.20056	4.3059	4.50408	4.17839	4.18892	907	865	674	856	548	721
ENSG00000163359.15	COL6A3	0.463974	1.50944	0.105783	0.265566	-1.01373	1.56382	0.831426	0.00684797	1.62457	1.37862	17	137	59	36	92	101
ENSG00000179761.12	PIPOX	0.970626	1.08705	1.1426e-06	1.8363e-05	0.322271	0.405289	0.422696	1.31371	1.25802	1.40634	46	60	44	92	71	103
ENSG00000145247.11	OCIAD2	-0.37227	4.0983	3.8499e-05	0.0004172	4.23652	4.54248	4.20419	3.88852	4.12763	3.85853	722	1097	628	558	529	573
ENSG00000185432.12	METTL7A	-0.0509224	2.05153	0.792097	0.894114	1.8349	2.06546	1.6442	1.90892	1.67009	1.81074	135	195	105	140	95	137
ENSG00000111249.14	CUX2	-0.574749	4.72973	3.4292e-06	4.9173e-05	5.45004	4.78802	5.128	4.89111	4.20698	4.53965	1677	1301	1193	1120	559	920
ENSG00000284872.1	AC270289.2	0.332483	4.10144	0.00073989	0.0055275	4.14395	3.50726	4.02127	4.47863	4.00275	4.1929	677	534	553	841	485	723
ENSG00000125872.7	LRRN4	0.276562	8.28272	0.00210922	0.0132379	7.6229	8.11035	8.05087	7.81098	8.2799	8.52201	7569	13036	9059	8489	9433	14572
ENSG00000250786.2	SNHG18	0.231636	4.27581	0.00513773	0.0273025	3.99407	4.17877	3.97905	4.27099	4.41065	4.1668	610	852	537	728	644	710
ENSG00000112306.8	RPS12	-0.183981	5.68196	0.0245555	0.0928427	5.63902	6.06716	5.60744	5.47092	5.92603	5.36162	1912	3161	1664	1675	1844	1628
ENSG00000139990.17	DCAF5	-0.173695	7.248	0.00391948	0.022003	7.44054	7.36049	7.43556	7.2398	7.16911	7.30608	6670	7751	5913	5713	4367	6272
ENSG00000202290.1	RNA5SP37	1.30286	-1.6944	0.00662418	0.0334997	-2.25931	-2.47531	-2.5587	-2.24235	-1.66105	-0.603814	6	6	4	6	8	24
ENSG00000172071.13	EIF2AK3	-0.252192	4.1147	0.00468192	0.0254293	4.17131	4.23993	4.45581	3.87558	4.0637	4.17286	690	889	748	553	506	713
ENSG00000136895.19	GARNL3	-0.0070846	3.97269	0.955707	0.979447	3.71111	4.04994	4.00031	4.17287	3.79588	3.79964	501	779	545	680	420	550
ENSG00000010626.15	LRRC23	0.18995	2.95038	0.106741	0.267254	3.05415	2.637	2.58351	3.43871	2.75281	2.59228	317	291	203	408	203	237
ENSG00000104290.11	FZD3	-0.432958	5.56171	3.3188e-10	1.1042e-08	5.76731	5.81625	5.91023	5.42725	5.29605	5.4715	2090	2656	2053	1625	1191	1757
ENSG00000145476.16	CYP4V2	0.591398	1.85878	0.00015943	0.00146818	1.43738	1.37632	1.47225	1.89872	1.9166	2.19938	102	120	93	139	113	180
ENSG00000155903.11	RASA2	0.308382	2.52534	0.0185857	0.0756353	2.09438	2.47595	2.19822	2.42453	2.72432	2.56179	162	260	155	201	199	232
ENSG00000173213.9	TUBB8P12	2.04287	0.320989	2.9792e-11	1.1948e-09	-1.45369	-1.35189	-0.940814	0.540385	0.678996	0.780211	12	16	16	53	47	66
ENSG00000273893.1	AL133520.1	1.46892	-1.11503	7.0819e-05	0.0007193	-2.45138	-1.7037	-1.80189	-0.48633	-0.960514	-0.603814	5	12	8	25	14	24
ENSG00000141744.3	PNMT	-0.73806	3.87995	2.7635e-09	7.5002e-08	4.61318	4.20056	4.22466	4.00479	3.4538	3.35298	938	865	637	605	331	403
ENSG00000072135.13	PTPN18	-0.0128259	3.62751	0.913878	0.958196	3.61014	3.42992	3.56294	3.69292	3.40527	3.46925	467	506	402	487	320	437
ENSG00000285907.1	AL161910.1	-0.893344	1.1433	9.678e-05	0.00094657	1.51829	1.68289	1.8456	-0.0711734	1.56156	0.780211	108	149	121	34	88	66
ENSG00000123505.16	AMD1	0.204798	6.73889	0.00181404	0.0116821	6.64953	6.50578	6.6166	6.81081	6.83879	6.7336	3854	4285	3351	4243	3473	4217
ENSG00000164236.12	ANKRD33B	-0.220018	3.45096	0.0890259	0.236197	3.34034	3.61849	3.93556	3.32528	3.24407	3.65693	387	577	521	377	286	498
ENSG00000115474.6	KCNJ13	1.98403	-1.80472	0.00055839	0.00437151	-2.673	-3.7592	-2.83176	-2.24235	-1.26867	-1.39381	4	1	3	6	11	13
ENSG00000140853.15	NLRC5	1.89881	-0.697571	2.3292e-06	3.4738e-05	-2.08983	-2.31457	-1.80189	-0.781895	-0.960514	0.217198	7	7	8	20	14	44
ENSG00000249035.7	CLMAT3	1.16007	-1.24792	0.0168237	0.0701165	-2.45138	-2.86315	-1.95718	-2.43523	-1.15848	-1.05454	5	4	7	5	12	17
ENSG00000117280.13	RAB29	0.897422	4.35526	2.2193e-19	2.3049e-17	3.46803	3.84178	3.89356	4.34796	4.87155	4.66686	423	674	506	768	887	1005
ENSG00000198890.8	PRMT6	0.204394	6.41704	0.00087305	0.0063157	6.32676	6.22756	6.24017	6.5108	6.4618	6.43576	3081	3533	2581	3446	2674	3430
ENSG00000120756.13	PLS1	-0.229232	3.53199	0.0349359	0.121223	3.57905	3.69604	3.91331	3.12554	3.64449	3.71627	457	609	513	328	378	519
ENSG00000164638.10	SLC29A4	-0.522802	5.70964	5.5818e-10	1.7625e-08	6.13806	6.02411	6.03524	5.60003	5.34247	5.67038	2703	3068	2239	1832	1230	2017
ENSG00000151743.11	AMN1	-0.0337913	2.59232	0.775989	0.883872	2.77018	2.90128	2.54061	2.80906	2.86796	2.43967	260	350	197	263	220	213
ENSG00000131242.18	RAB11FIP4	1.37338	1.15136	9.9507e-07	1.6136e-05	0.129723	-0.185637	-0.0156373	0.908825	1.46156	1.5746	40	39	32	69	82	116
ENSG00000197296.6	FITM2	0.496929	6.88877	4.4105e-10	1.4201e-08	6.59811	6.49802	6.60276	6.95832	7.07743	7.15034	3719	4262	3319	4700	4098	5630
ENSG00000087116.16	ADAMTS2	0.267417	2.42999	0.101402	0.257476	1.65576	2.33762	2.30461	1.77039	2.58077	2.71374	119	236	167	127	180	258
ENSG00000167202.11	TBC1D2B	0.467896	4.09405	2.507e-07	4.6245e-06	3.92651	3.54442	3.79662	4.42813	3.89825	4.32586	582	548	473	812	451	793
ENSG00000156504.16	FAM122B	-0.403483	3.07233	0.00036292	0.00303282	3.34404	3.39547	3.2444	2.96379	2.85488	2.9767	388	494	322	293	218	310
ENSG00000159784.17	FAM131B	1.683	-0.912091	1.5935e-05	0.00019597	-2.08983	-1.7037	-2.5587	-0.919457	-0.303348	-0.603814	7	12	4	18	23	24
ENSG00000132275.11	RRP8	-0.127033	5.0661	0.0731295	0.205943	5.09091	5.19849	5.24507	5.00004	5.09241	5.06276	1307	1730	1294	1208	1034	1323
ENSG00000268573.1	AC011815.1	0.750481	-0.553269	0.0428249	0.140485	-0.262353	-1.91807	-1.95718	0.0443314	-1.51806	-0.497245	30	10	7	37	9	26
ENSG00000135547.9	HEY2	-0.248244	2.35204	0.0960633	0.248412	2.14621	2.68534	2.6723	2.0901	2.23197	2.43295	168	301	216	159	141	212
ENSG00000131015.5	ULBP2	1.939	-0.414769	4.9273e-07	8.4961e-06	-2.673	-1.7037	-1.11277	-0.48633	0.555079	-0.217932	4	12	14	25	43	32
ENSG00000267313.7	AC021504.1	-0.985136	0.490856	6.4108e-05	0.00066046	1.12934	1.14701	0.900912	0.373706	-0.0859784	0.0862153	82	102	62	47	27	40
ENSG00000260000.2	AL133338.1	0.392532	1.80902	0.0234365	0.0896828	0.984986	1.72974	1.45695	1.73644	1.78488	1.9012	74	154	92	124	103	146
ENSG00000100577.19	GSTZ1	-0.24877	4.73116	0.00271089	0.0163445	4.85949	5.00828	4.8767	4.64494	4.79486	4.5583	1113	1516	1002	944	841	932
ENSG00000072415.8	MPP5	-0.206717	6.02685	0.00302755	0.0178289	6.16291	6.09068	6.34257	5.88143	6.03514	6.06271	2750	3213	2771	2227	1989	2648
ENSG00000172458.4	IL17D	0.210057	2.28865	0.106655	0.267189	2.38784	2.07275	2.00136	2.59841	2.18048	2.29145	199	196	135	227	136	192
ENSG00000072310.17	SREBF1	-0.244504	4.47008	0.0757788	0.211276	4.36603	4.85189	4.79996	4.51079	4.23502	4.566	790	1360	950	860	570	937
ENSG00000068971.14	PPP2R5B	-0.206117	5.20279	0.00424176	0.0234002	5.4586	5.30752	5.32309	5.3234	5.01955	5.12039	1687	1866	1366	1512	983	1377
ENSG00000205086.7	C2orf91	0.577456	0.360777	0.0248162	0.0936313	-1.09164	0.259646	0.107048	-0.28696	1.04421	0.248167	16	54	35	29	61	45
ENSG00000130700.7	GATA5	-0.519031	4.96942	1.5423e-10	5.424e-09	4.8698	5.50426	5.35748	4.2551	4.90683	4.99819	1121	2139	1399	720	909	1265
ENSG00000170471.15	RALGAPB	0.735592	6.6233	7.0879e-11	2.6867e-09	6.22699	5.85004	6.29766	6.648	6.90255	7.04874	2875	2719	2686	3790	3630	5247
ENSG00000007944.15	MYLIP	-0.330314	5.1628	6.3658e-05	0.00065619	5.07205	5.488	5.46463	4.84273	5.14976	5.05183	1290	2115	1507	1083	1076	1313
ENSG00000173905.8	GOLIM4	-0.674753	6.42962	3.7526e-10	1.2303e-08	6.84091	6.88656	6.81526	6.50199	5.87673	6.13905	4401	5580	3846	3425	1782	2792
ENSG00000145861.8	C1QTNF2	-0.958075	-0.100712	0.00171102	0.0110944	0.0228669	0.971003	0.422696	-0.656315	-0.245859	-0.305163	37	90	44	22	24	30
ENSG00000181467.4	RAP2B	-0.129172	4.40948	0.110428	0.272874	4.36055	4.64747	4.5722	4.11459	4.55108	4.52075	787	1180	811	653	710	908
ENSG00000145934.16	TENM2	1.12012	3.02713	7.2506e-12	3.1851e-10	1.79216	2.0058	2.68549	2.74789	3.4538	3.63659	131	187	218	252	331	491
ENSG00000197586.12	ENTPD6	0.0889738	7.39658	0.170672	0.363675	7.30031	7.46682	7.42085	7.31	7.519	7.62146	6052	8344	5853	5998	5566	7805
ENSG00000120519.14	SLC10A7	0.564805	2.45186	0.0003721	0.00309513	2.1377	1.72974	2.03266	2.17704	2.71711	2.68574	167	154	138	169	198	253
ENSG00000046653.15	GPM6B	-1.10596	3.87168	3.8954e-26	7.6075e-24	4.24843	4.58386	4.58633	3.43165	3.36432	3.33145	728	1129	819	406	311	397
ENSG00000279601.1	AC005052.1	-0.805686	-1.26143	0.0187145	0.0760218	-1.01373	-0.494716	-0.583643	-1.07153	-1.51806	-1.71364	17	31	21	16	9	10
ENSG00000134910.13	STT3A	0.284241	7.52759	5.1107e-05	0.00053919	7.26289	7.28034	7.37732	7.39928	7.65373	7.7157	5897	7332	5679	6381	6111	8332
ENSG00000108823.16	SGCA	-1.23874	3.81941	2.6016e-07	4.7893e-06	4.43537	4.6438	4.49003	3.75076	2.99263	3.14246	829	1177	766	507	240	348
ENSG00000184809.13	B3GALT5-AS1	-1.34205	1.49	1.6241e-14	1.0275e-12	2.35885	2.1913	2.13233	1.20206	0.948948	0.551049	195	213	148	85	57	56
ENSG00000135341.18	MAP3K7	-0.128626	6.82023	0.0415683	0.137467	6.87683	6.89814	7.0382	6.77397	6.79109	6.86272	4512	5625	4489	4136	3360	4612
ENSG00000236480.1	PKMP1	0.45313	-0.438261	0.161323	0.350907	-1.45369	-0.88859	-0.462333	-0.656315	-0.786468	-0.0962426	12	23	23	22	16	35
ENSG00000078124.12	ACER3	-0.0703696	5.11366	0.334091	0.553335	5.20222	5.17498	5.25616	5.1179	5.18154	5.12352	1412	1702	1304	1311	1100	1380
ENSG00000048140.18	TSPAN17	-0.471253	5.72296	3.4316e-05	0.00037686	6.02897	5.91382	6.03653	5.7207	5.40101	5.43243	2506	2842	2241	1992	1281	1710
ENSG00000267784.1	AC010680.1	0.885023	0.596528	4.4178e-05	0.00047445	0.129723	-0.293932	0.183401	0.759058	0.737179	1.06745	40	36	37	62	49	81
ENSG00000139974.15	SLC38A6	1.32551	2.31288	8.8826e-17	7.2874e-15	0.691352	1.51116	1.61693	2.1255	3.08514	2.54319	60	132	103	163	256	229
ENSG00000163754.17	GYG1	-0.172032	8.39154	0.0182909	0.0746892	8.55881	8.54311	8.48391	8.16506	8.53925	8.37104	14482	17597	12231	10851	11291	13124
ENSG00000249669.10	CARMN	-0.619192	2.4339	2.0735e-05	0.00024672	2.69096	2.97702	2.90431	2.41025	2.31072	2.03152	246	369	254	199	149	160
ENSG00000285280.2	AL390957.1	1.4979	-1.93462	0.0160932	0.0677636	-2.673	-3.7592	-2.83176	-1.9201	-1.99814	-2.1252	4	1	3	8	6	7
ENSG00000184216.14	IRAK1	-0.353313	6.34039	0.00016948	0.00154806	6.3449	6.43333	6.38108	6.13972	5.84897	6.09501	3120	4075	2846	2664	1748	2708
ENSG00000164405.11	UQCRQ	-0.334178	8.39606	0.00026785	0.00232825	8.58104	8.91284	8.33299	8.43753	8.47378	7.9137	14707	22738	11016	13107	10790	9558
ENSG00000102879.15	CORO1A	1.16943	0.326754	2.9179e-05	0.00032848	-1.6757	-0.117708	-0.246598	0.185225	0.649	0.692864	10	41	27	41	46	62
ENSG00000116604.18	MEF2D	-0.285598	5.83186	5.514e-05	0.00057532	6.11656	5.99325	6.05443	5.88338	5.57461	5.84386	2663	3003	2269	2230	1445	2275
ENSG00000069812.11	HES2	1.14267	-1.76994	0.0565244	0.171116	-1.80098	-3.7592	-3.60954	-2.65793	-1.51806	-1.71364	9	1	1	4	9	10
ENSG00000145685.14	LHFPL2	0.26641	6.99588	0.00012182	0.00116297	6.88829	6.66612	6.94395	7.21613	6.98777	7.09605	4548	4789	4205	5620	3851	5422
ENSG00000007384.15	RHBDF1	-0.218189	5.74156	0.00874607	0.0421545	5.78786	5.92241	5.97744	5.40761	5.70241	5.9095	2120	2859	2151	1603	1579	2381
ENSG00000149451.17	ADAM33	1.57076	-0.0125536	0.00015574	0.00143936	-1.09164	-1.7037	-2.13123	-0.993491	0.229899	0.337273	16	12	6	17	34	48
ENSG00000138413.13	IDH1	0.300307	6.9949	7.0529e-06	9.4286e-05	6.62234	6.84673	6.835	6.84804	7.23464	7.11927	3782	5428	3899	4354	4570	5510
ENSG00000162437.14	RAVER2	0.683743	4.83333	8.6713e-16	6.4646e-14	4.33286	4.35198	4.52713	5.01782	5.11727	5.12665	772	961	786	1223	1052	1383
ENSG00000187231.14	SESTD1	-0.0028218	6.60779	0.965831	0.984577	6.59345	6.45301	6.68508	6.57183	6.54305	6.60941	3707	4131	3514	3595	2829	3869
ENSG00000164442.10	CITED2	-0.506402	5.52917	4.6885e-08	9.9581e-07	5.97445	5.79162	5.72786	5.55853	5.20492	5.19877	2413	2611	1809	1780	1118	1454
ENSG00000159423.17	ALDH4A1	-0.305927	7.89392	0.00011182	0.00107958	8.27482	7.98862	8.09029	7.98251	7.60744	7.84097	11894	11981	9310	9561	5918	9088
ENSG00000176887.7	SOX11	-0.29538	4.18222	0.00124536	0.00852072	4.30653	4.4712	4.36447	4.00954	4.28463	3.96022	758	1044	702	607	590	615
ENSG00000092531.10	SNAP23	-0.0362658	5.05961	0.649046	0.806848	4.93756	5.15109	5.19869	4.89496	5.27411	5.005	1175	1674	1253	1123	1173	1271
ENSG00000186212.3	SOWAHB	1.61531	-0.0422054	1.5057e-07	2.8841e-06	-1.26134	-1.0065	-1.6617	0.116497	0.14648	0.365793	14	21	9	39	32	49
ENSG00000119121.22	TRPM6	3.28882	-1.77253	0.00016779	0.00153573	-3.66761	-3.10478	-4.2472	-2.07225	-1.26867	-1.13217	1	3	0	7	11	16
ENSG00000073712.15	FERMT2	-0.0808347	6.87887	0.234504	0.446846	6.79226	7.0308	7.02367	6.73188	7.0262	6.84479	4255	6167	4444	4017	3955	4555
ENSG00000156687.11	UNC5D	0.169701	1.20786	0.448551	0.656815	0.691352	0.734199	1.14956	0.888359	1.02098	1.16804	60	76	74	68	60	87
ENSG00000089225.19	TBX5	-0.0522896	6.49085	0.476246	0.679383	6.80475	6.23691	6.38462	6.8434	6.10171	6.31664	4292	3556	2853	4340	2083	3158
ENSG00000107282.8	APBA1	1.01629	0.378034	7.2643e-05	0.00073572	-0.17495	-0.583568	-0.462333	0.908825	0.308758	0.474547	32	29	23	69	36	53
ENSG00000205786.8	LINC01531	-0.540575	-0.303669	0.0977498	0.251147	0.0228669	-0.117708	0.62789	0.00684797	-0.631177	-0.35084	37	41	51	36	18	29
ENSG00000122786.20	CALD1	0.549018	7.55069	9.5884e-14	5.6115e-12	6.72781	7.36625	7.09952	7.103	7.97959	7.7516	4069	7782	4684	5196	7660	8542
ENSG00000167103.12	PIP5KL1	1.229	-1.42048	0.0078909	0.0386521	-3.25526	-2.65624	-1.95718	-1.9201	-1.66105	-1.21423	2	5	7	8	8	15
ENSG00000066583.12	ISOC1	-0.0044156	7.2531	0.960774	0.981645	7.44809	6.92103	7.10628	7.61393	6.90016	6.94032	6705	5715	4706	7405	3624	4867
ENSG00000004139.14	SARM1	0.864893	2.88582	8.1625e-07	1.3554e-05	2.22866	1.90326	2.16094	2.50739	3.16679	3.23039	178	174	151	213	271	370
ENSG00000172995.16	ARPP21	0.446867	-1.64459	0.389312	0.606285	-2.673	-2.03852	-2.13123	-1.15404	-2.7227	-1.97459	4	9	6	15	3	8
ENSG00000138315.13	OIT3	-0.810781	-1.14213	0.0854523	0.229564	-1.80098	-2.31457	-1.20711	-2.43523	-2.20172	-2.48379	9	7	13	5	5	5
ENSG00000107242.19	PIP5K1B	0.240429	4.32684	0.0082472	0.0401565	4.16713	4.12195	4.15052	4.41209	4.3016	4.44926	688	819	605	803	597	864
ENSG00000279314.1	AC002525.1	-1.2519	-2.18839	0.0200627	0.0798376	-2.25931	-1.60739	-1.53394	-2.65793	-2.7227	-2.70321	6	13	10	4	3	4
ENSG00000140479.17	PCSK6	0.427144	2.97597	0.00470946	0.0255557	2.65563	2.37935	2.41165	2.79813	2.84168	3.08787	240	243	180	261	216	335
ENSG00000175093.5	SPSB4	-0.323952	5.63568	0.00161046	0.0105834	5.90092	5.89647	5.88758	5.75996	5.40214	5.53566	2293	2808	2021	2047	1282	1837
ENSG00000100994.12	PYGB	-0.355289	10.1433	3.8976e-06	5.488e-05	10.5234	10.2317	10.4419	10.1234	9.84215	10.1632	56530	56727	47525	42175	27860	45458
ENSG00000112394.17	SLC16A10	0.25789	4.23751	0.00238016	0.0146554	3.98461	4.02574	4.06229	4.22277	4.26993	4.35104	606	766	569	704	584	807
ENSG00000136630.13	HLX	1.19151	0.0786395	3.8473e-06	5.4258e-05	-1.26134	-0.370926	-0.940814	0.313574	0.269868	0.337273	14	34	16	45	35	48
ENSG00000168003.16	SLC3A2	0.290232	7.79383	1.9605e-05	0.0002353	7.5464	7.60877	7.5384	7.66069	7.95853	7.94445	7178	9207	6350	7649	7549	9764
ENSG00000170390.16	DCLK2	-0.0973488	3.95423	0.355349	0.573893	3.90159	4.20554	4.08982	3.5698	4.08346	4.21854	572	868	580	447	513	736
ENSG00000105855.10	ITGB8	-0.27133	0.292175	0.352339	0.571033	-0.507278	0.233876	-0.0156373	-0.540796	-0.303348	-0.135676	25	53	32	24	23	34
ENSG00000230708.10	HLA-DPB1	-0.655436	1.61243	2.1039e-05	0.00024951	1.78127	2.33762	1.96937	1.26691	1.49567	1.39254	130	236	132	89	84	102
ENSG00000153294.11	ADGRF4	3.31724	-1.98509	0.00013531	0.00126954	-4.2472	-3.7592	-3.60954	-2.43523	-1.26867	-2.9621	0	1	1	5	11	3
ENSG00000172731.14	LRRC20	-0.0940669	5.40444	0.30796	0.526913	5.55603	5.51633	5.48268	5.49227	5.25183	5.51909	1805	2157	1526	1700	1155	1816
ENSG00000155850.7	SLC26A2	-0.201476	6.863	0.0179087	0.0735631	6.99903	6.90836	7.05988	6.64457	6.81998	6.91039	4911	5665	4557	3781	3428	4767
ENSG00000111412.6	C12orf49	0.26044	6.01548	0.00016323	0.00150015	5.72249	5.85057	5.87036	5.976	6.03152	6.214	2026	2720	1997	2378	1984	2941
ENSG00000160963.14	COL26A1	0.418037	1.7715	0.0491104	0.155405	0.2609	1.65403	1.03058	1.18537	1.74289	1.4734	44	146	68	84	100	108
ENSG00000217165.1	ANKRD18EP	0.615469	0.936606	0.00146492	0.00978445	0.965883	0.382014	0.422696	1.47338	0.793106	1.27717	73	59	44	103	51	94
ENSG00000083720.13	OXCT1	-0.180512	7.6138	0.0130747	0.0578606	7.58115	7.83479	7.91279	7.36682	7.77738	7.63763	7353	10769	8232	6239	6658	7893
ENSG00000218018.3	AL109955.1	0.80521	1.87467	8.8948e-08	1.7836e-06	1.64379	0.986518	1.37792	2.50739	2.07162	1.78984	118	91	87	213	126	135
ENSG00000137818.12	RPLP1	-0.222975	8.16628	0.00262268	0.015898	8.2371	8.57361	8.06859	8.02414	8.36295	7.82244	11587	17973	9171	9841	9992	8972
ENSG00000287001.1	AC010624.5	-0.358773	0.628248	0.0930472	0.243197	0.570091	1.54299	0.358278	-0.153657	1.15508	0.474547	55	135	42	32	66	53
ENSG00000164171.11	ITGA2	1.33717	2.40448	2.7848e-12	1.3064e-10	0.163652	1.87019	1.72306	1.38849	3.25407	3.07497	41	170	111	97	288	332
ENSG00000167658.16	EEF2	-0.0162768	8.83257	0.839192	0.920217	8.86527	8.95996	8.91543	8.7291	8.95216	9.00711	17910	23493	16496	16043	15033	20397
ENSG00000101542.10	CDH20	-0.305252	-1.76166	0.555436	0.741586	-2.93495	-1.27588	-0.861955	-2.24235	-1.0561	-2.1252	3	17	17	6	13	7
ENSG00000167173.19	C15orf39	-0.228766	4.30356	0.0125779	0.0561363	4.48318	4.55814	4.37468	4.10575	4.24758	4.37404	857	1109	707	649	575	820
ENSG00000069275.13	NUCKS1	-0.405758	6.73117	8.6378e-05	0.00085531	6.99609	7.02963	6.98386	6.824	6.62767	6.31846	4901	6162	4323	4282	3000	3162
ENSG00000138744.16	NAAA	1.24234	5.30438	9.0985e-31	2.5948e-28	4.22049	4.64136	4.46539	5.33951	5.91031	5.79358	714	1175	753	1529	1824	2197
ENSG00000180035.12	ZNF48	-0.495194	4.52073	0.00136946	0.00927364	4.94733	5.03464	4.94134	4.43696	4.41288	4.566	1183	1544	1048	817	645	937
ENSG00000162980.17	ARL5A	0.389142	5.2593	1.7341e-05	0.00021125	5.13967	4.8089	5.00716	5.68332	5.22158	5.2204	1352	1320	1097	1941	1131	1476
ENSG00000186310.9	NAP1L3	-0.431732	5.68437	2.3689e-09	6.528e-08	6.07482	5.86113	5.95243	5.65936	5.48087	5.455	2587	2740	2114	1909	1354	1737
ENSG00000285967.1	NIPBL-DT	0.218631	5.14498	0.00393154	0.022033	5.34306	4.60663	4.98733	5.67588	4.83538	5.06928	1557	1147	1082	1931	865	1329
ENSG00000100150.19	DEPDC5	0.311039	4.09714	0.00170112	0.0110499	3.88135	3.79187	3.88501	4.22277	3.96672	4.29282	564	651	503	704	473	775
ENSG00000179603.17	GRM8	0.871778	2.22314	1.0389e-08	2.5257e-07	1.07688	1.81042	1.65765	1.66604	2.75281	2.65718	79	163	106	118	203	248
ENSG00000167081.17	PBX3	-0.433404	5.10252	1.5889e-05	0.00019567	5.45261	5.36206	5.27155	4.8374	5.00778	4.95543	1680	1938	1318	1079	975	1228
ENSG00000156050.9	FAM161B	0.498484	3.0533	2.0939e-06	3.1588e-05	2.71404	2.69482	2.85264	3.2867	3.18781	3.26865	250	303	245	367	275	380
ENSG00000110651.11	CD81	-0.0627917	8.45464	0.30738	0.526372	8.60304	8.54867	8.46181	8.53549	8.42234	8.46486	14933	17665	12045	14028	10412	14006
ENSG00000233817.1	AL162727.1	-1.8484	-1.24416	0.00017372	0.00158281	-0.618213	-0.452261	-0.350436	-4.2472	-1.0561	-1.97459	23	32	25	0	13	8
ENSG00000108679.13	LGALS3BP	0.145065	7.62915	0.165894	0.357353	7.66737	7.29034	7.39097	8.14822	7.16382	7.48837	7806	7383	5733	10725	4351	7117
ENSG00000261949.5	GFY	-1.4873	-1.51243	0.00051705	0.00408886	-1.56043	-0.779592	-0.521713	-2.92139	-1.99814	-1.83822	11	25	22	3	6	9
ENSG00000167595.15	PROSER3	-0.304488	3.61575	0.0039908	0.0223164	3.78109	3.84604	3.92726	3.47004	3.43634	3.7135	526	676	518	417	327	518
ENSG00000139793.18	MBNL2	0.477534	5.42385	3.9173e-09	1.0381e-07	5.05971	5.06784	5.18946	5.34609	5.66543	5.73466	1279	1580	1245	1536	1539	2109
ENSG00000221844.2	DPP3P2	-0.557978	1.06987	0.00093531	0.00666065	1.71417	0.8233	1.5172	1.15142	0.269868	0.977912	124	81	96	82	35	76
ENSG00000239482.6	AC112487.1	0.966019	-0.555606	0.00286932	0.017102	-1.80098	-1.20368	-0.787184	-0.433846	-0.137328	-0.446774	9	18	18	26	26	27
ENSG00000173559.12	NABP1	0.655883	3.09635	8.9736e-08	1.7954e-06	2.40213	2.57678	2.67891	2.77044	3.53394	3.27618	201	279	217	256	350	382
ENSG00000233101.10	HOXB-AS3	4.00939	-1.81607	3.715e-06	5.2558e-05	-4.2472	-3.10478	-4.2472	-1.24155	-1.81977	-1.21423	0	3	0	14	7	15
ENSG00000203783.5	PRR9	6.70349	-1.57885	7.5126e-11	2.8238e-09	-4.2472	-4.2472	-4.2472	-0.849037	-1.81977	-1.71364	0	0	0	19	7	10
ENSG00000101182.15	PSMA7	0.437858	8.57745	3.4518e-10	1.138e-08	8.25369	8.33946	8.16428	8.60082	8.8631	8.60706	11721	15280	9800	14678	14133	15457
ENSG00000162836.12	ACP6	-0.0809604	4.00194	0.40981	0.624366	4.13969	4.20554	4.17877	4.24306	4.01749	4.03538	675	868	617	714	490	648
ENSG00000126561.16	STAT5A	0.954988	2.45441	1.455e-12	7.2014e-11	1.35167	1.90326	1.92558	2.4457	2.80815	2.79464	96	174	128	204	211	273
ENSG00000149418.11	ST14	1.92104	-1.13766	1.3463e-05	0.00016822	-2.93495	-2.47531	-1.80189	-1.54129	-0.786468	-0.217932	3	6	8	11	16	32
ENSG00000140443.15	IGF1R	0.0159686	6.34005	0.84056	0.921126	6.29506	6.40185	6.49968	6.21561	6.46234	6.56667	3014	3987	3090	2808	2675	3756
ENSG00000121064.12	SCPEP1	0.68707	4.55702	4.2785e-12	1.956e-10	4.01745	4.10606	4.03679	4.41388	4.95513	4.83693	620	810	559	804	940	1131
ENSG00000168071.22	CCDC88B	-0.605709	0.0912012	0.00806799	0.0394014	0.714427	0.639231	0.48436	-0.0711734	0.0579386	0.120093	61	71	46	34	30	41
ENSG00000272398.6	CD24	-0.508379	7.31039	6.3808e-07	1.0775e-05	7.51492	7.56212	7.62522	6.79371	7.36462	7.03632	7023	8914	6744	4193	5001	5202
ENSG00000172548.14	NIPAL4	-0.592695	2.38213	0.00010076	0.00097912	2.6734	2.64191	2.93224	1.68989	2.26201	2.49881	243	292	259	120	144	222
ENSG00000215193.12	PEX26	-0.242445	3.75946	0.0343633	0.119696	4.10519	3.92868	3.98439	3.7279	3.76475	3.79441	659	716	539	499	411	548
ENSG00000140263.14	SORD	0.0160709	5.99607	0.867063	0.934553	5.72533	5.9744	5.9572	5.94351	5.9008	5.88077	2030	2964	2121	2325	1812	2334
ENSG00000146094.14	DOK3	-0.583262	0.576717	0.0112603	0.0514401	0.492121	1.00187	1.07134	-0.0711734	0.454615	0.474547	52	92	70	34	40	53
ENSG00000128266.9	GNAZ	1.72639	0.117168	1.2513e-05	0.00015733	-1.17399	-1.91807	-0.940814	-0.656315	0.618367	0.670175	15	10	16	22	45	61
ENSG00000183036.11	PCP4	0.562774	0.0928037	0.0437638	0.14245	-0.869504	-0.370926	-0.4053	-0.383204	0.522362	-0.260888	19	34	24	27	42	31
ENSG00000198513.11	ATL1	0.24085	3.0528	0.088044	0.234632	2.56332	2.69482	2.85264	2.4803	3.36893	2.93448	225	303	245	209	312	301
ENSG00000130176.8	CNN1	-0.836158	8.10202	5.2677e-07	9.0396e-06	7.94913	8.90323	8.60965	7.44225	7.76454	7.75396	9490	22587	13345	6574	6599	8556
ENSG00000237512.6	UNC5B-AS1	0.22144	2.35295	0.116026	0.281814	2.05876	2.79073	2.14193	2.48712	2.78764	2.41259	158	324	149	210	208	209
ENSG00000160396.8	HIPK4	-0.192758	1.38945	0.35712	0.57608	1.67941	1.06169	0.78317	1.18537	0.649	1.20007	121	96	57	84	46	89
ENSG00000129749.3	CHRNA10	-1.16087	-0.807377	0.00170106	0.0110499	-0.404267	0.0393144	-0.197353	-1.54129	-1.0561	-1.13217	27	46	28	11	13	16
ENSG00000198113.3	TOR4A	-0.604892	2.14408	0.00019339	0.00174426	2.72544	2.31321	2.72434	2.35911	1.47872	2.04921	252	232	224	192	83	162
ENSG00000100292.17	HMOX1	0.832622	1.85382	0.00083614	0.0061019	0.291912	1.76615	1.18713	1.91904	1.74289	2.05798	45	158	76	141	100	163
ENSG00000140459.18	CYP11A1	-0.914912	1.71962	4.2895e-08	9.241e-07	2.12914	2.35565	2.14193	1.40299	1.27776	1.27717	166	239	149	98	72	94
ENSG00000166105.16	GLB1L3	0.733319	-1.85902	0.198647	0.401693	-2.93495	-2.16995	-2.83176	-2.07225	-1.81977	-2.1252	3	8	3	7	7	7
ENSG00000175395.16	ZNF25	0.555121	2.65591	0.0001585	0.00146187	2.43028	1.91141	2.43526	2.85197	2.94404	2.62804	205	175	183	271	232	243
ENSG00000135821.18	GLUL	0.389671	7.31829	3.863e-08	8.4437e-07	7.01334	7.05238	7.0856	7.23296	7.53061	7.55567	4960	6260	4639	5686	5611	7457
ENSG00000139112.11	GABARAPL1	-0.3424	6.18965	0.00056184	0.00439469	6.26216	6.47242	6.35758	6.28575	5.89841	5.87334	2946	4187	2800	2948	1809	2322
ENSG00000125257.16	ABCC4	1.06269	4.32085	1.1711e-11	4.9741e-10	3.64058	3.51262	3.51203	4.331	4.68644	4.85716	477	536	388	759	780	1147
ENSG00000136108.15	CKAP2	-0.185814	6.38869	0.00806296	0.0393982	6.58839	6.50174	6.63838	6.42059	6.39786	6.35493	3694	4273	3402	3237	2558	3243
ENSG00000036672.16	USP2	-0.230737	4.7827	0.0146291	0.0629257	5.20833	5.00257	4.84326	4.80637	4.73008	4.84075	1418	1510	979	1056	804	1134
ENSG00000279342.2	AP000866.6	0.442512	-0.374151	0.108314	0.269811	-0.738394	-0.833062	-0.583643	-0.5974	-0.303348	-0.0962426	21	24	21	23	23	35
ENSG00000170893.4	TRH	-1.40398	5.16074	4.0394e-08	8.7546e-07	6.55202	5.58483	5.69237	5.23296	4.0722	4.29838	3602	2262	1765	1420	509	778
ENSG00000002587.10	HS3ST1	0.864147	1.05678	0.00279208	0.0167217	0.0593719	0.358356	-0.0589657	0.00684797	1.39083	1.40634	38	58	31	36	78	103
ENSG00000237976.1	AL391069.2	-0.677515	-0.451988	0.01222	0.0549169	0.094976	0.284964	-0.0589657	-0.383204	-0.303348	-0.910782	39	55	31	27	23	19
ENSG00000170500.12	LONRF2	0.49182	1.03511	0.0157466	0.0666946	1.05897	-0.117708	0.733244	1.52733	0.522362	1.08471	78	41	55	107	42	82
ENSG00000138080.13	EMILIN1	-0.752621	1.78108	3.4931e-05	0.00038245	1.69109	2.52459	2.44305	1.25097	1.47872	1.71423	122	269	184	88	83	128
ENSG00000078246.17	TULP3	0.290483	4.37006	0.0006808	0.00515464	4.1247	4.20056	4.16707	4.45968	4.50577	4.40357	668	865	612	830	688	837
ENSG00000142798.20	HSPG2	-0.182452	8.61123	0.164845	0.355896	8.9181	8.57553	8.81326	8.50976	8.5808	8.69827	18578	17997	15368	13780	11621	16466
ENSG00000180776.15	ZDHHC20	0.333062	4.52603	0.00233602	0.014438	4.21848	4.11491	4.40887	4.4013	4.62998	4.70503	713	815	724	797	750	1032
ENSG00000124920.13	MYRF	-0.476061	5.91644	0.0077275	0.0379863	6.04612	6.16416	6.12389	5.02252	5.94081	6.01961	2536	3381	2381	1227	1863	2570
ENSG00000138380.18	CARF	0.412068	3.11291	0.00068484	0.0051787	2.8763	2.69482	2.93776	3.42811	3.12926	3.18309	280	303	260	405	264	358
ENSG00000030110.13	BAK1	-0.0463693	7.07411	0.47213	0.676187	7.07955	7.14582	7.14856	6.99407	7.06895	7.16816	5193	6679	4846	4818	4074	5700
ENSG00000186603.5	HPDL	0.435934	1.7204	0.0171523	0.0711228	1.32193	1.07626	1.36158	1.9291	1.27776	1.75792	94	97	86	142	72	132
ENSG00000184194.5	GPR173	-0.0716518	-0.102711	0.772904	0.882144	0.492121	-0.117708	0.0264278	0.641684	-0.490988	-0.135676	52	41	33	57	20	34
ENSG00000065882.16	TBC1D1	-0.456726	6.03216	2.851e-09	7.7261e-08	6.35824	6.31657	6.45128	5.7308	5.93693	6.08218	3149	3758	2988	2006	1858	2684
ENSG00000121454.6	LHX4	-0.176483	-0.374239	0.543667	0.732733	-0.738394	-0.538458	-0.583643	-1.54129	-0.363224	-0.603814	21	30	21	11	22	24
ENSG00000187391.21	MAGI2	0.249099	4.38042	0.00312058	0.0182988	4.13756	4.13245	4.31016	4.39405	4.38586	4.55366	674	825	676	793	633	929
ENSG00000266010.2	GATA6-AS1	-0.477263	5.16173	1.1216e-05	0.00014302	5.49737	5.56946	5.4001	5.38039	4.88287	4.77049	1733	2238	1441	1573	894	1080
ENSG00000146966.13	DENND2A	-0.149631	4.18692	0.110654	0.273206	4.26806	4.17708	4.16	4.10354	3.87899	4.17286	738	851	609	648	445	713
ENSG00000163170.12	BOLA3	-0.335509	4.3131	0.00023738	0.00208861	4.53271	4.71771	4.23142	4.27099	4.3136	3.89078	887	1239	640	728	602	586
ENSG00000105135.16	ILVBL	0.195236	6.86285	0.00334474	0.0193355	6.81279	6.66431	6.71674	7.04841	6.74929	6.97718	4316	4783	3592	5003	3264	4993
ENSG00000113369.9	ARRDC3	0.320307	6.26081	2.9142e-05	0.00032838	6.15766	5.8511	6.14194	6.40446	6.30534	6.40345	2740	2721	2411	3201	2399	3354
ENSG00000177406.5	AC021054.1	-0.398228	2.39643	0.00195337	0.0124499	2.84004	2.74129	2.6723	2.61719	2.09406	2.34973	273	313	216	230	128	200
ENSG00000243147.8	MRPL33	-0.417606	5.87234	9.197e-06	0.00011941	6.21541	6.28201	5.91933	5.93293	5.82988	5.39919	2852	3669	2066	2308	1725	1671
ENSG00000168461.13	RAB31	-0.141094	6.73883	0.045629	0.147078	6.71463	7.0141	6.79563	6.41434	6.94135	6.74756	4032	6096	3794	3223	3729	4258
ENSG00000099917.17	MED15	-0.113423	6.51319	0.109336	0.271295	6.61966	6.64886	6.58396	6.35358	6.47789	6.68102	3775	4732	3276	3090	2704	4066
ENSG00000109475.16	RPL34	-0.270386	6.5301	0.00055588	0.00435757	6.69555	6.88526	6.38209	6.43212	6.6994	6.01456	3979	5575	2848	3263	3153	2561
ENSG00000020577.13	SAMD4A	-0.176673	5.04284	0.0607977	0.180175	5.2134	5.1571	5.25947	4.70761	5.11178	5.26272	1423	1681	1307	986	1048	1520
ENSG00000241560.7	ZBTB20-AS1	1.0666	-1.79529	0.0171818	0.0711629	-1.93819	-2.31457	-2.5587	-1.43431	-1.26867	-1.39381	8	7	4	12	11	13
ENSG00000243156.8	MICAL3	-0.0225865	5.60982	0.771266	0.881516	5.84059	5.30906	5.6005	5.79061	5.30088	5.59031	2199	1868	1656	2091	1195	1908
ENSG00000273038.2	AL365203.2	-0.261846	-1.27905	0.447422	0.656284	-1.35431	-0.678253	-0.787184	-1.54129	-0.55938	-1.49275	13	27	18	11	19	12
ENSG00000178033.6	CALHM5	-0.577614	-0.501381	0.125283	0.297234	-1.35431	0.450743	0.324957	-1.33471	-0.631177	-0.135676	13	62	41	13	18	34
ENSG00000050030.15	NEXMIF	1.04202	2.20274	2.0041e-09	5.6087e-08	1.36632	1.67333	1.16846	2.61095	2.13792	2.62214	97	148	75	229	132	242
ENSG00000185164.14	NOMO2	0.37728	6.68862	1.4449e-07	2.7794e-06	6.53146	6.31349	6.44548	6.81047	6.66375	6.94683	3551	3750	2976	4242	3076	4889
ENSG00000181027.10	FKRP	-0.274524	5.34713	0.00088609	0.00639627	5.59618	5.4948	5.5264	5.36658	5.07418	5.34022	1856	2125	1573	1558	1021	1604
ENSG00000182040.9	USH1G	2.74754	-1.60004	1.265e-06	2.0167e-05	-4.2472	-3.3952	-2.5587	-1.9201	-1.0561	-1.05454	0	2	4	8	13	17
ENSG00000152749.8	GPR180	0.344963	3.87341	0.00062556	0.00479502	3.46463	3.56524	3.62927	3.65102	4.09741	3.93427	422	556	421	473	518	604
ENSG00000163288.13	GABRB1	-0.296427	-0.84316	0.533735	0.724943	-2.93495	-0.946341	-0.149733	-1.33471	-1.0561	-1.49275	3	22	29	13	13	12
ENSG00000198157.10	HMGN5	0.240674	2.28622	0.0677438	0.194686	2.22063	2.05077	1.90318	2.52738	2.31072	2.05798	177	193	126	216	149	163
ENSG00000182199.11	SHMT2	0.57598	6.82971	1.4156e-15	1.0256e-13	6.57032	6.44601	6.42203	7.06275	7.05079	7.04956	3648	4111	2928	5053	4023	5250
ENSG00000163485.17	ADORA1	0.166381	6.20293	0.0207564	0.081765	6.14072	6.00615	6.09823	6.40761	6.06598	6.26505	2708	3030	2339	3208	2032	3047
ENSG00000137274.13	BPHL	-0.335029	4.75294	2.9524e-05	0.00033072	4.87365	5.12941	4.92337	4.47521	4.78799	4.66972	1124	1649	1035	839	837	1007
ENSG00000173221.14	GLRX	-0.0631248	6.35685	0.423229	0.636115	6.067	6.67393	6.41364	6.15586	6.60344	6.20466	2573	4815	2911	2694	2950	2922
ENSG00000158186.13	MRAS	-0.238531	7.11994	0.00011132	0.00107586	7.29936	7.26472	7.35428	7.05761	7.04108	7.10428	6048	7253	5589	5035	3996	5453
ENSG00000124635.8	HIST1H2BJ	-0.757994	0.863475	0.00012027	0.00115	0.946524	1.47861	1.57503	0.781429	0.618367	0.421194	72	129	100	63	45	51
ENSG00000038210.14	PI4K2B	0.407382	3.87591	0.00032883	0.00279537	3.44752	3.47462	3.6496	3.66311	4.12219	4.0017	417	522	427	477	527	633
ENSG00000157005.4	SST	0.369124	-0.356992	0.379144	0.596609	-2.93495	0.00924746	-0.583643	-0.656315	-0.786468	-0.497245	3	45	21	22	16	26
ENSG00000135119.14	RNFT2	0.520021	2.37434	0.0006676	0.00507272	2.11187	2.08721	1.89185	2.43162	2.4477	2.75206	164	198	125	202	164	265
ENSG00000173641.17	HSPB7	-0.500303	11.443	2.7221e-08	6.1675e-07	11.972	11.6658	11.6738	11.5784	10.9752	11.2498	154297	153296	111627	115629	61103	96544
ENSG00000266439.2	RN7SL493P	0.375274	-1.03174	0.29828	0.517919	-1.45369	-1.5171	-0.940814	-1.54129	-0.706734	-0.718887	12	14	16	11	17	22
ENSG00000149970.16	CNKSR2	0.449938	4.08943	8.6764e-06	0.00011354	4.03818	3.73789	3.65296	4.16012	4.37215	4.25901	629	627	428	674	627	757
ENSG00000197385.5	ZNF860	0.898372	0.0158696	0.00250943	0.0153149	-1.09164	-1.35189	-0.103636	-0.241143	0.229899	0.120093	16	16	30	30	34	41
ENSG00000162512.16	SDC3	-0.112197	7.70856	0.185328	0.383782	7.70152	7.85897	7.99171	7.62402	7.57366	8.01043	7993	10951	8695	7457	5781	10221
ENSG00000287258.1	AL512283.2	0.883477	-2.10834	0.167916	0.359916	-2.45138	-4.2472	-2.83176	-2.43523	-2.20172	-2.70321	5	0	3	5	5	4
ENSG00000164845.16	FAM86FP	0.299402	0.765876	0.170409	0.363411	0.595173	0.450743	0.390847	0.617018	1.17626	0.474547	56	62	43	56	67	53
ENSG00000213937.4	CLDN9	-0.652268	-0.481225	0.0119251	0.053888	0.465165	-0.583568	-0.246598	-0.334279	-1.0561	-0.780059	51	29	27	28	13	21
ENSG00000119630.14	PGF	-0.39249	1.46082	0.0510937	0.159708	1.32193	2.23742	1.78563	0.803458	1.94156	1.43354	94	220	116	64	115	105
ENSG00000280061.1	AC011504.1	-1.21967	-1.82334	0.0364991	0.125009	-0.738394	-1.80691	-1.11277	-3.24397	-2.20172	-1.30123	21	11	14	2	5	14
ENSG00000089847.12	ANKRD24	1.10138	1.48643	2.7648e-08	6.2564e-07	0.465165	1.00187	0.733244	1.74784	1.9166	1.84153	51	92	55	125	113	140
ENSG00000075790.10	BCAP29	-0.11795	5.45622	0.128251	0.30232	5.59774	5.59182	5.54551	5.64113	5.39876	5.34381	1858	2273	1594	1885	1279	1608
ENSG00000175220.12	ARHGAP1	-0.0443665	8.803	0.555323	0.741544	8.86261	8.8805	8.88262	8.65379	8.79518	9.03859	17877	22234	16125	15227	13483	20847
ENSG00000237978.6	KCNMB2-AS1	-0.675135	1.79008	3.0298e-05	0.00033854	2.32176	2.33155	1.89185	1.73644	1.54537	1.29211	190	235	125	124	87	95
ENSG00000087076.9	HSD17B14	0.924637	3.91041	1.0643e-20	1.2417e-18	2.7866	3.54704	3.33924	3.82801	4.37902	4.24756	263	549	344	535	630	751
ENSG00000167984.18	NLRC3	0.50745	-0.857417	0.160111	0.34918	-1.45369	-1.20368	-1.41657	-0.919457	-0.706734	-1.05454	12	18	11	18	17	17
ENSG00000123131.13	PRDX4	0.0371751	6.6095	0.616487	0.783838	6.53552	6.58085	6.40469	6.58977	6.64487	6.39785	3561	4514	2893	3640	3036	3341
ENSG00000138604.10	GLCE	0.0251832	4.56774	0.796162	0.896348	4.53108	4.19556	4.64826	4.81724	4.22488	4.40357	886	862	855	1064	566	837
ENSG00000170385.10	SLC30A1	-0.127589	5.84803	0.13398	0.311268	5.67034	6.07172	6.17153	5.50996	5.95237	6.06598	1954	3171	2461	1721	1878	2654
ENSG00000227471.9	AKR1B15	1.27857	-1.54805	0.0231245	0.0887773	-4.2472	-1.91807	-3.60954	-2.43523	-1.66105	-1.71364	0	10	1	5	8	10
ENSG00000047849.21	MAP4	-0.0684756	8.4573	0.351141	0.56969	8.56477	8.53736	8.57165	8.29502	8.59082	8.5877	14542	17527	12998	11874	11702	15251
ENSG00000162496.9	DHRS3	0.0190869	3.52211	0.871283	0.937106	3.07212	3.98962	3.59474	2.8253	3.89505	3.96022	321	747	411	266	450	615
ENSG00000186019.11	AC021092.1	0.142888	0.279262	0.60309	0.773649	-0.17495	-0.185637	0.183401	0.513908	-0.303348	-0.0962426	32	39	37	52	23	35
ENSG00000129993.14	CBFA2T3	0.113066	1.81044	0.488359	0.690339	2.07668	1.60461	1.37792	2.31378	1.40884	1.63443	160	141	87	186	79	121
ENSG00000167985.6	SDHAF2	-0.439433	3.73124	9.7908e-06	0.00012656	3.93881	4.01821	3.94929	3.62342	3.60987	3.35654	587	762	526	464	369	404
ENSG00000171812.13	COL8A2	2.16841	-1.67965	0.00131991	0.00898287	-2.45138	-3.3952	-4.2472	-1.9201	-1.51806	-1.39381	5	2	0	8	9	13
ENSG00000153721.19	CNKSR3	-0.180447	5.88784	0.0176274	0.0726402	5.95702	6.09963	6.04167	5.62962	5.90636	6.02689	2384	3233	2249	1870	1819	2583
ENSG00000110013.12	SIAE	0.517381	5.14183	4.5823e-11	1.8006e-09	4.89274	4.64013	4.84179	5.43433	5.29484	5.19579	1139	1174	978	1633	1190	1451
ENSG00000079393.20	DUSP13	0.195684	2.21476	0.225328	0.435648	1.24478	2.80393	2.19822	1.78153	2.52405	2.62804	89	327	155	128	173	243
ENSG00000112773.16	TENT5A	0.122414	6.52579	0.0838234	0.226372	6.22599	6.57541	6.37651	6.45926	6.52355	6.57204	2873	4497	2837	3325	2791	3770
ENSG00000136732.16	GYPC	-0.450722	4.751	0.00616522	0.0315705	5.2265	4.95209	4.8767	4.46142	4.72828	4.57672	1436	1458	1002	831	803	944
ENSG00000124831.19	LRRFIP1	-0.249184	7.54994	5.9701e-05	0.00061967	7.75466	7.79982	7.71638	7.52641	7.47693	7.52182	8293	10511	7184	6969	5406	7284
ENSG00000158882.15	TOMM40L	-0.0925428	5.33525	0.354166	0.572754	5.24643	5.47018	5.51166	5.26407	5.33071	5.34739	1456	2089	1557	1451	1220	1612
ENSG00000163933.10	RFT1	0.335175	4.06718	0.0002147	0.00190587	3.83998	3.7493	3.72179	4.08117	4.10019	4.13401	548	632	449	638	519	694
ENSG00000170579.17	DLGAP1	-0.300814	1.82357	0.0575778	0.173428	1.59489	2.38522	2.23456	0.908825	2.04883	2.24615	114	244	159	69	124	186
ENSG00000181449.4	SOX2	-1.97129	-0.844687	7.0943e-06	9.4627e-05	-1.56043	0.890819	0.324957	-3.24397	-1.66105	-0.84394	11	85	41	2	8	20
ENSG00000133169.6	BEX1	-0.0919649	6.91468	0.261192	0.478666	6.83861	7.2166	6.88051	6.96322	7.08794	6.6161	4394	7015	4024	4716	4128	3887
ENSG00000178031.17	ADAMTSL1	0.170977	5.2026	0.281245	0.500488	5.49237	4.56848	4.96046	5.82062	4.78455	4.9162	1727	1117	1062	2135	835	1195
ENSG00000106105.14	GARS	0.37992	7.58844	4.0947e-09	1.0819e-07	7.34165	7.3024	7.39975	7.62596	7.77543	7.78151	6228	7445	5768	7467	6649	8721
ENSG00000198324.13	PHETA1	-0.346055	3.86863	0.00071507	0.00537785	4.17131	4.14461	4.15764	3.73078	3.8562	3.85098	690	832	608	500	438	570
ENSG00000164970.15	FAM219A	-0.280006	3.2767	0.0205979	0.0813616	3.52461	3.36017	3.619	3.02131	3.30785	3.32783	440	482	418	305	299	396
ENSG00000165795.23	NDRG2	-0.284908	8.00532	0.00177983	0.0114906	8.14111	8.26328	8.23255	8.13226	7.78774	7.87081	10841	14494	10275	10607	6706	9278
ENSG00000286039.1	AC093849.2	-2.12146	3.22299	6.3614e-20	7.012e-18	5.0997	3.2584	3.9077	3.026	1.35411	1.5746	1315	449	511	306	76	116
ENSG00000026297.15	RNASET2	0.697032	2.60319	2.511e-06	3.715e-05	1.63172	2.4538	2.18899	2.48712	2.93786	2.94869	117	256	154	210	231	304
ENSG00000196950.14	SLC39A10	-0.348521	6.00771	2.0836e-05	0.00024759	6.13164	6.16245	6.34205	5.7913	5.87268	5.92636	2691	3377	2770	2092	1777	2409
ENSG00000079385.22	CEACAM1	1.02118	-0.343075	0.00194433	0.0124054	-1.35431	-1.13491	-1.20711	-1.24155	-0.137328	0.278485	13	19	13	14	26	46
ENSG00000242353.1	RPL12P30	-0.0025268	-1.07031	0.994442	0.997315	-1.35431	-1.60739	-1.20711	-1.43431	-1.38799	-1.30123	13	13	13	12	10	14
ENSG00000184185.10	KCNJ12	-0.244757	3.50611	0.0355328	0.122796	3.50489	3.76738	3.74402	2.93414	3.7004	3.62484	434	640	456	287	393	487
ENSG00000286035.1	AC073840.1	0.168298	-2.44025	0.814084	0.905649	-1.93819	-3.7592	-2.5587	-2.65793	-1.81977	-2.9621	8	1	4	4	7	3
ENSG00000154845.15	PPP4R1	-0.344178	6.50167	2.7792e-06	4.0795e-05	6.70531	6.67662	6.78419	6.19545	6.46772	6.47515	4006	4824	3764	2769	2685	3525
ENSG00000250682.6	LINC00491	-0.531673	3.50038	3.6365e-06	5.165e-05	3.79197	3.89001	3.69269	3.39585	3.14008	3.25347	530	697	440	396	266	376
ENSG00000129128.13	SPCS3	0.282686	6.21457	0.0050858	0.0271311	5.90845	5.9128	6.09576	6.07214	6.46342	6.20663	2305	2840	2335	2542	2677	2926
ENSG00000134326.11	CMPK2	0.406354	0.0801598	0.146152	0.329145	-0.561679	-0.538458	-0.462333	0.00684797	-0.425692	-0.0578582	24	30	23	36	21	36
ENSG00000177990.11	DPY19L2	0.49012	3.78853	9.3702e-06	0.00012156	3.56007	3.40416	3.3517	3.89366	4.01749	3.87846	451	497	347	560	490	581
ENSG00000088756.12	ARHGAP28	0.102365	5.00525	0.307772	0.526742	5.11712	4.56202	4.89242	5.03188	4.86341	5.00387	1331	1112	1013	1235	882	1270
ENSG00000188613.7	NANOS1	-0.678171	2.6869	1.1744e-08	2.8361e-07	3.0082	3.09265	3.1381	2.25903	2.39446	2.54941	307	400	299	179	158	230
ENSG00000149243.15	KLHL35	0.999528	1.49784	1.6808e-07	3.1821e-06	0.737139	1.17436	0.324957	1.51403	1.90396	1.9012	62	104	41	106	112	146
ENSG00000198814.12	GK	0.119093	3.04927	0.282543	0.501377	2.73111	2.91351	2.99184	2.98322	3.05114	2.96742	253	353	270	297	250	308
ENSG00000182580.3	EPHB3	0.0194554	7.82277	0.830239	0.915428	8.06965	7.37769	7.72479	8.21805	7.24721	7.75177	10317	7844	7226	11257	4610	8543
ENSG00000074706.13	IPCEF1	-1.83005	-1.30149	0.00027539	0.00238342	-0.738394	0.0393144	-0.716098	-2.43523	-1.99814	-1.83822	21	46	19	5	6	9
ENSG00000133106.14	EPSTI1	-1.13172	3.37408	2.3759e-10	8.1003e-09	4.17755	3.86714	3.8503	3.15154	2.59657	2.73029	693	686	491	334	182	261
ENSG00000177469.13	CAVIN1	-0.111188	9.19572	0.145093	0.327792	9.22246	9.30943	9.31767	8.88798	9.25308	9.37893	22942	29933	21801	17911	18520	26394
ENSG00000148798.11	INA	0.516486	4.80911	1.4551e-08	3.4536e-07	4.08762	4.60412	4.43838	4.43696	5.05286	5.17681	651	1145	739	817	1006	1432
ENSG00000163637.13	PRICKLE2	-0.0024443	3.7909	0.986531	0.994222	3.86597	3.76063	3.88787	3.48033	3.96976	4.09622	558	637	504	420	474	676
ENSG00000072832.14	CRMP1	-0.37803	8.08634	1.4569e-09	4.2221e-08	8.26948	8.32542	8.36511	7.87933	7.90838	8.03644	11850	15132	11264	8901	7291	10407
ENSG00000120129.6	DUSP1	0.586008	5.95173	9.9634e-07	1.6142e-05	5.3008	5.45352	5.39007	5.4103	6.27742	6.23493	1512	2065	1431	1606	2353	2984
ENSG00000106078.19	COBL	-0.858075	3.10007	4.4477e-08	9.5132e-07	3.6967	3.58576	3.62243	2.58575	2.78074	2.9767	496	564	419	225	207	310
ENSG00000277215.2	SPANXA2-OT1	1.1856	-2.37303	0.0801935	0.219439	-3.66761	-2.86315	-3.16886	-3.66008	-1.81977	-2.29338	1	4	2	1	7	6
ENSG00000189143.9	CLDN4	1.83607	-0.740063	0.00025979	0.00226946	-3.25526	-1.80691	-1.02423	-2.07225	0.269868	0.474547	2	11	15	7	35	53
ENSG00000143369.15	ECM1	0.673645	1.14418	0.00029903	0.00257316	-0.507278	0.955319	0.654958	0.0443314	1.46156	1.53748	25	89	52	37	82	113
ENSG00000171724.3	VAT1L	0.62309	2.29345	0.00011203	0.00108044	0.907008	2.05077	2.11294	1.89872	2.72432	2.39194	70	193	146	139	199	206
ENSG00000056586.16	RC3H2	-0.22407	7.04801	0.00056322	0.0043978	7.20169	7.15936	7.29206	6.93325	7.00749	7.04185	5652	6742	5353	4619	3904	5222
ENSG00000108821.13	COL1A1	0.459005	8.2188	0.0175723	0.0724796	6.87811	7.70218	7.76047	7.00094	8.27162	8.51207	4516	9823	7407	4841	9379	14472
ENSG00000131019.11	ULBP3	-0.125713	2.96363	0.264204	0.482758	3.06765	3.09265	3.20373	2.81449	3.12926	3.03557	320	400	313	264	264	323
ENSG00000287151.1	C2orf27A	0.596129	1.62243	0.00021586	0.00191429	1.21273	1.29142	0.988642	1.57932	2.02567	1.66917	87	113	66	111	122	124
ENSG00000173598.14	NUDT4	-0.168418	8.85414	0.147305	0.330994	9.15718	8.51396	8.84675	9.24848	8.3004	8.47072	21927	17245	15729	22996	9568	14063
ENSG00000036530.8	CYP46A1	-0.520801	3.10099	7.5773e-06	0.0001004	3.73387	3.29935	3.38441	3.18549	2.77381	2.90563	509	462	355	342	206	295
ENSG00000232630.1	PRPS1P2	0.540813	-1.62899	0.278606	0.497883	-2.93495	-2.16995	-1.95718	-2.92139	-1.51806	-1.49275	3	8	7	3	9	12
ENSG00000154309.8	DISP1	0.305523	3.12213	0.0107774	0.0496378	2.92162	2.78631	2.76218	3.20631	2.9746	3.21087	289	323	230	347	237	365
ENSG00000158373.8	HIST1H2BD	-0.277459	2.9584	0.0332591	0.116735	2.97991	3.30555	3.25328	3.03999	2.99263	2.69701	301	464	324	309	240	255
ENSG00000140274.13	DUOXA2	-4.24345	-1.00671	3.1941e-08	7.1202e-07	-1.01373	1.21445	0.62789	-2.65793	-3.07648	-3.27782	17	107	51	4	2	2
ENSG00000139985.6	ADAM21	0.789937	-0.427335	0.022839	0.0879632	-0.939816	-1.43213	-1.30804	-0.540796	-0.786468	-0.217932	18	15	12	24	16	32
ENSG00000173726.11	TOMM20	-0.162496	6.95065	0.00976496	0.0460612	7.02694	7.05951	7.08933	6.96077	6.92031	6.80596	5007	6291	4651	4708	3675	4434
ENSG00000058091.17	CDK14	0.190314	6.74327	0.0196125	0.0786031	6.70242	6.4191	6.64514	6.73403	6.74575	6.85896	3998	4035	3418	4023	3256	4600
ENSG00000169203.16	NPIPB12	1.50848	-1.9351	0.00432227	0.0237705	-2.93495	-2.16995	-3.60954	-2.24235	-1.51806	-1.21423	3	8	1	6	9	15
ENSG00000232973.13	CYP1B1-AS1	0.591481	-1.93393	0.299845	0.519469	-2.673	-3.10478	-2.13123	-1.78248	-2.43882	-2.48379	4	3	6	9	4	5
ENSG00000174099.11	MSRB3	-0.0852785	7.60651	0.182667	0.379938	7.63712	7.75423	7.73572	7.5085	7.75577	7.60454	7644	10184	7281	6883	6559	7714
ENSG00000175591.11	P2RY2	-1.36428	0.254428	6.0269e-07	1.0245e-05	0.691352	1.06169	1.22375	-0.540796	-0.0859784	-0.305163	60	96	78	24	27	30
ENSG00000159556.10	ISL2	-0.977736	-1.88928	0.0437157	0.142419	-1.80098	-1.06928	-1.11277	-1.9201	-3.07648	-1.83822	9	20	14	8	2	9
ENSG00000114854.7	TNNC1	-0.45198	10.3584	1.3218e-07	2.5581e-06	10.6111	10.7479	10.5362	10.3648	10.2897	9.88184	60073	81131	50735	49856	37994	37403
ENSG00000168135.4	KCNJ4	-1.38811	0.309442	0.00145654	0.00975405	1.16327	1.37632	0.62789	0.591924	-0.55938	-1.05454	84	120	51	55	19	17
ENSG00000176723.10	ZNF843	0.734349	0.988182	0.00048681	0.00388732	0.946524	0.428195	0.422696	1.80356	1.21772	0.902051	72	61	44	130	69	72
ENSG00000105426.16	PTPRS	-0.290746	5.72593	0.00135984	0.00921625	6.09639	5.7267	5.96736	5.8091	5.43107	5.67252	2626	2496	2136	2118	1308	2020
ENSG00000235978.6	AC018816.1	-1.72538	-1.33686	6.0474e-05	0.00062661	-0.677052	-0.0528343	-0.462333	-1.54129	-1.99814	-2.29338	22	43	23	11	6	6
ENSG00000174473.16	GALNTL6	2.10391	-1.60014	0.00011402	0.00109608	-3.25526	-3.10478	-2.83176	-1.54129	-1.38799	-1.71364	2	3	3	11	10	10
ENSG00000279275.1	AP002505.2	0.417231	-1.90561	0.474515	0.677982	-1.6757	-3.10478	-2.83176	-2.07225	-2.7227	-1.71364	10	3	3	7	3	10
ENSG00000080854.14	IGSF9B	-0.780984	2.57394	6.3111e-09	1.6038e-07	2.90667	3.24233	2.9542	2.17704	2.29143	2.31358	286	444	263	169	147	195
ENSG00000102287.19	GABRE	-1.0383	1.6836	3.6019e-07	6.4202e-06	2.58852	2.10864	2.30461	1.90892	0.997366	1.0144	229	201	167	140	59	78
ENSG00000164764.11	SBSPON	-1.10168	3.72827	0.00030675	0.00262818	4.44403	4.03882	4.09477	2.38855	3.7004	3.34941	834	773	582	196	393	402
ENSG00000185607.5	ACTBP7	1.26233	-1.91454	0.0431359	0.141216	-3.66761	-2.16995	-3.16886	-2.43523	-1.38799	-1.97459	1	8	2	5	10	8
ENSG00000138594.14	TMOD3	0.218427	4.305	0.0267289	0.0988753	3.59157	4.25602	4.16236	3.74792	4.3904	4.5255	461	899	610	506	635	911
ENSG00000133401.16	PDZD2	0.362006	4.6908	6.5492e-05	0.00067355	4.81615	3.87758	4.57575	5.1897	4.46546	4.71615	1080	691	813	1378	669	1040
ENSG00000273001.1	AL731533.2	-0.32259	1.90742	0.0255943	0.0959625	2.17976	2.27582	2.07336	1.88845	1.67009	1.9771	172	226	142	138	95	154
ENSG00000124772.12	CPNE5	-0.443092	0.661439	0.0618279	0.18214	0.866379	0.358356	0.324957	0.486937	-0.631177	0.278485	68	58	41	51	18	46
ENSG00000221944.7	TIGD1	0.259728	3.17825	0.0235891	0.0900608	2.97991	2.93765	3.05925	3.33665	3.26894	3.15885	301	359	283	380	291	352
ENSG00000205808.5	PLPP6	0.282889	3.75964	0.00560112	0.0292035	3.46463	3.59338	3.43604	3.78437	3.84632	3.72455	422	567	368	519	435	522
ENSG00000124198.9	ARFGEF2	0.679527	7.09939	7.0048e-16	5.288e-14	6.76696	6.5088	6.73667	7.2097	7.34048	7.50829	4181	4294	3642	5595	4918	7216
ENSG00000096433.11	ITPR3	1.21844	0.530168	1.3963e-06	2.1948e-05	-0.507278	-1.0065	-0.197353	0.218398	0.649	0.882445	25	21	28	42	46	71
ENSG00000105640.13	RPL18A	-0.0808623	6.90427	0.245351	0.459716	6.8294	7.20918	6.77843	6.71418	7.11871	6.74349	4366	6979	3749	3968	4217	4246
ENSG00000273079.5	GRIN2B	-0.0013213	0.519046	0.995473	0.997774	0.595173	0.00924746	0.514231	0.641684	0.346628	0.120093	56	45	47	57	37	41
ENSG00000123427.17	EEF1AKMT3	1.2323	0.446674	6.5668e-06	8.8419e-05	-1.09164	-0.728033	-0.103636	0.218398	0.820277	0.599886	16	26	30	42	52	58
ENSG00000181885.18	CLDN7	1.30228	-1.25194	0.00334176	0.0193245	-2.08983	-1.91807	-2.32919	-2.65793	-0.0859784	-0.910782	7	10	5	4	27	19
ENSG00000198960.11	ARMCX6	-0.239222	5.51005	0.00104827	0.00737289	5.58371	5.8195	5.65263	5.42459	5.50514	5.41377	1840	2662	1717	1622	1377	1688
ENSG00000132294.15	EFR3A	-0.180439	7.2894	0.00757448	0.0374172	7.33841	7.39105	7.60215	7.18683	7.2674	7.33499	6214	7917	6637	5507	4675	6399
ENSG00000123609.10	NMI	1.103	0.3488	1.7534e-05	0.00021301	-0.869504	-0.370926	-0.246598	-0.0316353	0.846945	0.780211	19	34	27	35	53	66
ENSG00000143367.16	TUFT1	0.599541	4.5275	1.2743e-07	2.4725e-06	3.91411	4.10606	3.94655	4.11679	4.86341	4.79298	577	810	525	654	882	1097
ENSG00000174939.11	ASPHD1	1.3193	1.28769	5.227e-10	1.6622e-08	-1.01373	0.770502	-0.0589657	0.540385	1.83902	1.39254	17	78	31	53	107	102
ENSG00000020256.20	ZFP64	0.563877	4.54966	5.7982e-12	2.592e-10	4.12685	4.17031	4.23815	4.58897	4.72289	4.90531	669	847	643	908	800	1186
ENSG00000285756.2	BX890604.2	0.199591	2.52276	0.121035	0.290262	2.40213	2.30085	2.27001	2.61095	2.49905	2.46625	201	230	163	229	170	217
ENSG00000152952.12	PLOD2	0.402124	7.08986	8.8e-07	1.4466e-05	6.63939	6.7879	6.95352	6.94227	7.33549	7.31044	3827	5211	4233	4648	4901	6291
ENSG00000017427.16	IGF1	2.16622	-1.91663	0.00033276	0.00281882	-4.2472	-2.65624	-3.16886	-1.9201	-1.81977	-1.39381	0	5	2	8	7	13
ENSG00000158104.11	HPD	0.827197	-1.97347	0.151923	0.337948	-1.93819	-2.86315	-4.2472	-2.24235	-2.20172	-1.97459	8	4	0	6	5	8
ENSG00000226287.8	TMEM191A	1.04789	-0.14975	0.00062409	0.00478776	-0.618213	-0.833062	-1.30804	-0.28696	0.14648	0.278485	23	24	12	29	32	46
ENSG00000151640.13	DPYSL4	-0.275941	4.6484	0.0011799	0.00814726	4.90157	4.81543	4.80752	4.72647	4.42621	4.53338	1146	1326	955	999	651	916
ENSG00000255874.2	LINC00346	-1.68133	-2.38705	0.0184263	0.0751027	-3.66761	-1.35189	-1.11277	-4.2472	-2.43882	-2.70321	1	16	14	0	4	4
ENSG00000176463.14	SLCO3A1	0.162323	6.38057	0.02212	0.0859495	6.59112	6.00947	6.21139	6.70689	6.21097	6.38223	3701	3037	2530	3948	2247	3305
ENSG00000078018.19	MAP2	-1.14617	2.1262	4.0957e-08	8.8554e-07	1.78127	3.32093	3.15716	1.55356	1.56156	1.82108	130	469	303	109	88	138
ENSG00000134571.11	MYBPC3	-0.135454	12.1997	0.0516034	0.160781	12.4882	12.1668	12.3609	12.3094	12.0091	12.2886	220675	216944	179722	191922	125118	198355
ENSG00000224078.15	SNHG14	0.509609	7.18641	1.5423e-10	5.424e-09	6.97803	6.75232	6.86899	7.2673	7.42864	7.43258	4840	5084	3992	5823	5228	6847
ENSG00000184347.14	SLIT3	0.338137	7.94233	2.4956e-06	3.6965e-05	7.97519	7.5284	7.73691	8.17553	7.87495	8.19708	9663	8708	7287	10930	7124	11633
ENSG00000177054.14	ZDHHC13	0.318201	5.01384	0.0002468	0.00216413	4.73102	4.72929	4.83884	5.15906	5.07841	5.00953	1018	1249	976	1349	1024	1275
ENSG00000064601.18	CTSA	0.790458	8.23497	2.5386e-27	5.0678e-25	7.36781	7.90268	7.75305	8.28539	8.60469	8.51407	6342	11288	7369	11795	11815	14492
ENSG00000286288.1	AL109809.5	-1.18857	-0.34671	2.1672e-05	0.00025566	0.094976	0.428195	0.0264278	-1.15404	-0.706734	-0.910782	39	61	33	15	17	19
ENSG00000154914.17	USP43	0.742992	0.798089	0.0048597	0.0261655	0.291912	-0.0849065	-0.0589657	0.343954	1.17626	0.821978	45	42	31	46	67	68
ENSG00000124593.16	AL365205.1	-0.560647	1.68532	0.00032005	0.00272655	2.12914	1.98278	2.09328	1.66604	1.40884	1.46023	166	184	144	118	79	107
ENSG00000165887.11	ANKRD2	-0.849447	-0.186997	0.0038801	0.021806	0.2609	0.658731	0.290849	-0.48633	-0.190573	-0.497245	44	72	40	25	25	26
ENSG00000133104.14	SPART	0.263349	5.95854	8.0203e-05	0.00080189	5.71821	5.71044	5.78104	5.92353	6.00364	6.06923	2020	2468	1877	2293	1946	2660
ENSG00000105926.15	MPP6	0.504987	4.51294	6.9456e-09	1.7527e-07	4.10737	4.37427	4.14337	4.51079	4.84202	4.78772	660	976	602	860	869	1093
ENSG00000160050.14	CCDC28B	0.186888	5.16664	0.0160527	0.067704	5.09311	5.00923	4.89951	5.31	5.27165	4.9787	1309	1517	1018	1498	1171	1248
ENSG00000171163.15	ZNF692	-0.160629	5.07751	0.0559434	0.170074	5.29316	5.36652	5.1061	5.21046	5.07841	5.00614	1504	1944	1175	1398	1024	1272
ENSG00000171161.13	ZNF672	-0.0623455	6.42038	0.349021	0.567573	6.5225	6.48169	6.5573	6.51831	6.33919	6.5127	3529	4214	3216	3464	2456	3618
ENSG00000101442.10	ACTR5	0.613833	3.507	6.9993e-10	2.1424e-08	2.80821	3.30555	3.21287	3.49055	3.85948	3.8204	267	464	315	423	439	558
ENSG00000177685.17	CRACR2B	-0.199092	3.3862	0.0624286	0.183667	3.45438	3.62346	3.57362	3.24706	3.31742	3.48559	419	579	405	357	301	442
ENSG00000145022.4	TCTA	-1.17986	4.36458	6.6787e-12	2.9629e-10	5.04613	5.02997	5.0409	4.37579	3.60597	3.63073	1267	1539	1123	783	368	489
ENSG00000268182.6	SMIM17	0.94128	-0.701224	0.0174415	0.0719899	-1.26134	-2.03852	-1.41657	-0.241143	-1.38799	-0.718887	14	9	11	30	10	22
ENSG00000162148.11	PPP1R32	1.34539	-1.78518	0.0203033	0.0805276	-3.25526	-2.86315	-2.13123	-1.24155	-1.26867	-2.70321	2	4	6	14	11	4
ENSG00000259366.1	AC108449.2	0.0516668	4.11659	0.539457	0.728918	4.2504	3.97414	3.95747	4.24909	4.0637	4.02647	729	739	529	717	506	644
ENSG00000125520.14	SLC2A4RG	0.850062	2.8412	5.9981e-09	1.5308e-07	2.12914	2.46492	2.01187	2.6661	3.15083	3.3242	166	258	136	238	268	395
ENSG00000159228.13	CBR1	0.268914	2.47719	0.0446167	0.144646	2.42329	2.10864	2.11294	2.83603	2.41243	2.16733	204	201	146	268	160	176
ENSG00000074964.17	ARHGEF10L	-0.413469	6.02917	2.3352e-05	0.00027138	6.42183	6.21197	6.34153	6.09743	5.61202	6.01287	3291	3495	2769	2587	1483	2558
ENSG00000177169.10	ULK1	-0.418342	4.16221	4.3019e-06	6.0102e-05	4.49988	4.43632	4.41878	4.14294	3.87899	4.07909	867	1019	729	666	445	668
ENSG00000287312.1	AC127526.4	-1.08158	-1.66405	0.00604075	0.0310541	-1.26134	-0.88859	-0.861955	-2.07225	-2.20172	-1.59897	14	23	17	7	5	11
ENSG00000135540.11	NHSL1	-0.304852	5.96543	0.00076781	0.00568642	6.40109	6.02974	6.16154	5.85926	5.83405	5.98957	3244	3080	2444	2193	1730	2517
ENSG00000141424.13	SLC39A6	0.15924	6.65488	0.0107162	0.0494068	6.44486	6.48066	6.56357	6.58819	6.68238	6.69619	3344	4211	3230	3636	3116	4109
ENSG00000133019.11	CHRM3	-0.0479054	1.10958	0.831636	0.91606	1.42345	0.971003	1.1304	0.908825	1.17626	1.32152	101	90	73	69	67	97
ENSG00000110195.13	FOLR1	-0.310792	1.56016	0.13753	0.316591	1.89673	2.03594	1.45695	0.825156	1.90396	1.74712	141	191	92	65	112	131
ENSG00000011295.16	TTC19	0.276352	6.53239	1.0342e-05	0.0001332	6.39931	6.29997	6.35087	6.67027	6.61124	6.59781	3240	3715	2787	3849	2966	3838
ENSG00000166444.19	ST5	-0.050336	5.34297	0.536262	0.726842	5.50731	5.31291	5.45022	5.30228	5.34949	5.4756	1745	1873	1492	1490	1236	1762
ENSG00000242419.5	PCDHGC4	-0.505046	1.25621	0.00625499	0.0319725	1.80296	1.43404	1.67097	1.37384	0.678996	1.27717	132	125	107	96	47	94
ENSG00000172590.18	MRPL52	-0.259201	5.78209	0.00033867	0.00285675	5.92894	6.17436	5.7586	5.69073	5.8621	5.53252	2338	3405	1848	1951	1764	1833
ENSG00000275552.1	AC243965.2	0.352391	-1.91434	0.499751	0.698756	-2.673	-2.65624	-1.80189	-1.9201	-2.20172	-2.1252	4	5	8	8	5	7
ENSG00000186567.12	CEACAM19	-1.10172	0.645354	1.9465e-07	3.6573e-06	0.965883	1.37632	1.07134	0.116497	-0.245859	0.308178	73	120	70	39	24	47
ENSG00000008086.11	CDKL5	-0.305331	2.66144	0.0115845	0.0526534	2.85049	3.05636	2.91555	2.51409	2.70987	2.69138	275	390	256	214	197	254
ENSG00000184985.16	SORCS2	0.848277	0.293958	0.000918	0.00657588	-0.677052	-0.452261	-0.149733	0.803458	0.102888	0.278485	22	32	29	64	31	46
ENSG00000213225.7	NOC2LP1	0.563447	-1.11455	0.16776	0.359732	-2.45138	-1.60739	-1.11277	-1.65685	-1.26867	-0.718887	5	13	14	10	11	22
ENSG00000138400.13	MDH1B	0.689616	1.17404	0.00011218	0.00108128	0.595173	0.734199	0.600303	1.44564	1.15508	1.32152	56	76	50	101	66	97
ENSG00000153993.13	SEMA3D	-0.489079	4.37036	4.3674e-06	6.0876e-05	4.6024	4.38162	4.72211	4.0653	4.1705	4.00624	931	981	900	631	545	635
ENSG00000214078.12	CPNE1	0.755218	7.2793	4.1448e-19	4.1837e-17	6.76178	6.71671	6.77573	7.25686	7.63305	7.62865	4166	4960	3742	5781	6024	7844
ENSG00000184602.6	SNN	-0.288835	5.77203	3.4711e-05	0.0003805	5.92462	5.89544	5.97005	5.61256	5.61396	5.69728	2331	2806	2140	1848	1485	2055
ENSG00000111052.7	LIN7A	0.314041	3.61103	0.0018821	0.0120641	3.42671	3.33615	3.41244	3.65405	3.79246	3.66842	411	474	362	474	419	502
ENSG00000273802.2	HIST1H2BG	-0.35423	1.32126	0.0425159	0.139828	1.40938	1.81911	1.5464	0.759058	1.57757	1.36455	100	164	98	62	89	100
ENSG00000100350.14	FOXRED2	0.23033	6.23991	0.00239023	0.0147123	6.3216	5.84047	6.0262	6.61412	5.90794	6.34153	3070	2701	2225	3702	1821	3213
ENSG00000174403.16	MIR1-1HG-AS1	-0.787549	2.68436	3.8634e-07	6.8591e-06	3.39135	2.86396	3.03369	2.4457	2.04883	2.43295	401	341	278	204	124	212
ENSG00000162413.16	KLHL21	-0.0054954	8.64242	0.948543	0.97631	8.53277	8.72588	8.83154	8.36335	8.73287	8.97043	14223	19974	15564	12450	12913	19885
ENSG00000241186.10	TDGF1	-0.303909	7.77396	0.00073507	0.00549608	7.95247	8.02782	8.02808	7.87121	7.67853	7.55044	9512	12311	8917	8851	6217	7430
ENSG00000173545.5	ZNF622	0.234646	8.06475	0.0006099	0.00470106	7.88939	7.92764	7.93556	7.97175	8.2479	8.23115	9105	11485	8363	9490	9226	11911
ENSG00000004468.13	CD38	1.49365	-2.38578	0.0646752	0.188197	-3.25526	-3.3952	-4.2472	-2.92139	-3.07648	-2.29338	2	2	0	3	2	6
ENSG00000244586.1	WNT5A-AS1	-0.0653488	1.46781	0.703111	0.840038	1.85581	1.24056	1.0913	1.87811	0.793106	1.23141	137	109	71	137	51	91
ENSG00000090520.11	DNAJB11	-0.0216518	6.45841	0.776983	0.884553	6.3398	6.42943	6.43722	6.34844	6.48746	6.30564	3109	4064	2959	3079	2722	3134
ENSG00000186510.12	CLCNKA	-0.760981	0.628081	0.00045227	0.0036521	1.33688	1.36449	0.967204	0.15127	0.97336	0.308178	95	119	65	40	58	47
ENSG00000133704.10	IPO8	-0.129382	5.23148	0.0945167	0.245544	5.37328	5.27709	5.56169	5.20116	5.2292	5.394	1590	1827	1612	1389	1137	1665
ENSG00000004776.13	HSPB6	-1.06616	4.16202	7.0723e-12	3.1144e-10	4.76042	4.86873	4.74276	3.91406	3.41867	3.80746	1039	1376	913	568	323	553
ENSG00000183801.8	OLFML1	0.307932	1.83994	0.0459235	0.147789	1.30683	1.4676	1.63063	1.64179	1.74289	1.92055	93	128	104	116	100	148
ENSG00000158423.17	RIBC1	-0.328155	-0.659715	0.338355	0.557267	-0.133157	-0.583568	-0.246598	-0.0711734	-0.960514	-1.05454	33	29	27	34	14	17
ENSG00000085998.14	POMGNT1	-0.130621	7.82947	0.0358299	0.123419	8.00722	7.89795	7.94484	7.78682	7.76257	7.90871	9880	11251	8417	8348	6590	9525
ENSG00000099901.17	RANBP1	0.132319	6.10356	0.0898448	0.237633	5.86979	6.05203	5.86095	5.94908	6.12233	6.11615	2244	3128	1984	2334	2113	2748
ENSG00000149927.18	DOC2A	0.848656	1.04347	0.00027388	0.00237261	0.737139	0.0393144	0.324957	1.43156	1.04421	1.10177	62	46	41	100	61	83
ENSG00000078596.11	ITM2A	0.550832	1.76684	0.0010214	0.00719385	1.22885	1.16075	1.16846	1.97834	1.56156	1.62266	88	103	75	147	88	120
ENSG00000167685.15	ZNF444	-0.227601	5.63746	0.00535251	0.0282019	5.84386	5.8195	5.7437	5.73939	5.40438	5.56363	2204	2662	1829	2018	1284	1873
ENSG00000276710.4	CSPG4P10	-0.668387	-2.28419	0.196535	0.398459	-1.56043	-2.16995	-1.41657	-2.43523	-2.43882	-1.83822	11	8	11	5	4	9
ENSG00000227051.6	C14orf132	-0.530971	3.84929	1.6246e-06	2.5163e-05	3.99878	4.30325	4.2156	3.53731	3.5744	3.83577	612	929	633	437	360	564
ENSG00000197106.7	SLC6A17	1.22041	0.929958	8.9912e-06	0.00011715	-0.507278	0.0976314	-0.0156373	0.759058	0.87313	1.40634	25	48	32	62	54	103
ENSG00000101189.7	MRGBP	0.477611	4.88473	4.3634e-09	1.1478e-07	4.46799	4.57363	4.55254	4.89239	5.08262	5.04634	848	1121	800	1121	1027	1308
ENSG00000121039.10	RDH10	0.663449	6.31706	4.6447e-10	1.4875e-08	5.9357	5.59625	5.73739	6.28478	6.50011	6.5115	2349	2280	1821	2946	2746	3615
ENSG00000110245.12	APOC3	-1.89474	-1.34791	6.4971e-05	0.00066896	0.196802	-0.88859	-0.787184	-2.92139	-1.99814	-1.59897	42	23	18	3	6	11
ENSG00000064115.11	TM7SF3	0.237346	7.17087	0.00015965	0.0014695	6.90406	7.01575	7.02627	7.05904	7.33077	7.2655	4598	6103	4452	5040	4885	6098
ENSG00000108578.15	BLMH	-0.203215	5.99956	0.00452672	0.0246908	6.17751	6.15002	6.16683	5.8414	6.04454	5.99757	2778	3348	2453	2166	2002	2531
ENSG00000175592.8	FOSL1	1.23485	2.00413	1.0756e-11	4.5905e-10	-0.133157	1.59452	1.16846	0.948908	2.61995	2.67438	33	140	75	71	185	251
ENSG00000054793.13	ATP9A	0.624378	4.74295	9.5871e-07	1.5617e-05	4.33286	3.9973	4.4994	4.81589	4.71205	5.17278	772	751	771	1063	794	1428
ENSG00000069869.16	NEDD4	0.464849	4.80759	5.6152e-07	9.581e-06	4.42667	4.47808	4.5124	4.83473	5.00186	4.97524	824	1049	778	1077	971	1245
ENSG00000232640.1	AL354892.2	-0.775747	-1.3859	0.0328313	0.115511	-0.618213	-0.946341	-1.20711	-1.24155	-1.99814	-1.59897	23	22	13	14	6	11
ENSG00000169783.12	LINGO1	0.170971	1.36058	0.462124	0.667853	0.907008	0.840478	1.20555	1.31371	0.948948	1.11862	70	82	77	92	57	84
ENSG00000169862.19	CTNND2	-0.198082	4.48573	0.0373739	0.127178	4.65105	4.43632	4.62278	4.51913	4.11672	4.4773	963	1019	840	865	525	881
ENSG00000132692.19	BCAN	-0.773414	-1.1023	0.0726231	0.204903	-1.45369	0.125929	-0.297583	-2.07225	-1.51806	-0.217932	12	49	26	7	9	32
ENSG00000101407.13	TTI1	0.285827	5.74076	6.7151e-05	0.00068708	5.56558	5.38053	5.50424	5.81792	5.62748	5.85648	1817	1963	1549	2131	1499	2295
ENSG00000184005.11	ST6GALNAC3	0.849913	3.45462	5.7787e-12	2.592e-10	1.99423	3.0998	2.89299	3.00714	3.86927	3.66268	151	402	252	302	442	500
ENSG00000185742.6	C11orf87	-0.0809503	-1.23795	0.850189	0.926225	-1.56043	-2.31457	-1.30804	-1.15404	-2.7227	-1.83822	11	7	12	15	3	9
ENSG00000166682.13	TMPRSS5	0.410759	-1.35189	0.323527	0.543209	-1.56043	-1.91807	-1.80189	-1.43431	-1.51806	-1.30123	11	10	8	12	9	14
ENSG00000137486.17	ARRB1	0.304856	3.83492	0.0186491	0.0758074	3.65258	3.39837	3.55578	3.95645	3.64449	3.89323	481	495	400	585	378	587
ENSG00000085185.15	BCORL1	-0.236924	3.67777	0.0109096	0.0501657	3.8268	3.86924	3.87928	3.64188	3.49653	3.7135	543	687	501	470	341	518
ENSG00000137040.9	RANBP6	-0.251142	6.47872	0.00065445	0.00498241	6.63373	6.6805	6.85775	6.52205	6.39955	6.5047	3812	4837	3961	3473	2561	3598
ENSG00000047365.12	ARAP2	0.255282	3.21066	0.0623541	0.183478	3.43368	2.58699	2.95964	3.32147	3.18258	3.27618	413	281	264	376	274	382
ENSG00000182718.16	ANXA2	0.0923635	10.3837	0.226594	0.4372	10.1634	10.3253	10.2355	10.0787	10.5673	10.355	44046	60531	41189	40888	46055	51921
ENSG00000136040.9	PLXNC1	0.59956	3.00707	3.1195e-05	0.00034705	1.90678	2.65653	2.72434	2.22679	3.41867	3.37068	142	295	224	175	323	408
ENSG00000184232.9	OAF	0.501384	2.87062	9.2401e-05	0.00090761	2.2446	2.52459	2.4889	2.79263	2.80134	3.11752	180	269	190	260	210	342
ENSG00000173272.16	MZT2A	0.240961	5.11579	0.00953072	0.0452533	5.05067	5.02434	4.58281	5.33006	5.18285	4.86343	1271	1533	817	1519	1101	1152
ENSG00000054611.14	TBC1D22A	-0.203643	5.18626	0.00485661	0.0261646	5.3587	5.40744	5.33255	5.0744	5.1444	5.26651	1574	2000	1375	1272	1072	1524
ENSG00000189171.14	S100A13	-0.788449	3.98806	1.5389e-10	5.424e-09	4.51475	4.60789	4.11685	3.94906	3.61376	3.30592	876	1148	591	582	370	390
ENSG00000076685.18	NT5C2	-0.139009	6.67629	0.0744699	0.208714	6.65289	6.78734	6.8937	6.31384	6.81324	6.78994	3863	5209	4061	3006	3412	4385
ENSG00000109686.18	SH3D19	0.101358	7.2058	0.176151	0.371075	7.05659	7.17531	7.35841	7.00392	7.38637	7.50288	5111	6817	5605	4851	5077	7189
ENSG00000134243.12	SORT1	0.486085	8.4048	4.4099e-08	9.4437e-07	8.19581	7.86173	8.15275	8.40368	8.55526	8.72621	11260	10972	9722	12803	11417	16788
ENSG00000065802.12	ASB1	-0.197884	5.81915	0.0318147	0.112878	5.96004	5.88358	6.0346	5.77467	5.6217	5.88138	2389	2783	2238	2068	1493	2335
ENSG00000171208.9	NETO2	0.28267	5.961	0.00012913	0.00121984	5.55683	5.85216	5.77488	5.8632	6.15671	6.0123	1806	2723	1869	2199	2164	2557
ENSG00000143374.17	TARS2	-0.0056952	6.25305	0.929758	0.966219	6.31972	6.2765	6.32108	6.25261	6.29992	6.34646	3066	3655	2730	2881	2390	3224
ENSG00000162695.12	SLC30A7	0.416176	4.24622	1.4515e-05	0.00017998	3.75906	3.89824	4.08734	4.01898	4.45032	4.5144	518	701	579	611	662	904
ENSG00000167925.16	GHDC	-0.812782	1.29322	5.2988e-06	7.273e-05	1.75925	1.84487	1.78563	1.13414	0.87313	0.99627	128	167	116	81	54	77
ENSG00000113749.7	HRH2	0.0217482	5.73444	0.772276	0.881884	6.067	5.36132	5.50889	6.0744	5.3081	5.60683	2573	1937	1554	2546	1201	1930
ENSG00000095380.11	NANS	0.0928165	4.98935	0.254126	0.469983	4.65999	5.05686	4.81654	4.76768	5.09241	4.96245	969	1568	961	1028	1034	1234
ENSG00000130037.4	KCNA5	-0.147215	3.27842	0.434812	0.645589	3.08988	3.58321	3.26211	2.34416	3.7004	3.49207	325	563	326	190	393	444
ENSG00000091039.17	OSBPL8	-0.122722	6.20472	0.0805678	0.220137	6.15818	6.29141	6.37854	5.91344	6.35843	6.18779	2741	3693	2841	2277	2489	2888
ENSG00000129354.11	AP1M2	0.714387	-0.36	0.0307818	0.110149	-1.26134	-0.678253	-1.80189	-1.07153	-0.245859	-0.305163	14	27	8	16	24	30
ENSG00000131373.14	HACL1	0.433281	4.55193	2.2363e-07	4.1594e-06	4.38233	4.14461	4.23815	4.77884	4.66599	4.61731	799	832	643	1036	769	971
ENSG00000104866.11	PPP1R37	-0.124687	3.56507	0.37681	0.594812	3.81351	3.75385	3.50089	3.54059	3.53804	3.63073	538	634	385	438	351	489
ENSG00000154358.21	OBSCN	-0.192454	7.23267	0.0407116	0.135607	7.60835	7.20835	7.43702	7.30011	7.06683	7.30952	7493	6975	5919	5957	4068	6287
ENSG00000143416.21	SELENBP1	-1.16023	2.61399	3.6714e-09	9.7871e-08	3.35877	3.24233	3.18528	2.45268	1.72862	2.05798	392	444	309	205	99	163
ENSG00000284023.1	SLC7A5P2	0.782065	-1.76301	0.132713	0.309576	-2.93495	-2.31457	-2.5587	-2.43523	-2.7227	-1.30123	3	7	4	5	3	14
ENSG00000231441.2	AL512422.1	-0.666121	-0.179578	0.0113691	0.0518185	0.163652	0.450743	0.145729	-0.48633	-0.55938	-0.0962426	41	62	36	25	19	35
ENSG00000152193.8	RNF219	-0.295693	5.23996	0.00012282	0.00117064	5.39576	5.51433	5.48834	5.03537	5.29968	5.17781	1615	2154	1532	1238	1194	1433
ENSG00000236701.3	AL512594.1	-0.595838	-0.960814	0.148339	0.332735	-0.133157	-0.583568	-0.861955	-1.15404	-1.66105	-0.603814	33	29	17	15	8	24
ENSG00000140545.15	MFGE8	0.0832651	8.39267	0.309151	0.528096	7.98634	8.43125	8.2565	7.94908	8.36914	8.59779	9738	16284	10447	9342	10035	15358
ENSG00000170801.10	HTRA3	-1.3967	1.16786	3.6811e-16	2.8631e-14	2.05876	1.65403	1.6442	0.759058	0.0579386	0.365793	158	146	105	62	30	49
ENSG00000155463.13	OXA1L	-0.0329521	7.24048	0.592316	0.76715	7.21186	7.36903	7.26679	7.19336	7.35129	7.20464	5692	7797	5260	5532	4955	5846
ENSG00000151690.15	MFSD6	0.118943	3.59887	0.278067	0.497463	3.74792	3.02289	3.47454	3.88336	3.21877	3.49853	514	381	378	556	281	446
ENSG00000180139.11	ACTA2-AS1	0.524598	0.77068	0.0672047	0.193531	-0.21799	0.358356	0.654958	0.759058	0.793106	0.86257	31	58	52	62	51	70
ENSG00000064703.12	DDX20	0.0530821	5.55586	0.452347	0.660114	5.49237	5.39077	5.56437	5.45535	5.58949	5.56209	1727	1977	1615	1657	1460	1871
ENSG00000137338.5	PGBD1	-0.355764	3.97136	3.9054e-05	0.00042244	4.1247	4.26559	4.14814	3.77326	3.81627	3.88093	668	905	604	515	426	582
ENSG00000116871.15	MAP7D1	-0.249462	7.32696	0.00043469	0.0035388	7.57091	7.50317	7.48188	7.36427	7.11013	7.32663	7301	8557	6106	6228	4192	6362
ENSG00000176928.6	GCNT4	1.44399	0.0259448	0.00056313	0.0043978	-2.08983	-0.779592	-0.787184	-0.993491	1.13357	0.0515232	7	25	18	17	65	39
ENSG00000125731.13	SH2D3A	1.29163	-0.88471	0.00205009	0.0129424	-2.25931	-1.7037	-2.13123	-0.993491	-1.0561	-0.718887	6	12	6	17	13	22
ENSG00000205309.14	NT5M	0.279973	3.7558	0.0147198	0.06321	3.9437	3.20302	3.36815	4.26704	3.39175	3.66268	589	432	351	726	317	500
ENSG00000148158.17	SNX30	0.63124	4.52938	1.1038e-10	3.9904e-09	3.97986	3.81596	4.43838	4.64342	4.59304	4.90288	604	662	739	943	731	1184
ENSG00000279891.1	AC022498.2	-0.220332	-1.20431	0.645566	0.803892	-1.35431	-1.80691	-2.13123	-2.07225	-1.51806	-2.1252	13	11	6	7	9	7
ENSG00000074527.12	NTN4	0.540197	5.77059	0.00059866	0.00463625	5.43014	5.19849	5.34403	5.65483	5.89522	6.05398	1654	1730	1386	1903	1805	2632
ENSG00000230224.1	PHBP9	0.866122	-2.05442	0.0924353	0.242224	-2.08983	-2.65624	-2.5587	-2.07225	-0.960514	-2.48379	7	5	4	7	14	5
ENSG00000107611.15	CUBN	0.540874	0.867271	0.0155577	0.0660349	0.492121	0.382014	0.92335	1.47338	0.618367	1.26208	52	59	63	103	45	93
ENSG00000269994.3	AL513318.2	-0.518764	5.0029	1.0865e-07	2.1405e-06	5.36327	5.39004	5.19293	5.10798	4.70842	4.58584	1579	1976	1248	1302	792	950
ENSG00000185985.9	SLITRK2	5.47416	-2.12086	6.9183e-06	9.2554e-05	-4.2472	-4.2472	-4.2472	-2.43523	-2.43882	-2.1252	0	0	0	5	4	7
ENSG00000170684.9	ZNF296	1.49018	-0.708817	0.00021933	0.00194411	-1.6757	-2.16995	-1.80189	-1.65685	-0.137328	-0.176218	10	8	8	10	26	33
ENSG00000184575.12	XPOT	0.396232	7.00167	8.8143e-09	2.1904e-07	6.74261	6.66069	6.86139	7.1124	7.14682	7.19374	4111	4771	3971	5230	4300	5802
ENSG00000196715.7	VKORC1L1	-0.184993	5.42583	0.0137848	0.0602047	5.66665	5.49004	5.54822	5.451	5.33071	5.36957	1949	2118	1597	1652	1220	1637
ENSG00000116157.6	GPX7	-0.443848	5.77556	6.8423e-08	1.4018e-06	6.01044	6.13356	5.93252	5.77397	5.56961	5.40864	2474	3310	2085	2067	1440	1682
ENSG00000267278.6	MAP3K14-AS1	0.593031	-0.160323	0.0277147	0.101726	-0.939816	-0.946341	-0.462333	-0.433846	-0.245859	-0.0204687	18	22	23	26	24	37
ENSG00000170542.6	SERPINB9	0.160883	3.83497	0.152222	0.338277	3.18794	3.78745	3.59474	3.24706	3.936	3.86853	348	649	411	357	463	577
ENSG00000196562.14	SULF2	0.84001	7.03089	2.3564e-12	1.126e-10	6.34397	6.36597	6.36785	6.74936	7.36808	7.50749	3118	3889	2820	4066	5013	7212
ENSG00000180891.13	CUEDC1	-0.317285	4.42877	0.00021375	0.00189935	4.61931	4.67047	4.60206	4.36842	4.22488	4.3421	942	1199	828	779	566	802
ENSG00000116661.11	FBXO2	0.971786	3.87562	2.6372e-21	3.2454e-19	3.23258	3.30245	2.93776	3.98565	4.31121	4.09622	359	463	260	597	601	676
ENSG00000167968.13	DNASE1L2	0.525965	1.89059	0.00371874	0.0210572	1.17995	1.71118	1.31142	1.35904	2.16996	2.18344	85	152	83	95	135	178
ENSG00000272690.6	LINC02018	-0.163985	0.144736	0.559877	0.744971	-0.355395	0.8233	0.067301	-0.919457	0.346628	0.623699	28	81	34	18	37	59
ENSG00000139998.15	RAB15	-0.363915	6.58091	2.9499e-05	0.00033072	6.76937	6.81068	6.81076	6.20168	6.45261	6.65382	4188	5294	3834	2781	2657	3990
ENSG00000187554.14	TLR5	1.50543	-1.77918	0.0247015	0.0933357	-4.2472	-1.91807	-3.60954	-3.66008	-1.26867	-1.21423	0	10	1	1	11	15
ENSG00000109046.15	WSB1	-0.0823791	7.06792	0.22588	0.436198	7.05235	7.22071	7.19972	7.05703	7.09561	7.07785	5096	7035	5021	5033	4150	5354
ENSG00000102580.15	DNAJC3	0.287573	5.82532	0.0007229	0.00542308	5.50649	5.71859	5.63999	5.72648	6.03224	5.96648	1744	2482	1702	2000	1985	2477
ENSG00000151948.12	GLT1D1	-0.300633	-0.885239	0.388526	0.605749	-0.618213	-0.370926	-0.648351	-1.24155	-0.490988	-0.718887	23	34	20	14	20	22
ENSG00000265148.6	TSPOAP1-AS1	0.191303	-0.749556	0.541511	0.730869	-0.738394	-1.43213	-0.940814	-0.717739	-1.26867	-0.603814	21	15	16	21	11	24
ENSG00000126953.8	TIMM8A	0.0436469	4.63331	0.589286	0.765364	4.51639	4.82625	4.61935	4.57303	4.91788	4.60241	877	1336	838	898	916	961
ENSG00000100983.12	GSS	0.520791	7.08583	6.5854e-15	4.3822e-13	6.64315	6.85124	6.77419	7.14754	7.3399	7.34174	3837	5445	3738	5359	4916	6429
ENSG00000213420.8	GPC2	-0.489236	4.79551	0.00023875	0.00209965	5.05971	5.21587	5.10732	4.69441	4.53066	4.67258	1279	1751	1176	977	700	1009
ENSG00000167306.20	MYO5B	0.41218	4.66289	0.0184407	0.0751131	3.95827	4.34898	4.49003	4.14726	4.72469	5.12039	595	959	766	668	801	1377
ENSG00000108175.17	ZMIZ1	-0.2262	6.52559	0.00080797	0.00592039	6.74226	6.67811	6.70019	6.5862	6.32385	6.52737	4110	4829	3551	3631	2430	3655
ENSG00000143248.13	RGS5	-0.442836	8.36114	2.649e-11	1.072e-09	8.51789	8.68753	8.63696	8.03247	8.30732	8.17232	14077	19450	13600	9898	9614	11435
ENSG00000146373.16	RNF217	0.107109	5.54976	0.212949	0.4204	5.48316	5.51299	5.70132	5.34609	5.84401	5.82152	1716	2152	1776	1536	1742	2240
ENSG00000102471.14	NDFIP2	0.183841	6.2304	0.0101714	0.0474478	6.12735	6.00472	6.08958	6.2491	6.36133	6.15803	2683	3027	2325	2874	2494	2829
ENSG00000142611.17	PRDM16	-0.882023	2.76052	1.1815e-06	1.8902e-05	3.94126	2.85554	3.0643	3.11237	1.75702	2.29887	588	339	284	325	101	193
ENSG00000072133.11	RPS6KA6	0.20031	2.19669	0.16917	0.361627	2.16308	1.70181	2.13233	2.0353	2.27188	2.31358	170	151	148	153	145	195
ENSG00000166123.14	GPT2	0.597089	6.39284	6.5945e-10	2.0393e-08	6.10679	5.88978	6.01775	6.49523	6.57231	6.72915	2645	2795	2212	3409	2887	4204
ENSG00000196604.12	POTEF	-0.0156875	3.14012	0.901523	0.951824	3.58532	2.87651	2.85847	3.20217	2.99858	3.13005	459	344	246	346	241	345
ENSG00000184164.14	CRELD2	0.135377	5.62637	0.0582802	0.17508	5.39129	5.65569	5.45215	5.58023	5.6645	5.6589	1610	2376	1494	1807	1538	2001
ENSG00000235655.3	H3F3AP4	-0.480492	4.87951	3.584e-06	5.0944e-05	5.25235	5.05778	5.13522	4.92667	4.8287	4.23022	1462	1569	1199	1148	861	742
ENSG00000117385.15	P3H1	0.345602	6.02572	9.3141e-08	1.8553e-06	5.43882	5.96415	5.77257	5.77676	6.23578	6.2017	1664	2943	1866	2071	2286	2916
ENSG00000189067.12	LITAF	0.234671	4.44109	0.0145504	0.0627127	3.70536	4.58896	4.46157	3.77326	4.98845	4.66972	499	1133	751	515	962	1007
ENSG00000157502.13	PWWP3B	-0.372376	4.61347	5.1308e-05	0.00054067	4.93756	4.72467	5.03704	4.76347	4.39943	4.42913	1175	1245	1120	1025	639	852
ENSG00000119812.19	FAM98A	0.265123	6.05946	0.00029984	0.00257884	5.768	5.92945	5.89541	5.8956	6.17195	6.31801	2091	2873	2032	2249	2187	3161
ENSG00000169297.7	NR0B1	-1.9056	-1.2121	0.000135	0.00126796	-1.45369	0.284964	-0.940814	-2.65793	-2.43882	-1.71364	12	55	16	4	4	10
ENSG00000162241.12	SLC25A45	-0.523845	3.10314	9.1233e-06	0.0001187	3.37334	3.60096	3.4164	2.74789	2.9746	3.08358	396	570	363	252	237	334
ENSG00000115183.15	TANC1	-0.171552	6.70035	0.0540282	0.165985	6.93139	6.64611	7.01358	6.76874	6.47896	6.82791	4686	4723	4413	4121	2706	4502
ENSG00000172554.12	SNTG2	-0.674805	-2.22307	0.317007	0.536516	-2.45138	-1.7037	-1.30804	-2.92139	-1.66105	-2.48379	5	12	12	3	8	5
ENSG00000121152.10	NCAPH	-0.657684	3.95397	9.1133e-11	3.383e-09	4.41615	4.30943	4.25815	3.90644	3.55431	3.53351	818	933	652	565	355	457
ENSG00000102043.16	MTMR8	-0.128766	1.83874	0.376845	0.594815	1.82433	2.30085	1.88042	1.86769	1.97821	1.82108	134	230	124	136	118	138
ENSG00000158710.14	TAGLN2	0.942159	6.44649	5.5429e-08	1.1607e-06	4.58998	6.009	5.73818	5.54143	6.90453	6.71294	923	3036	1822	1759	3635	4157
ENSG00000198081.11	ZBTB14	0.28684	3.18907	0.00662971	0.033516	3.01751	2.83854	3.15716	3.37761	3.11836	3.36008	309	335	303	391	262	405
ENSG00000166598.15	HSP90B1	0.0756063	9.43938	0.280353	0.499645	9.18223	9.35348	9.46236	9.24534	9.59331	9.38438	22311	30861	24101	22946	23446	26494
ENSG00000135111.16	TBX3	-0.0756985	4.29434	0.397031	0.613315	4.18995	4.54248	4.56865	4.31766	4.3904	4.36347	699	1097	809	752	635	814
ENSG00000127022.15	CANX	0.154085	-1.18755	0.706895	0.842786	-1.6757	-1.7037	-1.53394	-1.33471	-1.26867	-1.97459	10	12	10	13	11	8
ENSG00000198753.12	PLXNB3	1.10838	0.0533884	0.00093532	0.00666065	-2.08983	-0.88859	-0.103636	-0.196737	-0.0363937	0.551049	7	23	30	31	28	56
ENSG00000115419.12	GLS	0.376145	7.78672	9.6233e-07	1.5647e-05	7.39328	7.48143	7.6711	7.685	8.03717	7.94608	6455	8429	6962	7779	7972	9775
ENSG00000182103.5	FAM181B	-0.109111	-0.228269	0.696453	0.836218	0.094976	-0.833062	-1.02423	0.0808655	-1.38799	-0.84394	39	24	15	38	10	20
ENSG00000235244.4	DANT2	0.186009	0.862086	0.449673	0.657684	0.926901	0.494809	0.600303	0.486937	1.02098	0.99627	71	64	50	51	60	77
ENSG00000269388.1	AC018755.3	0.715586	-0.43653	0.0252298	0.0949528	-1.09164	-1.0065	-1.20711	-0.48633	-0.0859784	-0.84394	16	21	13	25	27	20
ENSG00000134283.17	PPHLN1	-0.0671844	5.95544	0.356588	0.575427	5.92462	6.18868	5.98012	5.97842	6.06456	5.85018	2331	3439	2155	2382	2030	2285
ENSG00000144821.9	MYH15	0.895927	-0.633502	0.0219058	0.0852646	-2.45138	-1.35189	-1.11277	-0.48633	-0.870868	-0.980871	5	16	14	25	15	18
ENSG00000115085.13	ZAP70	0.531762	0.296986	0.0355482	0.122826	-0.618213	-0.0528343	0.107048	-0.433846	0.765413	0.525997	23	43	35	26	50	55
ENSG00000277224.2	HIST1H2BF	-0.76898	-0.136976	0.00269965	0.0162931	0.437696	0.233876	0.324957	-0.111826	-0.55938	-0.603814	50	53	41	33	19	24
ENSG00000114423.22	CBLB	0.195307	4.39682	0.0210748	0.082639	4.24249	4.19054	4.32919	4.38678	4.41956	4.53965	725	859	685	789	648	920
ENSG00000089157.16	RPLP0	-0.127531	8.27014	0.0769338	0.213308	8.22986	8.51797	8.25774	8.03276	8.48629	8.10625	11529	17293	10456	9900	10884	10923
ENSG00000137364.5	TPMT	0.13347	5.14161	0.12592	0.298627	5.10298	5.01586	4.91079	5.20012	5.23678	4.99249	1318	1524	1026	1388	1143	1260
ENSG00000134333.14	LDHA	-0.339578	8.66393	9.0687e-07	1.4853e-05	8.61641	8.99736	8.92728	8.37787	8.65637	8.48633	15072	24110	16632	12576	12246	14216
ENSG00000129538.14	RNASE1	-1.19336	1.38686	0.00210319	0.0132172	0.381137	2.84281	2.53334	0.566384	1.42663	0.737198	48	336	196	54	80	64
ENSG00000170017.12	ALCAM	0.558725	6.35485	1.7262e-06	2.6554e-05	6.44572	5.50426	5.87828	6.66012	6.38995	6.5023	3346	2139	2008	3822	2544	3592
ENSG00000130244.12	FAM98C	0.476189	2.31591	0.00074039	0.00552758	1.99423	2.23093	1.89185	2.62339	2.4477	2.47936	151	219	125	231	164	219
ENSG00000156042.18	CFAP70	0.972994	-0.576424	0.00063603	0.00486277	-0.939816	-1.35189	-0.648351	0.15127	-0.0363937	-0.35084	18	16	20	40	28	29
ENSG00000101191.16	DIDO1	0.361977	6.45868	4.8768e-07	8.4251e-06	6.26802	6.12088	6.23289	6.55327	6.5064	6.64875	2958	3281	2568	3549	2758	3976
ENSG00000167323.11	STIM1	0.0931058	3.89531	0.497534	0.696762	3.91411	3.8524	3.99503	3.47347	4.23502	4.30944	577	679	543	418	570	784
ENSG00000160789.20	LMNA	-0.319549	9.25313	1.179e-06	1.8896e-05	9.36	9.56675	9.43578	9.07632	9.09458	9.2292	25237	35778	23661	20409	16593	23792
ENSG00000143622.11	RIT1	-0.0762878	5.98809	0.313878	0.532801	5.9822	6.18406	6.08585	5.86189	6.19678	5.96124	2426	3428	2319	2197	2225	2468
ENSG00000151414.15	NEK7	-0.0602503	7.44797	0.450224	0.658189	7.34973	7.51459	7.6929	7.18316	7.63089	7.55451	6263	8625	7068	5493	6015	7451
ENSG00000076201.15	PTPN23	-0.373729	4.73151	0.00079451	0.00583846	4.94976	5.03277	4.90657	4.60474	4.50158	4.65247	1185	1542	1023	918	686	995
ENSG00000171617.14	ENC1	0.722208	4.90784	7.624e-11	2.8597e-09	3.25242	4.86559	4.50684	4.15798	5.29484	5.37659	364	1373	775	673	1190	1645
ENSG00000138741.11	TRPC3	0.256717	2.85795	0.148254	0.332585	2.45103	2.64191	2.72434	3.32528	2.42133	2.82577	208	292	224	377	161	279
ENSG00000123243.15	ITIH5	2.07349	-1.85091	0.000202	0.00181372	-3.25526	-2.65624	-3.16886	-1.24155	-1.51806	-1.71364	2	5	2	14	9	10
ENSG00000180739.14	S1PR5	1.13316	-0.186986	0.00144275	0.0096868	-1.6757	-0.728033	-1.6617	-0.5974	-0.245859	0.0159763	10	26	9	23	24	38
ENSG00000164543.7	STK17A	-0.126008	5.46236	0.119781	0.288139	5.38411	5.67138	5.66267	5.23093	5.64183	5.46492	1602	2402	1729	1418	1514	1749
ENSG00000108854.16	SMURF2	0.379881	5.56131	4.009e-05	0.00043235	5.2134	5.26043	5.34403	5.23194	5.84814	5.87458	1423	1806	1386	1419	1747	2324
ENSG00000203647.2	AC106827.1	-0.0854484	-1.35198	0.85235	0.927008	-1.17399	-2.16995	-2.13123	-1.9201	-1.81977	-1.71364	15	8	6	8	7	10
ENSG00000062038.14	CDH3	-0.0709103	7.85842	0.484796	0.687364	8.33341	7.41257	7.76183	7.91234	7.62006	7.79779	12387	8036	7414	9107	5970	8820
ENSG00000177133.11	PRDM16-DT	-0.653086	0.304856	0.00575366	0.0298774	1.32193	0.382014	0.758423	0.929006	-0.490988	-0.0578582	94	59	56	70	20	36
ENSG00000164850.15	GPER1	-0.0615762	1.15487	0.771855	0.881623	0.845627	1.06169	0.572179	0.617018	0.846945	0.882445	67	96	49	56	53	71
ENSG00000239828.7	AC063944.1	1.29372	0.461132	1.338e-06	2.1218e-05	0.129723	-0.538458	-1.02423	0.486937	1.11175	0.801246	40	30	15	51	64	67
ENSG00000174502.19	SLC26A9	-0.650917	1.98753	7.838e-07	1.3039e-05	1.93652	2.62714	2.41165	1.48706	1.87833	1.7031	145	289	180	104	110	127
ENSG00000196839.13	ADA	0.884265	4.0775	4.928e-18	4.4493e-16	3.15458	3.59843	3.41244	3.67511	4.58117	4.5144	340	569	362	481	725	904
ENSG00000182218.9	HHIPL1	-0.749419	0.853741	0.0005203	0.00411089	1.04082	1.59452	1.11098	0.373706	0.618367	0.599886	77	140	72	47	45	58
ENSG00000163297.17	ANTXR2	0.0225376	8.00138	0.735186	0.859743	8.20067	7.69791	7.9947	8.14862	7.85107	7.96441	11298	9794	8713	10728	7007	9900
ENSG00000125089.17	SH3TC1	-0.546186	0.859207	0.0618286	0.18214	0.163652	1.55344	1.56079	-0.48633	1.31644	0.758865	41	136	99	25	74	65
ENSG00000122406.14	RPL5	-0.151786	8.08033	0.0268806	0.0992935	8.06573	8.30806	8.11654	7.91091	8.275	7.84588	10289	14951	9481	9098	9401	9119
ENSG00000141576.16	RNF157	0.416003	2.57502	0.00459121	0.024997	2.56966	2.03594	2.24351	2.94904	2.6044	2.53693	226	191	160	290	183	228
ENSG00000110514.19	MADD	0.250586	5.89429	0.00327043	0.0189977	5.85429	5.46118	5.82862	6.00421	5.79777	6.09075	2220	2076	1940	2425	1687	2700
ENSG00000196628.17	TCF4	0.198654	5.69805	0.0264877	0.0983143	5.68574	5.29977	5.49491	5.66539	5.6551	5.77509	1975	1856	1539	1917	1528	2169
ENSG00000121207.12	LRAT	0.723093	4.94825	1.2804e-08	3.0756e-07	4.3141	4.39331	4.41878	5.0991	5.05286	5.13289	762	989	729	1294	1006	1389
ENSG00000179564.4	LSMEM2	-0.52599	5.11538	0.00045144	0.00364706	5.43882	5.57972	5.50238	5.2591	4.81357	4.90167	1664	2254	1547	1446	852	1183
ENSG00000270184.1	AC018695.4	0.772872	-1.82292	0.114643	0.279938	-2.25931	-2.65624	-2.32919	-1.65685	-1.81977	-1.97459	6	5	5	10	7	8
ENSG00000101294.17	HM13	0.460182	7.54421	9.8675e-13	4.986e-11	7.14231	7.27995	7.24969	7.54798	7.71722	7.78366	5424	7330	5198	7074	6386	8734
ENSG00000135924.15	DNAJB2	-0.573924	4.68561	0.00261334	0.0158575	5.19095	5.03184	4.95366	4.73223	4.36063	4.34389	1401	1541	1057	1003	622	803
ENSG00000164879.7	CA3	-1.04422	0.2776	0.000275	0.00238117	-0.454853	1.44531	0.87812	-1.43431	0.0579386	0.278485	26	126	61	12	30	46
ENSG00000136367.14	ZFHX2	-0.132137	3.42575	0.418521	0.631647	3.55369	3.60599	3.43604	2.78158	3.65961	3.79178	449	572	368	258	382	547
ENSG00000151320.11	AKAP6	-0.448453	6.64314	5.2258e-08	1.0994e-06	7.18914	6.6165	7.04141	6.63116	6.24207	6.63344	5603	4627	4499	3746	2296	3934
ENSG00000154274.15	C4orf19	0.563251	0.394489	0.0160828	0.0677636	-0.0530369	0.0393144	-0.0156373	1.00702	0.383529	0.185551	35	46	32	74	38	43
ENSG00000197724.11	PHF2	-0.398667	4.07164	3.6678e-05	0.00039939	4.5213	4.13419	4.39288	4.05845	3.73293	4.05083	880	826	716	628	402	655
ENSG00000123329.19	ARHGAP9	2.16653	-0.185643	4.7794e-08	1.0114e-06	-1.6757	-0.946341	-2.13123	0.0808655	0.522362	0.902051	10	22	6	38	42	72
ENSG00000140992.19	PDPK1	-0.179543	5.69843	0.00980992	0.0461972	5.84974	5.90924	5.81669	5.70177	5.67941	5.66034	2213	2833	1924	1966	1554	2003
ENSG00000101892.12	ATP1B4	-5.05562	-2.49751	2.1613e-09	6.0205e-08	-2.25931	-0.678253	-0.940814	-4.2472	-3.54621	-4.2472	6	27	16	0	1	0
ENSG00000117616.18	RSRP1	0.264984	5.776	0.00069238	0.00523177	5.52128	5.69459	5.61866	6.02311	5.79948	5.81313	1762	2441	1677	2457	1689	2227
ENSG00000250103.2	PANCR	-0.238623	1.91642	0.0829652	0.224595	2.35151	2.28212	1.8573	1.949	2.04883	1.82108	194	227	122	144	124	138
ENSG00000155097.12	ATP6V1C1	0.0771522	6.98264	0.228113	0.438856	6.91841	6.94132	7.06368	6.98657	7.08234	7.08618	4644	5796	4569	4793	4112	5385
ENSG00000164128.7	NPY1R	-0.0087956	5.46263	0.914071	0.958287	5.34306	5.43385	5.43077	5.52495	5.32123	5.32669	1557	2037	1472	1739	1212	1589
ENSG00000106993.12	CDC37L1	-0.209629	5.08621	0.00344896	0.0197916	5.26217	5.2468	5.23614	5.06417	5.10351	4.94956	1472	1789	1286	1263	1042	1223
ENSG00000245573.9	BDNF-AS	0.363184	0.506176	0.150116	0.335631	0.163652	0.0976314	0.220113	0.250826	0.793106	0.474547	41	48	38	43	51	53
ENSG00000095059.16	DHPS	-0.406549	1.19202	0.0192097	0.0774398	1.46486	1.47861	1.65765	1.18537	1.06708	1.15176	104	129	106	84	62	86
ENSG00000105929.16	ATP6V0A4	0.359166	-2.11955	0.557819	0.743294	-2.93495	-2.65624	-2.32919	-2.43523	-2.20172	-2.48379	3	5	5	5	5	5
ENSG00000231841.1	FAM192BP	0.151866	-1.95445	0.780837	0.88684	-2.45138	-2.03852	-3.16886	-2.07225	-2.43882	-2.48379	5	9	2	7	4	5
ENSG00000205517.12	RGL3	1.95467	-0.623541	7.7071e-08	1.5629e-06	-2.673	-1.7037	-2.32919	-1.54129	0.0115433	-0.305163	4	12	5	11	29	30
ENSG00000283777.2	CANX	0.156148	5.65899	0.0206293	0.0814429	5.46031	5.50426	5.60658	5.56741	5.70241	5.76977	1689	2139	1663	1791	1579	2161
ENSG00000184613.10	NELL2	-1.02211	1.1548	7.3157e-05	0.00073844	0.094976	2.12275	2.16094	-0.0711734	0.737179	0.959317	39	203	151	34	49	75
ENSG00000163029.16	SMC6	0.118604	4.73878	0.144049	0.326166	4.56322	4.63768	4.69628	4.70323	4.76545	4.78244	906	1172	884	983	824	1089
ENSG00000162595.6	DIRAS3	-1.61663	1.07896	9.1553e-09	2.2674e-07	1.21273	2.30085	2.18899	0.0808655	0.383529	0.670175	87	230	154	38	38	61
ENSG00000105289.15	TJP3	0.977995	-0.244874	0.00059851	0.00463625	-1.35431	-0.833062	-0.861955	0.00684797	-0.425692	0.0515232	13	24	17	36	21	39
ENSG00000153310.19	FAM49B	-0.323561	6.33738	5.3948e-07	9.2401e-06	6.39975	6.59135	6.5698	6.0727	6.34447	6.17273	3241	4547	3244	2543	2465	2858
ENSG00000287262.1	AC021148.2	0.94253	-2.2708	0.0961905	0.248634	-2.93495	-2.16995	-3.60954	-2.43523	-1.38799	-2.48379	3	8	1	5	10	5
ENSG00000180071.20	ANKRD18A	-0.287324	2.42584	0.0288539	0.105049	2.63159	2.82566	2.632	2.52075	2.27188	2.41941	236	332	210	215	145	210
ENSG00000152582.14	SPEF2	0.292268	1.534	0.0772114	0.213724	1.30683	1.32842	1.18713	1.96863	1.46156	1.21583	93	116	76	146	82	90
ENSG00000185532.18	PRKG1	-0.298354	2.98871	0.158121	0.346493	2.82951	3.57297	3.4477	3.33287	2.99263	2.63392	271	559	371	379	240	244
ENSG00000041353.10	RAB27B	1.55366	-1.10558	0.00028952	0.00249845	-2.45138	-2.65624	-2.13123	-2.07225	-0.786468	-0.84394	5	5	6	7	16	20
ENSG00000163634.12	THOC7	-0.361009	5.17768	3.0022e-05	0.00033587	5.34768	5.45562	5.37996	5.1179	5.17498	4.80994	1562	2068	1421	1311	1095	1110
ENSG00000137812.19	KNL1	-0.22228	3.59198	0.0314435	0.111937	3.79739	3.41853	3.71537	3.58895	3.20337	3.47254	532	502	447	453	278	438
ENSG00000146757.13	ZNF92	0.192098	3.44501	0.0658465	0.190685	3.26028	3.15234	3.3434	3.47347	3.49232	3.36008	366	417	345	418	340	405
ENSG00000117394.22	SLC2A1	0.0771148	6.77886	0.322006	0.54161	6.25824	6.7608	6.62346	6.11791	6.88053	6.87672	2938	5114	3367	2624	3575	4657
ENSG00000153404.14	PLEKHG4B	-0.556122	5.29405	3.2137e-09	8.6437e-08	5.79869	5.50561	5.61608	5.14403	4.93662	5.17479	2136	2141	1674	1335	928	1430
ENSG00000273345.5	AC104109.4	0.187972	-1.3207	0.653684	0.809929	-1.6757	-2.03852	-1.53394	-1.9201	-1.51806	-1.39381	10	9	10	8	9	13
ENSG00000231249.1	ITPR1-DT	0.0355226	-0.465146	0.897518	0.950303	-0.454853	-0.88859	-0.648351	-0.656315	-0.706734	-0.497245	26	23	20	22	17	26
ENSG00000233058.2	LINC00884	-0.755619	0.260211	0.00324444	0.0188951	0.229207	0.907216	1.16846	-0.196737	0.555079	-0.176218	43	86	75	31	43	33
ENSG00000168334.9	XIRP1	-0.287326	10.2314	0.00122942	0.00842447	10.6132	10.2555	10.5164	10.2444	9.88726	10.3841	60160	57671	50043	45863	28745	52980
ENSG00000158406.4	HIST1H4H	-0.298797	3.2337	0.0274204	0.100955	3.34774	3.56782	3.51942	3.35168	3.21365	3.01321	389	557	390	384	280	318
ENSG00000085276.18	MECOM	-0.364196	4.2548	0.00024945	0.00218463	3.81618	4.82948	4.75532	3.47004	4.4719	4.37579	539	1339	921	417	672	821
ENSG00000106025.8	TSPAN12	0.120934	5.89126	0.0897293	0.2374	5.62919	5.83512	5.90319	5.75007	6.01103	5.96997	1899	2691	2043	2033	1956	2483
ENSG00000186480.13	INSIG1	-0.308849	4.01014	0.00231775	0.0143497	4.01977	4.21874	4.33339	3.69587	3.95451	3.99715	621	876	687	488	469	631
ENSG00000230590.11	FTX	0.0363971	3.57597	0.767642	0.878986	3.64959	3.48558	3.30119	3.73651	3.264	3.52722	480	526	335	502	290	455
ENSG00000099260.11	PALMD	-0.518724	-0.625586	0.0984996	0.25228	-0.355395	0.0687675	0.183401	-0.919457	0.188792	-0.980871	28	47	37	18	33	18
ENSG00000109472.14	CPE	-0.389612	7.37696	8.3682e-10	2.5142e-08	7.5106	7.63915	7.65108	7.13755	7.31325	7.18101	7002	9403	6866	5322	4826	5751
ENSG00000066405.13	CLDN18	0.376155	-1.46054	0.37369	0.592385	-1.93819	-1.5171	-2.32919	-1.78248	-1.26867	-1.59897	8	14	5	9	11	11
ENSG00000143786.8	CNIH3	0.973962	0.208716	0.00042201	0.00344331	-0.404267	-0.583568	-0.462333	0.641684	0.454615	0.185551	27	29	23	57	40	43
ENSG00000243836.5	WDR86-AS1	-0.357738	0.724984	0.122629	0.292871	0.644064	1.16075	0.988642	0.0808655	1.29723	0.248167	58	103	66	38	73	45
ENSG00000092841.18	MYL6	-0.180372	11.0617	0.0152628	0.0650288	11.0231	11.3998	11.1503	10.8168	11.3118	10.9014	79929	127478	77657	68203	77163	75829
ENSG00000102024.18	PLS3	0.365509	8.48747	6.2706e-09	1.5981e-07	7.94624	8.26716	8.32709	8.23296	8.72335	8.67869	9471	14533	10971	11374	12828	16244
ENSG00000171517.6	LPAR3	-0.490758	4.92322	3.7632e-07	6.6878e-06	5.42315	5.11183	5.146	5.09799	4.55108	4.55676	1646	1629	1208	1293	710	931
ENSG00000115963.13	RND3	0.0192633	6.1077	0.826707	0.913384	5.70963	6.22347	6.23681	5.49903	6.4564	6.27448	2008	3523	2575	1708	2664	3067
ENSG00000166171.13	DPCD	-0.285144	4.96235	0.00044748	0.00362481	5.04386	5.34937	5.04474	4.78715	4.95666	4.84075	1265	1921	1126	1042	941	1134
ENSG00000136240.10	KDELR2	0.158318	7.91886	0.0146006	0.062826	7.79344	7.7146	7.77962	7.90057	7.99308	7.86754	8519	9908	7506	9033	7732	9257
ENSG00000214063.11	TSPAN4	0.269879	6.19212	0.00656765	0.0332678	6.05744	5.99468	5.88473	6.04812	6.28354	6.4086	2556	3006	2017	2500	2363	3366
ENSG00000163597.15	SNHG16	-0.101888	6.09261	0.114462	0.279724	6.19351	6.22429	6.18145	6.08118	6.10033	6.11089	2809	3525	2478	2558	2081	2738
ENSG00000162627.17	SNX7	0.135285	4.46165	0.127226	0.30093	4.36421	4.2986	4.29303	4.41746	4.58712	4.3546	789	926	668	806	728	809
ENSG00000104848.1	KCNA7	-1.02123	-0.265428	0.00109915	0.0076842	0.2609	-0.117708	0.358278	-0.48633	-0.870868	-0.980871	44	41	42	25	15	18
ENSG00000107719.9	PALD1	0.387899	2.52839	0.00794	0.0388809	1.95602	2.13672	2.54061	2.25903	2.64296	2.87123	147	205	197	179	188	288
ENSG00000067715.14	SYT1	0.131179	2.5247	0.318143	0.53768	2.49167	2.28839	2.30461	2.39582	2.53229	2.55562	214	228	167	197	174	231
ENSG00000139372.15	TDG	-0.171212	5.83454	0.0480724	0.152952	5.95036	6.01988	6.00203	5.46747	6.0878	5.89061	2373	3059	2188	1671	2063	2350
ENSG00000286491.1	AL023553.1	-1.51262	-1.71338	0.00040815	0.00334547	-1.17399	-0.630134	-1.11277	-1.65685	-2.20172	-3.27782	15	28	14	10	5	2
ENSG00000078269.15	SYNJ2	0.0834804	5.88188	0.424062	0.63681	5.6952	5.86743	5.98613	5.58182	6.01471	6.21106	1988	2752	2164	1809	1961	2935
ENSG00000165410.14	CFL2	-0.142607	8.85083	0.0437648	0.14245	8.82501	9.02738	9.0512	8.73314	9.00464	8.73785	17417	24617	18124	16088	15590	16924
ENSG00000101333.16	PLCB4	-0.0955334	5.25138	0.243904	0.458246	5.36145	5.01397	5.29001	5.49903	4.8585	5.01404	1577	1522	1335	1708	879	1279
ENSG00000135299.17	ANKRD6	0.204189	5.94752	0.00493998	0.0265183	6.01509	5.5303	5.84414	6.28527	5.78576	5.92994	2482	2178	1961	2947	1673	2415
ENSG00000183311.16	TUBB	-0.180312	6.89109	0.00675633	0.0340317	6.78547	7.14603	6.99118	6.52454	6.99785	6.86053	4235	6680	4345	3479	3878	4605
ENSG00000156970.12	BUB1B	-0.597808	5.26383	1.2366e-12	6.1718e-11	5.68209	5.41391	5.69318	4.97599	4.96124	5.06711	1970	2009	1766	1188	944	1327
ENSG00000151687.14	ANKAR	0.0646725	0.564425	0.756292	0.872892	0.291912	0.405289	0.422696	0.713248	0.346628	0.217198	45	60	44	60	37	44
ENSG00000152689.18	RASGRP3	-0.236395	3.62537	0.0813503	0.221525	3.8426	3.62841	3.91331	3.83338	3.41867	3.42928	549	581	513	537	323	425
[truncated: 15,968 more rows]

## Sheet: Covid_vs_Mock
gene_id	gene_name	logFC.CovvsMock	logCPM.CovvsMock	PValue.CovvsMock	FDR.CovvsMock	Cov1.logCPM	Cov2.logCPM	Cov3.logCPM	Mock1.logCPM	Mock2.logCPM	Mock3.logCPM	Cov1	Cov2	Cov3	Mock1	Mock2	Mock3
ENSG00000081041.9	CXCL2	5.62117	3.92491	3.8443e-52	7.6151e-48	4.95263	4.83371	4.9174	-0.873765	-0.353283	-0.659492	780	682	607	30	39	38
ENSG00000163806.16	SPDYA	5.21674	3.2848	5.0352e-40	4.9871e-36	4.33519	4.24786	4.18119	-0.632233	-1.3682	-0.659492	508	454	364	36	18	38
ENSG00000163545.10	NUAK2	4.68241	5.4949	1.0146e-39	6.6995e-36	6.5744	6.04987	6.63313	1.78515	1.85842	1.68613	2403	1586	1996	205	190	206
ENSG00000260314.3	MRC1	5.70075	2.64357	1.2147e-38	6.0155e-35	3.67495	3.48996	3.71924	-1.46043	-2.19821	-1.92226	321	268	264	19	9	14
ENSG00000120049.19	KCNIP2	-6.10712	3.90887	2.2062e-37	8.7404e-34	-2.27235	-0.567971	-0.874378	5.02256	5.00351	4.56003	4	15	10	1958	1701	1530
ENSG00000153234.14	NR4A2	4.47066	3.77755	1.2797e-36	4.2248e-33	4.68116	4.62991	4.8419	0.0834908	0.619171	0.150641	646	592	576	61	79	69
ENSG00000095752.7	IL11	8.53579	5.09003	1.1675e-33	3.296e-30	6.29303	6.01584	5.93277	-3.61544	-1.17181	-2.5435	1977	1549	1228	2	21	8
ENSG00000131386.19	GALNT15	5.00638	3.71157	1.3311e-33	3.296e-30	5.07643	4.55759	4.26935	0.0834908	-0.424415	-0.494047	850	563	387	61	37	43
ENSG00000259399.1	TGIF2-RAB5IF	4.5713	4.20476	2.5452e-33	5.6019e-30	5.30192	5.05636	5.07887	0.865584	0.832508	0.0253793	994	796	679	107	92	63
ENSG00000286071.1	AL136171.2	-3.86201	6.78309	1.4763e-32	2.9244e-29	3.89848	3.89806	3.67502	7.59686	7.66142	7.79224	375	356	256	11676	10749	14404
ENSG00000158578.21	ALAS2	-5.17149	5.26381	6.9689e-32	1.255e-28	1.3024	0.379277	1.36927	6.0582	6.61749	5.87867	61	30	51	4017	5212	3821
ENSG00000163874.11	ZC3H12A	3.904	5.37085	3.8998e-31	6.4377e-28	6.51686	6.17265	6.11556	2.22951	2.62042	2.2822	2309	1727	1394	280	324	313
ENSG00000163739.5	CXCL1	6.04271	1.76091	5.0878e-30	7.7527e-27	2.73726	2.66708	2.88846	-2.60409	-3.53787	-2.41957	167	151	148	7	2	9
ENSG00000233232.7	NPIPB7	7.8842	1.60141	1.755e-29	2.4832e-26	2.91458	2.5068	2.39711	-4.36768	-3.0144	-4.36768	189	135	105	0	4	0
ENSG00000168078.10	PBK	-4.29861	3.49662	2.9264e-29	3.8646e-26	0.0557491	0.0122085	0.423061	4.25882	4.70543	4.21872	25	23	26	1152	1383	1207
ENSG00000107159.13	CA9	5.9716	3.03666	4.3249e-29	5.3545e-26	4.44953	3.91013	3.57627	-2.60409	-1.17181	-1.68967	550	359	239	7	21	17
ENSG00000122367.19	LDB3	-3.63794	7.964	5.2038e-29	6.0636e-26	5.19358	5.13044	5.31695	8.84788	8.78748	8.91752	922	838	801	27794	23464	31425
ENSG00000153531.13	ADPRHL1	-3.9944	5.22925	8.3522e-29	9.1916e-26	2.28816	1.63021	2.43738	6.10133	6.247	6.05695	122	73	108	4139	4031	4324
ENSG00000198829.6	SUCNR1	3.90718	6.78138	1.1944e-28	1.2452e-25	7.42925	7.85725	7.74734	4.00101	3.85707	3.44566	4347	5554	4322	963	767	705
ENSG00000123358.20	NR4A1	4.14158	6.16533	3.9806e-28	3.9426e-25	7.34804	6.92154	6.95087	2.6241	3.37918	2.73979	4109	2903	2488	369	550	431
ENSG00000023445.15	BIRC3	3.82742	3.36894	4.2529e-28	4.0117e-25	4.48316	4.11863	4.20859	0.233411	0.671276	0.549853	563	415	371	68	82	92
ENSG00000134668.12	SPOCD1	3.87472	3.70649	7.3016e-28	6.5745e-25	4.45476	4.75115	4.63236	1.02685	0.877562	0.355362	552	644	498	120	95	80
ENSG00000149781.12	FERMT3	4.84985	2.42447	7.6879e-28	6.6213e-25	3.68388	3.40723	3.00022	-1.01161	-1.3682	-1.55313	323	253	160	27	18	19
ENSG00000181472.5	ZBTB2	3.60634	6.34449	9.8832e-28	8.1574e-25	7.43157	7.1579	7.08156	3.80792	3.39476	3.65749	4354	3420	2724	842	556	817
ENSG00000073756.12	PTGS2	7.23287	7.18092	2.4611e-27	1.95e-24	8.13953	8.25569	8.11713	0.742345	-0.499236	1.80524	7113	7321	5585	98	35	224
ENSG00000204516.10	MICB	3.60365	4.42334	3.2542e-27	2.4793e-24	5.40133	5.43466	5.07675	1.57647	1.5506	2.00647	1065	1035	678	177	153	258
ENSG00000125538.12	IL1B	6.55863	2.00928	3.6681e-27	2.6912e-24	3.27509	2.94245	2.78821	-3.61544	-3.53787	-2.1997	243	183	138	2	2	11
ENSG00000167772.12	ANGPTL4	6.66229	7.6603	4.7377e-27	3.3517e-24	8.76842	8.68254	8.47306	0.591806	2.69782	2.00647	11000	9842	7148	88	342	258
ENSG00000124772.12	CPNE5	-3.75197	5.95743	9.3451e-27	6.3833e-24	2.98128	2.89467	3.39728	6.65816	7.13886	6.70825	198	177	211	6090	7482	6793
ENSG00000135318.12	NT5E	4.33703	7.26886	5.0989e-26	3.3668e-23	8.27585	8.43795	7.81578	4.08936	3.23947	4.11236	7818	8307	4532	1024	499	1121
ENSG00000185022.12	MAFF	3.36365	5.22886	7.6206e-26	4.8696e-23	6.27172	6.06973	5.92925	2.52371	2.91508	2.76287	1948	1608	1225	344	398	438
ENSG00000140968.11	IRF8	3.73673	3.1619	2.6705e-25	1.6531e-22	3.9913	3.99944	4.20082	0.713468	0.236616	0.110083	400	382	369	96	60	67
ENSG00000142583.18	SLC2A5	3.62432	3.43813	4.4333e-25	2.6612e-22	4.30079	4.28541	4.41092	0.350574	0.754144	1.04543	496	466	427	74	87	131
ENSG00000173641.17	HSPB7	-3.81932	10.0713	4.99e-25	2.9073e-22	7.2605	7.13923	7.05323	10.7601	11.3451	10.7246	3867	3376	2671	104619	138149	109973
ENSG00000135218.19	CD36	-3.59083	5.34989	1.0412e-24	5.8927e-22	2.33425	2.72288	2.84919	6.4015	6.36606	5.86693	126	157	144	5097	4378	3790
ENSG00000164708.6	PGAM2	-6.03873	5.61505	1.2303e-24	6.6893e-22	0.599374	0.78082	0.36856	6.07248	7.41741	5.6665	37	40	25	4057	9076	3298
ENSG00000107968.10	MAP3K8	3.28078	4.39627	1.2495e-24	6.6893e-22	5.38637	5.04546	5.32233	1.79207	1.95266	2.20246	1054	790	804	206	203	296
ENSG00000221955.10	SLC12A8	3.60727	5.96863	1.8922e-24	9.8639e-22	6.79951	6.58766	7.12947	2.85317	3.4229	3.41892	2809	2303	2816	433	567	692
ENSG00000125740.14	FOSB	3.90638	3.27142	8.8901e-24	4.5155e-21	4.28327	3.64722	4.50234	0.331695	0.508949	0.130505	490	299	455	73	73	68
ENSG00000077150.20	NFKB2	3.07526	5.44776	2.09e-23	1.035e-20	6.43595	6.13373	6.27777	3.3018	3.06219	3.27958	2183	1681	1560	592	441	628
ENSG00000119508.18	NR4A3	3.76767	4.44016	2.742e-23	1.3248e-20	5.5145	5.54712	4.86669	1.40647	1.29787	1.97858	1152	1119	586	157	128	253
ENSG00000114279.13	FGF12	-3.86948	6.81314	6.0328e-23	2.8453e-20	3.79517	3.95353	3.79869	7.52533	8.22486	7.20493	349	370	279	11111	15886	9586
ENSG00000257065.1	AL049844.1	9.34869	-0.0671183	7.1858e-23	3.3103e-20	0.99329	0.914621	1.12813	-4.36768	-4.36768	-4.36768	49	44	43	0	0	0
ENSG00000170807.12	LMOD2	-3.45632	6.06027	1.1371e-22	5.1193e-20	3.6202	3.2452	3.55202	6.9068	7.2645	6.53405	309	226	235	7236	8163	6020
ENSG00000106366.9	SERPINE1	3.55437	10.5824	1.2605e-22	5.5489e-20	11.5726	11.6082	11.1742	7.67208	7.83469	8.17774	76837	74789	46489	12301	12121	18817
ENSG00000126787.13	DLGAP5	-3.46565	3.65857	2.1834e-22	9.4023e-20	0.708385	1.35216	1.12813	4.53534	4.29648	4.70579	40	60	43	1396	1041	1693
ENSG00000126368.6	NR1D1	3.35835	4.19953	3.02e-22	1.2728e-19	5.10163	4.66831	5.35774	1.47689	1.88808	1.79248	865	608	824	165	194	222
ENSG00000112149.10	CD83	3.18413	4.2892	3.4644e-22	1.4297e-19	5.385	5.11662	4.88136	2.1723	1.74142	1.97294	1053	830	592	269	175	252
ENSG00000118503.15	TNFAIP3	5.20217	8.29346	5.9265e-22	2.3959e-19	9.33432	9.02278	9.38249	4.14854	2.83359	4.64676	16284	12460	13427	1067	376	1625
ENSG00000166268.11	MYRFL	3.5925	2.70123	6.2901e-22	2.492e-19	3.84775	3.41289	3.49592	-0.188953	0.282007	0.0683529	362	254	226	50	62	65
ENSG00000166343.10	MSS51	-4.20188	3.43918	1.072e-21	4.164e-19	0.212026	0.78082	-0.874378	4.34254	4.31843	4.3873	28	40	10	1221	1057	1357
ENSG00000285763.1	AL358777.3	4.73316	1.20833	1.3764e-21	5.2433e-19	2.35675	2.21413	1.97285	-2.22297	-2.47195	-2.00894	128	110	78	10	7	13
ENSG00000132326.12	PER2	3.19899	3.73979	1.4811e-21	5.5356e-19	4.62433	4.75115	4.39055	1.20338	1.2756	1.72021	621	644	421	136	126	211
ENSG00000228716.7	DHFR	-3.10245	4.00114	1.6511e-21	6.0569e-19	1.82237	1.706	1.71337	4.55684	4.89448	5.01265	88	77	65	1417	1577	2095
ENSG00000111331.13	OAS3	6.13543	5.38439	2.0853e-21	7.5105e-19	5.57693	7.31894	5.32412	0.273532	0.25949	0.320236	1203	3824	805	70	61	78
ENSG00000131730.16	CKMT2	-3.93048	6.21361	5.3864e-21	1.9054e-18	2.8526	3.45743	3.21623	6.82754	7.67078	6.64334	181	262	186	6849	10819	6494
ENSG00000163661.4	PTX3	3.51703	8.36166	2.0003e-20	6.9514e-18	9.18178	9.53756	8.94085	5.26386	6.01171	5.80117	14650	17803	9886	2315	3424	3621
ENSG00000232220.2	AC008440.1	-10.2118	0.940986	2.2562e-20	7.7058e-18	-4.36768	-4.36768	-4.36768	2.12921	2.04771	1.26452	0	0	0	261	217	153
ENSG00000162772.17	ATF3	2.82714	6.12555	3.7446e-20	1.2572e-17	7.1343	6.75032	6.89834	4.05524	4.12648	4.15411	3543	2578	2399	1000	925	1154
ENSG00000100297.16	MCM5	-2.94074	4.55225	4.0416e-20	1.3343e-17	2.53506	2.62865	2.09537	5.46079	5.26745	5.37604	145	147	85	2654	2043	2696
ENSG00000101096.20	NFATC2	3.59467	3.72078	4.8785e-20	1.5842e-17	4.64276	4.41809	4.75693	0.798421	0.546633	1.57876	629	511	543	102	75	191
ENSG00000226979.8	LTA	7.92243	0.0308985	6.5708e-20	2.0994e-17	0.873551	0.815451	1.52688	-4.36768	-3.89392	-4.36768	45	41	57	0	1	0
ENSG00000130513.6	GDF15	4.46604	6.79855	6.7463e-20	2.103e-17	7.81045	7.70626	7.68668	2.41132	4.00653	2.94107	5662	5002	4144	318	851	496
ENSG00000157601.14	MX1	6.83622	8.17028	6.7945e-20	2.103e-17	8.49012	10.1731	7.64179	2.15629	2.28915	2.53291	9070	27657	4017	266	257	373
ENSG00000100625.9	SIX4	3.35301	3.68012	8.2104e-20	2.5022e-17	4.87291	4.21581	4.48963	0.891598	1.12181	1.57131	738	444	451	109	113	190
ENSG00000130528.12	HRC	-2.96158	4.93336	1.4158e-19	4.2495e-17	2.60252	2.82839	2.9547	6.01669	5.47469	5.72138	152	169	155	3903	2359	3426
ENSG00000138061.12	CYP1B1	3.27477	7.06215	1.909e-19	5.6442e-17	8.17558	7.74158	7.80652	4.84673	4.14041	4.849	7293	5126	4503	1733	934	1870
ENSG00000170961.7	HAS2	4.80954	5.1512	1.9908e-19	5.7995e-17	5.85205	6.54766	5.77933	2.09043	0.583358	0.787011	1456	2240	1104	254	77	109
ENSG00000080986.13	NDC80	-3.37762	3.36526	2.4517e-19	7.0385e-17	0.776737	1.2796	0.423061	3.95857	4.27278	4.39365	42	57	26	935	1024	1363
ENSG00000116711.10	PLA2G4A	3.12442	3.87883	3.0674e-19	8.6804e-17	4.40163	4.86711	4.86669	1.75003	1.19483	1.83665	532	698	586	200	119	229
ENSG00000054356.14	PTPRN	3.41005	5.17489	4.2084e-19	1.1742e-16	6.37248	5.84302	5.8618	2.44685	2.22087	3.11512	2089	1374	1169	326	245	560
ENSG00000145244.12	CORIN	-3.65982	6.49692	4.3231e-19	1.1894e-16	3.55844	3.73124	3.88373	7.83395	6.62109	7.45109	296	317	296	13762	5225	11370
ENSG00000144655.15	CSRNP1	3.23011	6.33768	5.0736e-19	1.3767e-16	7.38341	7.01809	7.15233	4.24376	3.39218	4.12387	4211	3104	2861	1140	555	1130
ENSG00000182752.10	PAPPA	3.12595	7.87267	5.5748e-19	1.4923e-16	8.70693	8.47937	8.92854	5.65411	5.21795	5.8354	10541	8549	9802	3035	1974	3708
ENSG00000197361.7	FBXL22	-5.68587	3.46833	5.8432e-19	1.5433e-16	-2.01957	-0.179068	-2.0159	4.02618	5.02202	3.97655	5	20	4	980	1723	1020
ENSG00000087074.8	PPP1R15A	2.88651	8.48324	6.1123e-19	1.5931e-16	9.51486	9.24281	9.11429	6.46947	6.38081	6.39194	18455	14513	11149	5343	4423	5455
ENSG00000126878.13	AIF1L	-3.11666	6.10459	7.7694e-19	1.9988e-16	3.87139	3.3901	4.14111	7.19832	6.85543	6.74161	368	250	354	8857	6147	6952
ENSG00000164484.11	TMEM200A	2.78856	6.39413	8.2582e-19	2.0973e-16	7.18194	7.25217	7.16438	4.25131	4.26715	4.68091	3662	3651	2885	1146	1020	1664
ENSG00000163660.11	CCNL1	2.7361	7.74318	1.3188e-18	3.3067e-16	8.61322	8.48963	8.51952	5.71866	5.92181	5.77182	9878	8610	7382	3174	3217	3548
ENSG00000111245.16	MYL2	-5.63516	10.8297	1.4018e-18	3.471e-16	6.40321	6.29043	5.71662	11.0715	12.7188	10.8222	2134	1874	1057	129828	358012	117676
ENSG00000170345.10	FOS	2.90262	8.17607	3.0121e-18	7.3662e-16	9.23152	8.87785	8.84352	5.89739	6.27042	6.08861	15164	11269	9241	3593	4097	4420
ENSG00000105509.10	HAS1	4.23334	1.72973	3.0862e-18	7.4274e-16	2.92967	2.51735	2.55187	-2.01536	-0.894286	-1.4284	191	136	117	12	26	21
ENSG00000250007.7	AC087457.1	-3.52787	3.95746	3.1121e-18	7.4274e-16	1.13021	1.35216	1.47623	4.55582	5.37413	4.33985	54	60	55	1416	2200	1313
ENSG00000111247.14	RAD51AP1	-3.97071	2.14866	3.6911e-18	8.7044e-16	-0.72887	-0.567971	-1.33507	2.95537	3.32599	2.74311	14	15	7	465	530	432
ENSG00000123095.6	BHLHE41	2.72548	5.42778	5.3811e-18	1.2541e-15	6.39576	6.21704	6.04455	3.59289	3.22792	3.65925	2123	1781	1327	725	495	818
ENSG00000171033.13	PKIA	-2.57803	6.28396	5.9633e-18	1.3736e-15	4.43902	4.57539	4.431	7.12603	6.98353	7.06391	546	570	433	8424	6718	8693
ENSG00000163734.4	CXCL3	3.94345	3.12353	9.4233e-18	2.1456e-15	4.17979	3.52176	4.30969	-0.0838348	0.737947	-0.43284	456	274	398	54	86	45
ENSG00000183166.11	CALN1	-3.17768	4.14728	9.8807e-18	2.2242e-15	1.70449	1.79546	1.97285	5.16934	4.37451	5.26612	81	82	78	2168	1099	2498
ENSG00000163606.11	CD200R1	5.90065	1.0318	1.0198e-17	2.2697e-15	2.15325	2.31439	1.57581	-3.12352	-4.36768	-2.5435	111	118	59	4	0	8
ENSG00000144802.11	NFKBIZ	3.18646	7.07608	1.2435e-17	2.7369e-15	7.90319	8.02315	7.84695	4.89816	4.08866	5.06332	6038	6231	4631	1796	901	2170
ENSG00000183695.3	MRGPRX2	6.9746	-0.176496	1.6208e-17	3.5283e-15	1.20654	0.78082	0.622545	-4.36768	-3.53787	-4.36768	57	40	30	0	2	0
ENSG00000175093.5	SPSB4	-3.29063	2.89116	1.6434e-17	3.5384e-15	0.873551	0.379277	0.0601013	3.9259	3.51845	3.72619	45	30	20	914	606	857
ENSG00000151725.12	CENPU	-3.40722	4.12206	1.8964e-17	4.0393e-15	1.3024	1.32838	2.04413	4.63592	5.43317	4.74771	61	59	82	1497	2292	1743
ENSG00000169403.12	PTAFR	5.67107	1.531	1.9299e-17	4.0669e-15	1.83845	2.68592	2.88846	-2.11544	-3.89392	-2.5435	89	153	148	11	1	8
ENSG00000176170.13	SPHK1	2.74196	6.16904	1.9709e-17	4.1097e-15	6.99867	6.96509	6.94273	3.9431	4.55407	4.12387	3225	2992	2474	925	1245	1130
ENSG00000184371.14	CSF1	2.56244	6.41815	2.1679e-17	4.4733e-15	7.30349	7.08748	7.18078	4.5609	4.76758	4.56097	3984	3257	2918	1421	1444	1531
ENSG00000123570.4	RAB9B	-2.86026	5.1401	2.3455e-17	4.7898e-15	2.74582	3.40723	3.06163	6.08874	6.0528	5.67391	168	253	167	4103	3523	3315
ENSG00000141384.12	TAF4B	3.07185	2.95236	2.4268e-17	4.9053e-15	3.89079	3.4792	3.9823	0.441428	1.01833	0.774089	373	266	317	79	105	108
ENSG00000166816.14	LDHD	-3.84145	2.24592	3.3296e-17	6.6623e-15	-0.39227	-0.567971	-1.01222	2.96765	3.50654	2.78558	18	15	9	469	601	445
ENSG00000175592.9	FOSL1	2.80333	3.56384	4.8773e-17	9.6615e-15	4.49335	4.28232	4.3454	1.36993	1.94563	1.3884	567	465	408	153	202	167
ENSG00000288022.1	AC117488.1	4.08336	1.21695	4.9413e-17	9.6913e-15	2.20378	2.005	2.28387	-1.33448	-1.68012	-2.1997	115	95	97	21	14	11
ENSG00000137841.12	PLCB2	-3.27149	2.87567	5.5656e-17	1.0809e-14	0.307534	0.78082	0.31192	4.05092	3.59912	3.421	30	40	24	997	641	693
ENSG00000122952.17	ZWINT	-3.1079	4.35777	6.8685e-17	1.321e-14	1.51741	2.3737	2.26907	4.97088	5.51802	5.02429	71	123	96	1889	2431	2112
ENSG00000159251.8	ACTC1	-3.68358	13.4267	8.5746e-17	1.6332e-14	10.523	10.7429	10.6308	13.9468	14.9448	13.7698	37121	41054	31899	952647	1674923	907846
ENSG00000166317.12	SYNPO2L	-2.71033	7.67355	1.1101e-16	2.0943e-14	5.84907	5.73636	5.68491	8.33635	8.75005	8.26857	1453	1276	1034	19496	22863	20040
ENSG00000179094.16	PER1	2.76172	6.00288	1.2395e-16	2.3164e-14	7.14605	6.40998	6.76689	3.94776	4.15725	4.02916	3572	2036	2190	928	945	1058
ENSG00000134986.14	NREP	-2.95512	9.80474	1.3055e-16	2.4169e-14	7.71624	7.85152	7.42399	10.4497	10.968	10.4001	5304	5532	3454	84368	106375	87822
ENSG00000118515.11	SGK1	2.64497	8.41679	1.3927e-16	2.5544e-14	9.23599	9.20331	9.169	6.38615	6.49454	6.76792	15211	14121	11580	5043	4786	7080
ENSG00000147576.17	ADHFE1	-2.53003	3.85427	1.577e-16	2.8659e-14	2.12731	2.1203	2.04413	4.62433	4.74952	4.45869	109	103	82	1485	1426	1426
ENSG00000148154.10	UGCG	2.51368	7.55034	2.2084e-16	3.9769e-14	8.43798	8.2961	8.21038	5.83299	5.78416	5.79799	8748	7529	5958	3436	2924	3613
ENSG00000126562.17	WNK4	2.69304	3.5779	2.441e-16	4.3562e-14	4.45215	4.20606	4.45735	1.57647	1.45475	2.00647	551	441	441	177	143	258
ENSG00000099985.4	OSM	6.54836	1.46089	2.8036e-16	4.9585e-14	3.11929	2.2011	1.75646	-2.46556	-3.89392	-3.96974	218	109	67	8	1	1
ENSG00000204655.12	MOG	-2.82393	4.0767	3.076e-16	5.3923e-14	2.26455	2.25255	1.57581	4.964	5.02952	4.60906	120	113	59	1880	1732	1583
ENSG00000250722.6	SELENOP	-3.13161	6.15034	3.7124e-16	6.4509e-14	3.59676	3.91413	4.0488	6.85507	7.48311	6.4487	304	360	332	6981	9499	5674
ENSG00000131153.9	GINS2	-3.80309	3.16766	4.0659e-16	7.0035e-14	0.26057	0.379277	0.252965	3.55473	4.70855	3.57048	29	30	23	706	1386	769
ENSG00000170439.7	METTL7B	-5.32571	3.54964	4.7925e-16	8.184e-14	-2.01957	-0.322307	-0.332764	3.87302	5.28984	3.82347	5	18	15	881	2075	917
ENSG00000136881.11	BAAT	5.01956	0.734222	5.5767e-16	9.4418e-14	1.85435	1.68742	1.66896	-3.12352	-3.53787	-2.10117	90	76	63	4	2	12
ENSG00000165071.14	TMEM71	-2.68346	4.27928	5.9116e-16	9.924e-14	2.60252	2.46378	2.04413	4.97088	5.32008	4.86203	152	131	82	1889	2119	1887
ENSG00000109158.11	GABRA4	-3.23486	2.66985	6.1601e-16	1.0254e-13	-0.0587105	0.379277	0.5752	3.78208	3.49935	3.16051	23	30	29	827	598	578
ENSG00000112796.10	ENPP5	-3.00414	2.5569	7.731e-16	1.2762e-13	0.353017	0.671639	0.127295	3.48168	3.30416	3.30451	31	37	21	671	522	639
ENSG00000189057.11	FAM111B	-4.7757	2.43868	8.7797e-16	1.4373e-13	-3.50508	-0.758572	-0.748568	3.35886	3.51132	3.18756	1	13	11	616	603	589
ENSG00000125347.14	IRF1	2.36769	4.88625	1.0712e-15	1.7392e-13	5.7356	5.58525	5.57187	3.08503	3.35549	3.35528	1343	1149	956	509	541	662
ENSG00000169908.12	TM4SF1	2.66395	5.85548	1.0884e-15	1.7529e-13	6.61813	6.46282	6.83128	3.60276	4.28816	3.98358	2477	2112	2290	730	1035	1025
ENSG00000263155.6	MYZAP	-2.63647	7.11841	1.2152e-15	1.9414e-13	5.15558	5.28361	5.35599	8.18286	7.56501	7.89345	898	932	823	17528	10054	15451
ENSG00000145020.16	AMT	-2.78416	3.95297	1.229e-15	1.9476e-13	1.39228	2.18794	2.22373	4.6626	4.82908	4.75018	65	108	93	1525	1507	1746
ENSG00000266086.3	AC015813.2	4.37961	4.66035	1.2846e-15	2.0089e-13	5.86093	5.25866	5.60614	0.458932	2.11197	0.503633	1465	916	979	80	227	89
ENSG00000232002.2	LINC01880	-6.94379	0.259405	1.288e-15	2.0089e-13	-4.36768	-3.47104	-4.36768	1.2743	1.26433	0.812513	0	1	0	143	125	111
ENSG00000138100.13	TRIM54	-3.40277	3.46311	1.3158e-15	2.0363e-13	0.841996	1.55022	0.0601013	4.18317	4.45226	4.31442	44	69	20	1093	1160	1290
ENSG00000164236.12	ANKRD33B	3.57971	3.31739	1.362e-15	2.0889e-13	4.08188	3.99944	4.49918	0.171057	0.165734	1.32779	426	382	454	65	57	160
ENSG00000108688.11	CCL7	5.46091	4.23569	1.3709e-15	2.0889e-13	5.41614	5.23327	4.93392	-1.33448	0.8627	-1.15691	1076	900	614	21	94	26
ENSG00000186628.12	FSD2	-3.30245	4.23013	1.5524e-15	2.3475e-13	2.2526	1.72434	1.22334	5.46729	4.55869	5.08441	119	78	46	2666	1249	2202
ENSG00000114854.8	TNNC1	-4.40897	9.52425	1.6001e-15	2.4013e-13	6.15299	6.22914	5.71526	9.7366	11.3062	9.70298	1794	1796	1056	51464	134482	54168
ENSG00000024526.17	DEPDC1	-2.60119	3.99657	1.7847e-15	2.6541e-13	1.80611	2.27761	2.39711	4.63206	4.93412	4.72271	87	115	105	1493	1621	1713
ENSG00000178882.15	RFLNA	2.76952	3.96883	1.7954e-15	2.6541e-13	5.06793	4.46247	4.73286	1.59242	2.22087	2.1683	845	527	534	179	245	289
ENSG00000150630.4	VEGFC	2.52399	4.50497	1.8294e-15	2.6734e-13	5.35877	5.07077	5.3803	2.4292	2.98194	2.81742	1034	804	837	322	417	455
ENSG00000259080.1	AC074091.2	9.61213	0.202852	1.8354e-15	2.6734e-13	-0.0003459	2.10638	0.953994	-4.36768	-4.36768	-4.36768	24	102	38	0	0	0
ENSG00000171848.15	RRM2	-2.63603	4.62003	1.9525e-15	2.8231e-13	2.69373	2.69525	2.91722	4.96324	5.63142	5.51988	162	154	151	1879	2630	2979
ENSG00000117479.15	SLC19A2	2.72296	4.54521	2.1567e-15	3.0958e-13	5.35178	5.33375	5.34897	2.9949	2.0802	2.67175	1029	965	819	478	222	411
ENSG00000000005.6	TNMD	-4.14197	5.2827	2.5263e-15	3.6003e-13	2.2764	2.39675	1.31266	5.7394	6.92146	5.51892	121	125	49	3220	6435	2977
ENSG00000166923.12	GREM1	4.57872	5.9676	2.7329e-15	3.8668e-13	7.01645	6.817	6.88929	3.01279	0.737947	2.45408	3265	2700	2384	484	86	353
ENSG00000198156.10	NPIPB6	3.01947	3.10725	2.8755e-15	4.0397e-13	4.22636	3.30735	4.14516	1.0956	0.906835	0.862202	471	236	355	126	97	115
ENSG00000124216.4	SNAI1	3.60541	2.95746	3.2182e-15	4.4894e-13	3.99489	3.85709	3.69176	0.0376305	0.963657	-0.463119	401	346	259	59	101	44
ENSG00000118194.20	TNNT2	-2.87071	11.6226	3.9923e-15	5.5303e-13	9.5197	9.66037	9.5162	12.3089	12.835	12.0573	18517	19385	14731	306104	388038	277001
ENSG00000113396.13	SLC27A6	-2.62029	6.50256	4.024e-15	5.5355e-13	4.61269	4.6801	4.70289	7.60831	6.87222	7.27784	616	613	523	11769	6219	10083
ENSG00000123146.20	ADGRE5	2.70314	3.96378	4.0559e-15	5.541e-13	4.84731	5.01226	4.3454	2.35167	1.7972	2.01199	725	772	408	305	182	259
ENSG00000118729.11	CASQ2	-2.64279	7.93954	4.1216e-15	5.5921e-13	6.13357	6.2546	5.82685	8.93142	8.42323	8.77385	1770	1828	1141	29451	18228	28446
ENSG00000173575.22	CHD2	2.71112	7.72214	4.1732e-15	5.6236e-13	8.54596	8.6796	8.30162	5.70863	5.48261	6.14928	9428	9822	6347	3152	2372	4610
ENSG00000185507.21	IRF7	4.48045	5.60165	4.4769e-15	5.992e-13	6.33259	7.27178	5.46066	1.61602	2.65533	1.71346	2032	3701	885	182	332	210
ENSG00000089685.15	BIRC5	-2.66048	5.02991	4.9769e-15	6.6166e-13	3.07925	3.45194	2.88846	5.58455	6.14666	5.64359	212	261	148	2892	3760	3246
ENSG00000172159.16	FRMD3	-3.06418	5.71433	5.3131e-15	7.0165e-13	3.56328	3.21957	3.65238	6.4234	7.06268	5.93961	297	222	252	5175	7097	3986
ENSG00000198125.13	MB	-3.64196	7.09425	5.3825e-15	7.061e-13	4.57719	4.28232	4.13295	7.57997	8.69021	7.26793	601	465	352	11540	21934	10014
ENSG00000113916.18	BCL6	2.41959	5.97851	5.7434e-15	7.485e-13	6.77413	6.55793	6.84943	4.54869	4.2444	4.11877	2760	2256	2319	1409	1004	1126
ENSG00000119514.7	GALNT12	2.76817	4.01295	5.9676e-15	7.7263e-13	4.94337	5.00102	4.45409	2.19336	1.56903	2.3227	775	766	440	273	155	322
ENSG00000143768.13	LEFTY2	-2.93762	6.31254	6.5728e-15	8.4545e-13	3.9913	4.40393	4.17326	6.47351	7.48872	7.25622	400	506	362	5358	9536	9933
ENSG00000136842.14	TMOD1	-2.33765	7.07548	8.1841e-15	1.0459e-12	5.41346	5.40655	5.60466	7.8349	7.79451	7.81283	1074	1015	978	13771	11788	14611
ENSG00000163464.8	CXCR1	4.58196	0.188739	8.2493e-15	1.0475e-12	1.47689	0.914621	1.12813	-3.12352	-2.47195	-2.99576	69	44	43	4	7	5
ENSG00000090339.9	ICAM1	2.84665	5.27559	8.6263e-15	1.0884e-12	6.14977	6.01304	6.10309	2.81969	2.94361	3.78212	1790	1546	1382	423	406	891
ENSG00000224655.7	LINC01823	4.7286	0.339848	1.0016e-14	1.2491e-12	1.13021	1.46553	1.42374	-2.60409	-2.47195	-3.65816	54	65	53	7	7	2
ENSG00000150275.18	PCDH15	3.66881	2.06023	1.0026e-14	1.2491e-12	2.91458	3.31342	2.58809	-0.425397	-1.3682	-0.263409	189	237	120	42	18	51
ENSG00000166401.15	SERPINB8	2.27503	4.86214	1.0226e-14	1.2661e-12	5.50823	5.68109	5.58538	3.14573	3.45298	3.35528	1147	1228	965	531	579	662
ENSG00000164463.12	CREBRF	2.4041	6.60473	1.1007e-14	1.3543e-12	7.4206	7.39961	7.24033	5.15397	4.69498	4.97433	4321	4044	3041	2145	1373	2040
ENSG00000143318.13	CASQ1	-2.64992	4.89551	1.1902e-14	1.4554e-12	3.11269	2.65757	3.26926	5.89096	5.79055	5.28161	217	150	193	3577	2937	2525
ENSG00000198812.5	LRRC10	-2.44162	6.6918	1.3154e-14	1.5985e-12	4.79471	5.05455	5.14926	7.55016	7.56902	7.19087	699	795	713	11304	10082	9493
ENSG00000134690.11	CDCA8	-2.83789	2.45886	1.4817e-14	1.7897e-12	0.599374	0.469025	0.252965	3.08784	3.34483	3.29775	37	32	23	510	537	636
ENSG00000143171.13	RXRG	-3.09783	2.27523	2.2928e-14	2.7527e-12	-0.0003459	-0.0487755	0.191498	3.31388	3.17175	2.71634	24	22	22	597	476	424
ENSG00000258052.1	AC025263.2	8.33213	-1.08525	2.3567e-14	2.8123e-12	0.481448	0.0122085	-0.632855	-4.36768	-4.36768	-4.36768	34	23	12	0	0	0
ENSG00000131459.13	GFPT2	3.08261	7.07072	2.5428e-14	3.0162e-12	8.12568	7.88859	7.6825	4.72452	4.15725	5.35829	7045	5676	4132	1592	945	2663
ENSG00000135451.13	TROAP	-4.19718	1.8323	2.8077e-14	3.3106e-12	-0.72887	-1.38695	-2.33968	2.41132	3.17175	2.43368	14	8	3	318	476	348
ENSG00000173991.6	TCAP	-4.19777	6.60218	2.8646e-14	3.3577e-12	3.55358	3.47379	2.87874	6.93893	8.37126	6.62074	295	265	147	7399	17583	6393
ENSG00000159167.12	STC1	3.68866	3.9716	3.1864e-14	3.7129e-12	4.93778	4.9297	4.73016	-0.0587098	1.42471	1.71346	772	729	533	55	140	210
ENSG00000120832.10	MTERF2	-2.48554	5.00046	3.2229e-14	3.7264e-12	3.33299	3.48996	2.96392	5.93501	5.86001	5.43623	253	268	156	3688	3082	2811
ENSG00000167588.13	GPD1	-3.90021	1.23384	3.2356e-14	3.7264e-12	-2.01957	-1.74232	-1.16463	1.88564	2.24971	2.08705	5	6	8	220	250	273
ENSG00000102802.10	MEDAG	2.50896	3.54238	4.4793e-14	5.1035e-12	4.31809	4.01442	4.56124	1.78515	1.58723	2.05	502	386	474	205	157	266
ENSG00000163435.16	ELF3	2.3246	4.85891	4.4828e-14	5.1035e-12	5.71288	5.46088	5.61054	2.9707	3.46286	3.35961	1322	1054	982	470	583	664
ENSG00000169607.13	CKAP2L	-2.65423	2.68374	4.9189e-14	5.5679e-12	0.672956	0.815451	0.990544	3.50925	3.54662	3.28642	39	41	39	684	618	631
ENSG00000078114.18	NEBL	-2.41151	8.46296	5.2667e-14	5.9277e-12	6.75837	6.88685	6.76029	9.44389	9.12795	9.03849	2730	2834	2180	42013	29710	34174
ENSG00000138180.16	CEP55	-2.81303	2.91553	5.458e-14	6.1084e-12	1.34804	0.708959	0.5752	3.80621	3.50654	3.79016	63	38	29	841	601	896
ENSG00000128510.12	CPA4	2.72441	8.63183	5.5189e-14	6.1418e-12	9.60984	9.38334	9.27223	6.44936	6.40216	7.13938	19711	15998	12439	5269	4489	9160
ENSG00000104856.14	RELB	2.97192	5.68111	5.9714e-14	6.6082e-12	6.74777	6.43386	6.31066	2.84654	4.0531	3.48187	2710	2070	1596	431	879	723
ENSG00000132821.12	VSTM2L	-2.96362	4.0519	6.0088e-14	6.6127e-12	1.78966	1.95928	2.00893	4.47748	5.44818	4.44652	86	92	80	1341	2316	1414
ENSG00000100906.10	NFKBIA	3.33714	8.37067	6.1661e-14	6.712e-12	9.39189	9.08853	9.2076	5.3086	6.58164	5.44543	16947	13041	11894	2388	5084	2829
ENSG00000010282.15	HHATL	-4.91813	4.0958	6.1668e-14	6.712e-12	1.15611	-0.86423	-0.748568	4.6626	5.6171	4.60359	55	12	11	1525	2604	1577
ENSG00000204361.10	NXPE2	4.3716	1.09844	6.6164e-14	7.162e-12	1.97563	1.84659	2.3416	-3.12352	-1.59559	-1.76311	98	85	101	4	15	16
ENSG00000115318.12	LOXL3	2.52056	3.48531	7.0297e-14	7.568e-12	4.57239	3.86538	4.2544	1.67712	1.69183	1.88553	599	348	383	190	169	237
ENSG00000112541.15	PDE10A	2.492	5.71501	7.1075e-14	7.6104e-12	6.5206	6.47167	6.44759	4.15928	3.47269	4.22822	2315	2125	1755	1075	587	1215
ENSG00000089127.13	OAS1	7.00101	6.31632	7.4482e-14	7.9324e-12	6.4744	8.34266	5.93629	-0.830596	1.33064	-0.374124	2242	7776	1231	31	131	47
ENSG00000074410.14	CA12	2.46687	4.55049	7.5251e-14	7.9713e-12	5.55033	5.23007	5.12481	2.59669	2.68521	3.20211	1181	898	701	362	339	595
ENSG00000120057.5	SFRP5	-2.64421	6.38041	7.7433e-14	8.1588e-12	4.54571	4.59046	4.42767	6.71595	7.61894	7.00896	588	576	432	6339	10437	8368
ENSG00000205867.3	KRTAP5-2	8.49746	-0.927712	8.1772e-14	8.5705e-12	0.708385	-0.758572	0.252965	-4.36768	-4.36768	-4.36768	40	13	23	0	0	0
ENSG00000229780.1	UBE2Q1-AS1	8.01047	-1.41981	8.56e-14	8.9245e-12	-0.469347	-0.567971	0.127295	-4.36768	-4.36768	-4.36768	17	15	21	0	0	0
ENSG00000159173.19	TNNI1	-3.76079	10.7643	9.3938e-14	9.7425e-12	7.91271	8.07231	7.69293	11.0595	12.4484	10.962	6078	6447	4162	128750	296826	129650
ENSG00000233308.2	OSTN-AS1	5.42607	-0.60337	9.6015e-14	9.906e-12	0.636634	0.0707189	0.622545	-3.34861	-3.89392	-3.96974	38	24	30	3	1	1
ENSG00000139318.8	DUSP6	2.25128	6.56404	1.1471e-13	1.1774e-11	7.29877	7.40318	7.15636	5.17133	4.85747	5.07324	3971	4054	2869	2171	1537	2185
ENSG00000088992.18	TESC	-3.26047	4.68317	1.2215e-13	1.2433e-11	2.26455	2.33841	2.25411	5.0048	6.23803	4.97715	120	120	95	1934	4006	2044
ENSG00000147166.11	ITGB1BP2	-3.19044	5.33328	1.2239e-13	1.2433e-11	3.21477	3.21309	2.42408	5.84967	6.75865	5.68905	233	221	107	3476	5748	3350
ENSG00000117152.13	RGS4	2.39362	7.1483	1.3172e-13	1.3313e-11	7.74798	8.05565	7.87196	5.79257	5.33563	5.33703	5422	6373	4712	3341	2142	2624
ENSG00000112343.11	TRIM38	2.32416	4.66736	1.3338e-13	1.3411e-11	5.43345	5.67285	5.04669	3.16452	3.07191	3.028	1089	1221	664	538	444	527
ENSG00000265142.9	MIR133A1HG	-3.75472	3.11009	1.437e-13	1.4376e-11	0.439895	0.379277	-0.0103757	3.54247	4.72405	3.26811	33	30	19	700	1401	623
ENSG00000026559.14	KCNG1	2.77062	5.18069	1.4977e-13	1.4908e-11	6.30682	5.87723	5.70292	2.66992	3.64761	3.18268	1996	1407	1047	381	663	587
ENSG00000112984.12	KIF20A	-3.06776	4.57017	1.6129e-13	1.5975e-11	2.68487	2.14774	2.12855	5.43669	4.63938	5.873	161	105	87	2610	1321	3806
ENSG00000109881.17	CCDC34	-3.95182	5.21382	1.9423e-13	1.9142e-11	2.00442	2.04933	2.45056	5.44879	6.9788	5.27761	100	98	109	2632	6696	2518
ENSG00000271425.9	NBPF10	3.1467	5.50231	2.1276e-13	2.0864e-11	6.45497	6.23794	6.34811	3.66818	2.20328	3.38108	2212	1807	1638	764	242	674
ENSG00000159208.16	CIART	2.37264	4.67409	2.2085e-13	2.155e-11	5.57213	5.29899	5.3803	2.81969	3.42036	2.84548	1199	942	837	423	566	464
ENSG00000137033.11	IL33	2.11611	5.08187	2.3124e-13	2.2455e-11	5.78932	5.89859	5.65392	3.6663	3.71949	3.62907	1394	1428	1012	763	697	801
ENSG00000167549.18	CORO6	-2.30364	6.32534	2.4891e-13	2.4052e-11	5.03168	4.72861	4.44753	7.04668	7.09145	7.03492	824	634	438	7973	7240	8520
ENSG00000259030.7	FPGT-TNNI3K	-2.78468	4.23465	2.681e-13	2.578e-11	1.72194	2.73197	2.14486	5.34612	4.73429	4.94868	82	158	88	2451	1411	2004
ENSG00000120915.14	EPHX2	-2.47661	2.95253	2.8009e-13	2.6804e-11	1.13021	1.39858	1.1923	3.49871	3.72155	3.85449	54	62	45	679	698	937
ENSG00000184601.10	C14orf180	-2.46388	3.50935	3.0141e-13	2.8705e-11	1.7562	1.6686	1.991	3.95703	4.55291	4.20313	84	75	79	934	1244	1194
ENSG00000170312.16	CDK1	-2.60118	4.62906	3.2202e-13	3.0521e-11	2.95939	2.83684	2.61175	5.02844	5.87676	5.15588	195	170	122	1966	3118	2314
ENSG00000011422.12	PLAUR	3.33686	6.82447	3.2601e-13	3.0752e-11	7.83695	7.72573	7.4817	3.64352	5.08019	3.9146	5767	5070	3595	751	1794	977
ENSG00000173110.8	HSPA6	4.04841	4.97204	3.4811e-13	3.2681e-11	6.39508	5.89049	5.10411	2.6085	0.935526	1.51806	2122	1420	691	365	99	183
ENSG00000108924.14	HLF	4.74832	1.01282	3.7298e-13	3.4851e-11	1.91627	1.63021	2.36962	-1.59845	-3.25252	-2.82875	94	73	103	17	3	6
ENSG00000015520.14	NPC1L1	4.10776	0.752623	4.0285e-13	3.7465e-11	2.10089	1.86323	0.916495	-2.01536	-2.19821	-2.10117	107	86	37	12	9	12
ENSG00000172183.15	ISG20	4.24914	2.63349	4.4056e-13	4.0781e-11	3.18364	4.331	2.69162	-1.27539	-0.0993727	-0.591021	228	481	129	22	47	40
ENSG00000198336.9	MYL4	-3.91272	10.2841	4.732e-13	4.3598e-11	7.23794	7.32871	7.26851	10.6084	12.0506	10.2423	3807	3850	3101	94179	225294	78723
ENSG00000069535.14	MAOB	-4.58327	1.8282	5.1806e-13	4.7439e-11	-3.50508	-1.95933	-0.632855	2.56066	2.71447	2.88508	1	5	12	353	346	477
ENSG00000115008.6	IL1A	5.29046	-0.126631	5.1968e-13	4.7439e-11	0.561127	1.37556	0.668386	-3.12352	-4.36768	-3.18465	36	61	31	4	0	4
ENSG00000004799.8	PDK4	2.32034	4.34255	6.2306e-13	5.6615e-11	5.05251	5.14583	5.04669	3.1074	2.3702	2.73646	836	847	664	517	272	430
ENSG00000143228.13	NUF2	-3.30626	2.61291	6.2593e-13	5.6617e-11	0.521837	0.469025	-0.748568	3.19095	3.842	3.23076	35	32	11	548	759	607
ENSG00000134107.5	BHLHE40	2.49579	7.54265	6.9262e-13	6.2364e-11	8.44702	8.43395	7.99792	5.50042	5.69415	6.16143	8803	8284	5142	2728	2747	4649
ENSG00000182747.5	SLC35D3	-4.38212	0.78067	7.4244e-13	6.6548e-11	-2.57902	-1.95933	-2.7578	1.692	1.92431	1.19835	3	5	2	192	199	146
ENSG00000155090.15	KLF10	2.53193	7.38641	8.164e-13	7.2847e-11	8.24828	8.27467	7.92101	5.47268	5.24255	6.04153	7670	7418	4875	2676	2008	4278
ENSG00000144136.11	SLC20A1	3.00757	8.5109	8.984e-13	7.9804e-11	9.48101	9.35226	9.17671	6.44662	5.46734	6.79096	18027	15657	11642	5259	2347	7194
ENSG00000100162.15	CENPM	-4.31488	2.8013	9.4141e-13	8.3252e-11	-0.319103	-0.248911	-1.16463	3.07655	4.54711	2.90003	19	19	8	506	1239	482
ENSG00000113749.7	HRH2	-2.77307	4.59304	9.505e-13	8.3682e-11	2.12731	2.91876	2.72454	5.12342	5.86887	5.02565	109	180	132	2100	3101	2114
ENSG00000112137.17	PHACTR1	-2.10045	4.85414	9.5562e-13	8.376e-11	3.3941	3.58836	3.36284	5.62388	5.40267	5.60717	264	287	206	2972	2244	3165
ENSG00000164251.5	F2RL1	2.58958	4.0807	9.8544e-13	8.5994e-11	4.59623	5.14922	4.78841	2.26973	1.75758	2.6787	609	849	555	288	177	413
ENSG00000120875.9	DUSP4	2.49537	2.74862	1.0157e-12	8.8249e-11	3.67047	3.70839	3.11227	1.06163	1.09663	1.00176	320	312	173	123	111	127
ENSG00000146147.15	MLIP	-2.6964	7.36407	1.0717e-12	9.2701e-11	5.36294	5.45265	5.56128	7.9404	8.68329	7.63787	1037	1048	949	14816	21829	12942
ENSG00000136048.14	DRAM1	2.26402	5.46351	1.0829e-12	9.3268e-11	6.10228	6.23074	6.23937	4.14854	3.51607	4.05209	1732	1798	1519	1067	605	1075
ENSG00000006652.14	IFRD1	2.09161	6.79077	1.2003e-12	1.0293e-10	7.5486	7.4995	7.41015	5.38212	5.34302	5.46264	4722	4334	3421	2513	2153	2863
ENSG00000138696.11	BMPR1B	2.66509	2.53818	1.2081e-12	1.0315e-10	3.26917	3.15343	3.5642	1.03854	0.326014	0.666323	242	212	237	121	64	100
ENSG00000197852.12	INKA2	-2.20128	3.85112	1.2479e-12	1.0609e-10	2.56436	2.2011	2.31302	4.588	4.37843	4.69469	148	109	99	1448	1102	1680
ENSG00000132688.11	NES	-2.46913	5.9839	1.2565e-12	1.0614e-10	4.51102	4.11863	4.16529	6.53127	7.16768	6.40902	574	415	360	5577	7633	5520
ENSG00000169067.4	ACTBL2	3.90751	3.16704	1.2592e-12	1.0614e-10	3.83978	4.45425	3.86908	-1.06065	0.165734	0.933668	360	524	293	26	57	121
ENSG00000267060.5	PTGES3L	-3.05484	4.34468	1.294e-12	1.0861e-10	2.38986	1.97468	1.991	4.75583	5.83215	4.60633	131	93	79	1627	3023	1580
ENSG00000121152.10	NCAPH	-3.0343	2.14705	1.3837e-12	1.1565e-10	0.481448	-0.248911	-0.525737	2.95537	2.79887	3.08927	34	19	13	465	367	550
ENSG00000251201.8	TMED7-TICAM2	2.64304	4.45475	1.4071e-12	1.1711e-10	5.48416	5.41221	4.71659	2.90836	2.09934	2.70277	1128	1019	528	450	225	420
ENSG00000137959.16	IFI44L	5.96336	5.38617	1.5364e-12	1.2734e-10	5.4148	7.52915	4.3169	0.653919	0.368718	0.302347	1075	4424	400	92	66	77
ENSG00000112280.16	COL9A1	-3.20835	2.27083	1.5545e-12	1.283e-10	0.561127	-0.322307	-0.748568	3.29207	2.92226	3.04961	36	18	11	588	400	535
ENSG00000122641.11	INHBA	2.3507	8.28072	1.5961e-12	1.3119e-10	9.08369	9.08963	8.88537	6.30802	6.92034	6.72324	13687	13051	9513	4777	6430	6864
ENSG00000114268.12	PFKFB4	3.00637	4.26008	1.603e-12	1.3122e-10	5.23516	5.19433	4.81922	2.11824	1.19483	2.64005	949	876	567	259	119	402
ENSG00000185955.5	C7orf61	4.79068	2.21702	1.618e-12	1.3189e-10	3.49898	2.63835	3.28406	-1.92178	-0.499236	-2.67909	284	148	195	13	35	7
ENSG00000171855.7	IFNB1	8.07227	1.73126	1.681e-12	1.3647e-10	1.55682	3.9221	1.06098	-3.94308	-4.36768	-3.40207	73	362	41	1	0	3
ENSG00000113739.10	STC2	2.59453	8.11917	1.7377e-12	1.405e-10	9.16414	9.01442	8.41226	6.31614	5.94449	6.5828	14472	12388	6853	4804	3268	6227
ENSG00000026508.19	CD44	2.36494	7.51254	1.9251e-12	1.5502e-10	8.1815	8.3341	8.2512	6.07213	5.42813	6.08567	7323	7730	6129	4056	2284	4411
ENSG00000161896.12	IP6K3	2.75786	2.91192	1.9353e-12	1.5521e-10	3.76604	3.93002	3.42425	1.32291	0.347524	1.129	342	364	215	148	65	139
ENSG00000198771.11	RCSD1	-2.36968	5.6284	2.0533e-12	1.64e-10	4.01271	3.89402	4.09988	6.59994	5.84118	6.55356	406	355	344	5849	3042	6102
ENSG00000166145.14	SPINT1	2.64994	2.10354	2.0666e-12	1.6441e-10	3.09272	2.54857	3.01804	0.233411	0.347524	0.320236	214	139	162	68	65	78
ENSG00000087085.15	ACHE	2.17305	4.11086	2.1666e-12	1.7167e-10	4.95816	4.60538	4.88864	2.56066	2.90423	2.48216	783	582	595	353	395	360
ENSG00000143595.13	AQP10	-3.07618	3.36033	2.2051e-12	1.7403e-10	0.212026	1.06611	1.75646	3.98297	4.37974	4.16528	28	49	67	951	1103	1163
ENSG00000067066.17	SP100	2.67187	6.82033	2.2804e-12	1.7926e-10	7.47882	8.11464	7.03092	4.83421	4.80693	5.15401	4499	6639	2630	1718	1484	2311
ENSG00000230825.2	AC005532.1	3.82204	0.913999	2.3272e-12	1.8214e-10	2.10089	1.8127	1.59967	-1.27539	-1.68012	-2.5435	107	83	60	22	14	8
ENSG00000088826.18	SMOX	2.23051	4.23199	2.3355e-12	1.8214e-10	5.16517	4.94542	4.72475	2.44245	2.73094	2.97817	904	737	531	325	350	509
ENSG00000270629.6	NBPF14	2.08026	5.29429	2.5352e-12	1.9694e-10	5.9925	5.96179	6.0138	4.06813	3.98095	3.65749	1605	1492	1299	1009	836	817
ENSG00000254453.1	NAV2-AS2	-3.80151	5.53989	2.6877e-12	2.0787e-10	2.52516	2.72288	2.68048	5.76645	7.32877	5.48314	144	157	128	3281	8535	2904
ENSG00000152253.9	SPC25	-4.74295	2.50563	2.6968e-12	2.0787e-10	-0.469347	-1.95933	-1.52837	2.46429	4.23433	2.98939	17	5	6	330	997	513
ENSG00000131094.4	C1QL1	-3.585	4.11983	2.7964e-12	2.1471e-10	1.47689	1.22912	1.57581	4.38894	5.82114	4.19225	69	55	59	1261	3000	1185
ENSG00000111335.12	OAS2	7.3543	5.65949	2.8315e-12	2.1656e-10	5.88629	7.76142	4.68069	-0.393634	-2.47195	0.0470261	1491	5197	515	43	7	64
ENSG00000198743.7	SLC5A3	2.83204	6.11007	2.8494e-12	2.1704e-10	6.61054	6.89497	7.19944	4.59988	3.3687	4.05342	2464	2850	2956	1460	546	1076
ENSG00000106631.8	MYL7	-4.07126	12.8133	2.8597e-12	2.1704e-10	9.48437	9.76589	9.71076	13.0298	14.6495	12.7091	18069	20856	16858	504501	1364911	435220
ENSG00000135447.17	PPP1R1A	-3.28935	5.08939	2.9219e-12	2.2092e-10	2.54489	2.80272	2.63502	5.36655	6.71665	5.26266	146	166	124	2486	5583	2492
ENSG00000250981.1	MARCH11-AS1	-5.72278	1.53913	2.9611e-12	2.2303e-10	-3.50508	-1.95933	-3.34895	1.81264	3.31239	1.62986	1	5	1	209	525	198
ENSG00000153922.10	CHD1	2.17724	6.39475	3.1428e-12	2.3561e-10	7.10427	7.11814	7.09945	4.91411	4.62404	5.19942	3470	3327	2758	1816	1307	2385
ENSG00000196639.6	HRH1	2.02484	4.37888	3.1615e-12	2.3561e-10	4.95816	5.0197	5.20476	2.9242	3.14436	3.06029	783	776	741	455	467	539
ENSG00000196993.8	NPIPB9	3.2881	2.65775	3.1639e-12	2.3561e-10	3.52902	3.73124	3.2914	0.273532	0.877562	-0.659492	290	317	196	70	95	38
ENSG00000145555.15	MYO10	3.10145	5.59024	3.1988e-12	2.3732e-10	6.53424	6.51314	6.23175	3.75576	2.23824	3.59457	2337	2187	1511	812	248	782
ENSG00000187605.15	TET3	2.40951	4.34578	3.4579e-12	2.5471e-10	5.02115	4.83582	5.38888	2.55253	2.34369	3.09188	818	683	842	351	267	551
ENSG00000139211.6	AMIGO2	2.3993	7.96529	3.4589e-12	2.5471e-10	8.70021	8.6862	8.75799	6.58532	5.80957	6.44259	10492	9867	8709	5790	2976	5650
ENSG00000206190.12	ATP10A	2.86181	4.63845	3.4898e-12	2.5603e-10	5.49941	5.78958	4.95719	2.46861	1.99417	3.12023	1140	1324	624	331	209	562
ENSG00000093009.10	CDC45	-2.88631	2.21398	3.5341e-12	2.5741e-10	0.439895	-0.0487755	0.0601013	2.88589	3.3475	2.70277	33	22	20	443	538	420
ENSG00000122877.16	EGR2	2.99218	4.32332	3.5345e-12	2.5741e-10	5.43873	5.00102	4.98009	1.47689	2.83359	1.87346	1093	766	634	165	376	235
ENSG00000124253.11	PCK1	5.21076	-0.354799	3.7199e-12	2.6991e-10	1.3254	0.233232	0.191498	-3.34861	-3.53787	-3.65816	62	27	22	3	2	2
ENSG00000162595.7	DIRAS3	-2.80146	5.19929	3.7445e-12	2.7071e-10	3.3941	3.40723	2.71365	5.68	6.54778	5.57074	264	253	131	3090	4966	3086
ENSG00000104147.9	OIP5	-3.52573	2.04965	4.6972e-12	3.3836e-10	-0.18304	-0.567971	-1.01222	2.50698	3.48001	2.46618	21	15	9	340	590	356
ENSG00000128342.5	LIF	3.27407	2.98166	5.2379e-12	3.7593e-10	4.00561	3.51651	3.97776	0.63864	-0.424415	1.18865	404	273	316	91	37	145
ENSG00000166589.13	CDH16	4.03349	0.425323	5.5434e-12	3.9642e-10	1.53725	1.03706	1.55155	-2.75735	-1.68012	-2.67909	72	48	58	6	14	7
ENSG00000286600.1	AC119427.2	-2.76114	3.4648	6.0365e-12	4.3013e-10	0.99329	1.42125	1.97285	4.10055	4.65887	3.89235	49	63	78	1032	1339	962
ENSG00000099994.11	SUSD2	-3.91486	2.65251	6.0841e-12	4.3197e-10	-2.01957	-0.112452	0.36856	3.79247	3.22792	3.53262	5	21	25	833	495	749
ENSG00000062194.16	GPBP1	2.24389	7.80905	6.1122e-12	4.3242e-10	8.63424	8.48004	8.4791	6.50202	5.92405	6.38107	10023	8553	7178	5465	3222	5414
ENSG00000179564.4	LSMEM2	-3.28411	4.2648	6.426e-12	4.53e-10	2.06033	1.84659	1.59967	4.50618	5.88275	4.4847	104	85	60	1368	3131	1452
ENSG00000198355.5	PIM3	2.00705	5.44643	6.4746e-12	4.5481e-10	6.26356	6.09989	6.00601	3.99652	4.21251	4.15161	1937	1642	1292	960	982	1152
ENSG00000109107.14	ALDOC	-2.64675	7.41177	6.5184e-12	4.5627e-10	5.68203	5.52767	5.43436	7.90272	8.75553	7.70791	1294	1104	869	14434	22950	13586
ENSG00000124749.17	COL21A1	-2.34459	4.62393	6.7788e-12	4.7282e-10	3.41033	2.98871	2.5272	5.43172	5.47163	5.15775	267	189	115	2601	2354	2317
ENSG00000178999.13	AURKB	-3.5294	2.6539	6.8859e-12	4.7861e-10	0.26057	-0.322307	0.127295	2.83318	4.22273	3.0788	29	18	21	427	989	546
ENSG00000131096.10	PYY	4.86093	-0.724324	7.0148e-12	4.8541e-10	0.353017	-0.112452	0.668386	-3.61544	-3.89392	-3.18465	31	21	31	2	1	4
ENSG00000173276.14	ZBTB21	2.71315	4.6272	7.0329e-12	4.8541e-10	5.57813	5.41504	5.26568	2.95228	1.84336	3.07617	1204	1021	773	464	188	545
ENSG00000159248.5	GJD2	-4.33568	1.08923	7.3042e-12	5.0239e-10	-1.45187	-3.47104	-2.0159	1.90493	2.34369	1.49462	8	1	4	223	267	180
ENSG00000075239.14	ACAT1	-2.24246	6.86163	7.6436e-12	5.2391e-10	5.37539	5.37061	5.28051	7.62415	7.87077	7.17299	1046	990	781	11899	12428	9376
ENSG00000266964.5	FXYD1	-4.60514	5.39553	8.572e-12	5.8552e-10	2.34554	1.03706	1.55155	5.39695	7.30646	5.37817	127	48	58	2539	8404	2700
ENSG00000113361.13	CDH6	2.08131	3.61619	9.0877e-12	6.1862e-10	4.37708	4.4209	4.12886	2.37951	2.06079	2.27305	523	512	351	311	219	311
ENSG00000157456.8	CCNB2	-2.58372	3.78325	9.3282e-12	6.3282e-10	1.91627	2.21413	1.77753	4.11304	5.05916	4.30322	94	110	68	1041	1768	1280
ENSG00000113240.13	CLK4	2.24098	5.86526	9.5693e-12	6.4696e-10	6.58932	6.58703	6.5921	4.75937	4.01999	4.16281	2428	2302	1940	1631	859	1161
ENSG00000211445.12	GPX3	-2.7161	7.10077	1.0381e-11	6.9942e-10	4.95448	5.03815	5.49127	7.84315	8.38287	7.23737	781	786	904	13850	17725	9804
ENSG00000138796.16	HADH	-2.04874	5.53705	1.0447e-11	7.0148e-10	4.07511	4.2255	4.22403	6.13439	6.45235	6.04859	424	447	375	4235	4648	4299
ENSG00000101134.12	DOK5	2.05057	4.22619	1.0597e-11	7.0915e-10	4.80088	4.93168	5.01155	2.72882	3.12581	2.72979	702	730	648	397	461	428
ENSG00000013441.16	CLK1	1.96786	5.81554	1.1643e-11	7.7656e-10	6.56838	6.49722	6.39317	4.572	4.59623	4.39047	2393	2163	1690	1432	1282	1360
ENSG00000115194.11	SLC30A3	-2.48201	3.24085	1.1829e-11	7.8629e-10	1.39228	1.63021	1.55155	3.55065	4.40047	3.89385	65	73	58	704	1119	963
ENSG00000285231.1	OOSP3	4.69794	-0.542847	1.1947e-11	7.9152e-10	0.39711	0.78082	0.252965	-3.61544	-3.89392	-2.82875	32	40	23	2	1	6
ENSG00000102554.14	KLF5	2.44612	5.62101	1.2047e-11	7.9544e-10	6.28278	6.68041	6.11452	3.47525	4.36399	3.83129	1963	2456	1393	668	1091	922
ENSG00000112981.5	NME5	-4.07769	2.33724	1.4189e-11	9.3382e-10	-1.04555	-1.38695	-0.0844731	2.64719	3.96538	2.62933	11	8	18	375	827	399
ENSG00000136603.14	SKIL	2.04219	6.84997	1.4331e-11	9.4002e-10	7.49254	7.57882	7.53796	5.4422	5.69572	5.32434	4542	4579	3738	2620	2750	2601
ENSG00000113369.9	ARRDC3	2.82132	6.36491	1.448e-11	9.4357e-10	7.36722	7.39497	6.64465	4.31517	3.67126	4.84746	4164	4031	2012	1198	674	1868
ENSG00000158164.7	TMSB15A	-4.22432	3.57237	1.4481e-11	9.4357e-10	0.636634	-0.112452	0.31192	3.58294	5.43694	3.57235	38	21	24	720	2298	770
ENSG00000148339.12	SLC25A25	3.12236	5.56296	1.4838e-11	9.6369e-10	6.66115	6.29274	6.2308	3.65874	2.11824	3.63086	2552	1877	1510	759	228	802
ENSG00000183578.8	TNFAIP8L3	1.98863	4.02877	1.5341e-11	9.9313e-10	4.78437	4.58545	4.74628	2.86307	2.75528	2.54437	694	574	539	436	356	376
ENSG00000049283.18	EPN3	-2.93523	2.21678	1.5395e-11	9.9335e-10	-0.0587105	-0.399639	0.668386	3.2424	2.75125	2.99775	23	17	31	568	355	516
ENSG00000124212.6	PTGIS	2.19999	8.50898	1.5958e-11	1.0263e-09	9.30025	9.20014	9.17162	6.98194	6.73411	7.3035	15904	14090	11601	7623	5651	10264
ENSG00000116745.7	RPE65	-2.5945	2.36695	1.762e-11	1.1295e-09	0.521837	0.849271	0.252965	3.10184	3.34483	2.88809	35	42	23	515	537	478
ENSG00000113083.14	LOX	2.85662	10.7945	1.7745e-11	1.1339e-09	11.8123	11.8396	11.038	8.41419	8.39309	9.26586	90726	87801	42303	20577	17851	40008
ENSG00000105011.9	ASF1B	-2.92959	3.1774	1.8719e-11	1.1923e-09	0.934662	1.1768	1.12813	3.25748	4.57587	3.81876	47	53	43	574	1264	914
ENSG00000163814.8	CDCP1	3.28794	2.86617	1.8891e-11	1.1994e-09	3.98047	2.86191	4.08305	0.91715	-0.220749	0.549853	397	173	340	111	43	92
ENSG00000185664.14	PMEL	-2.22571	3.11616	1.9468e-11	1.2321e-09	1.70449	1.77801	1.31266	3.94776	3.8344	3.67844	81	81	49	928	755	829
ENSG00000204381.11	LAYN	1.94999	3.75925	2.0098e-11	1.2676e-09	4.45476	4.3099	4.5212	2.52371	2.46673	2.47818	552	474	461	344	291	359
ENSG00000170142.12	UBE2E1	-2.7154	4.49589	2.0158e-11	1.2676e-09	2.26455	3.01874	2.32738	4.99283	5.81199	4.85974	120	193	100	1918	2981	1884
ENSG00000142945.13	KIF2C	-2.94693	3.2243	2.0353e-11	1.2759e-09	1.13021	1.64953	0.191498	4.06813	3.65841	4.30547	54	74	22	1009	668	1282
ENSG00000197748.13	CFAP43	3.5403	1.31461	2.3088e-11	1.4413e-09	2.50515	2.35027	1.69134	-1.52779	-1.68012	-0.591021	142	121	64	18	14	40
ENSG00000146151.13	HMGCLL1	-2.26264	3.02124	2.3138e-11	1.4413e-09	1.2311	1.59077	1.62314	3.73076	3.91585	3.5307	58	71	61	798	799	748
ENSG00000151967.18	SCHIP1	-2.28111	5.8468	2.367e-11	1.4698e-09	4.26851	4.47064	4.12886	6.38929	6.99827	6.2162	485	530	351	5054	6787	4829
ENSG00000140511.11	HAPLN3	2.03406	4.0211	2.4787e-11	1.5344e-09	4.76977	4.61524	4.73824	2.47293	2.95416	2.57821	687	586	536	332	409	385
ENSG00000100027.16	YPEL1	-2.29249	4.01239	2.5051e-11	1.5459e-09	2.73726	2.28998	2.28387	4.31757	5.04112	4.76414	167	116	97	1200	1746	1763
ENSG00000169271.3	HSPB3	-3.53607	7.00304	2.5146e-11	1.5469e-09	4.48316	4.50021	4.01372	7.21982	8.74176	7.03204	563	541	324	8990	22732	8503
ENSG00000143632.14	ACTA1	-4.68976	7.11845	2.6871e-11	1.6479e-09	4.06148	3.33148	2.14486	6.99512	8.957	7.47175	420	240	88	7693	26390	11534
ENSG00000003147.19	ICA1	-2.12445	4.74066	2.7516e-11	1.6823e-09	3.32159	3.17359	3.45073	5.36771	5.75226	5.12632	251	215	219	2488	2860	2267
ENSG00000079616.12	KIF22	-2.29913	4.21164	2.8363e-11	1.7286e-09	2.44341	2.57912	2.88846	4.52603	5.32076	4.85744	136	142	148	1387	2120	1881
ENSG00000186310.10	NAP1L3	-2.09078	5.2675	2.8496e-11	1.7286e-09	3.96224	3.79771	3.85428	6.12654	5.57498	6.11415	392	332	290	4212	2529	4499
ENSG00000164104.12	HMGB2	-2.93107	6.37254	2.8535e-11	1.7286e-09	4.30079	4.38676	4.09149	6.53695	7.9029	6.73954	496	500	342	5599	12708	6942
ENSG00000273802.2	H2BC8	2.75585	1.78431	2.9637e-11	1.7862e-09	2.28816	2.63835	2.8392	0.212924	-0.424415	-0.135988	122	148	143	67	37	56
ENSG00000180354.16	MTURN	-2.19289	4.49131	2.974e-11	1.7862e-09	2.61191	2.90274	3.41756	5.11448	5.28776	5.19458	153	178	214	2087	2072	2377
ENSG00000183876.9	ARSI	2.26442	3.14593	2.9793e-11	1.7862e-09	3.94378	3.7582	3.93151	1.57647	1.25298	1.97294	387	323	306	177	124	252
ENSG00000128242.13	GAL3ST1	4.15512	1.48897	2.9846e-11	1.7862e-09	2.51519	2.38527	2.41066	-1.92178	-0.661633	-2.67909	143	124	106	13	31	7
ENSG00000120279.6	MYCT1	3.68561	1.09274	3.008e-11	1.7947e-09	2.0875	2.41944	1.34124	-0.964183	-1.76991	-1.92226	106	127	50	28	13	14
ENSG00000136244.12	IL6	2.99597	3.81134	3.1308e-11	1.8624e-09	4.71856	4.78649	4.40416	1.0956	2.40652	1.07734	663	660	425	126	279	134
ENSG00000183654.9	MARCHF11	-3.67322	3.74715	3.1427e-11	1.8639e-09	-0.0587105	1.48717	1.12813	4.25257	5.32483	3.91018	23	66	43	1147	2126	974
ENSG00000140876.11	NUDT7	-3.14278	3.07607	3.2418e-11	1.9169e-09	0.99329	0.469025	0.877995	3.45576	4.59623	3.2955	49	32	36	659	1282	635
ENSG00000095637.22	SORBS1	-1.98513	5.66001	3.4519e-11	2.0318e-09	4.18923	4.24151	4.58832	6.40433	6.29761	6.29407	459	452	483	5107	4175	5097
ENSG00000120129.6	DUSP1	2.25126	8.46418	3.4566e-11	2.0318e-09	9.3733	9.12706	9.04715	6.66289	7.28415	6.79156	16730	13394	10642	6110	8275	7197
ENSG00000175920.18	DOK7	-2.14562	4.14571	3.4738e-11	2.0359e-09	2.78783	2.49616	2.81902	4.65218	5.17498	4.64322	173	134	141	1514	1916	1621
ENSG00000148942.15	SLC5A12	-3.4881	1.34941	3.5689e-11	2.0854e-09	-2.27235	-0.758572	-0.874378	2.40682	2.02119	2.06069	4	13	10	317	213	268
ENSG00000165494.11	PCF11	1.95901	5.96027	3.5998e-11	2.0973e-09	6.79951	6.6131	6.45986	4.76817	4.68762	4.55815	2809	2344	1770	1641	1366	1528
ENSG00000176533.13	GNG7	-2.15063	3.44095	3.619e-11	2.1023e-09	2.26455	1.82974	1.85886	3.97235	4.3157	4.10593	120	84	72	944	1055	1116
ENSG00000271383.7	NBPF19	2.4377	3.53675	3.8993e-11	2.2585e-09	4.49081	4.10819	4.26935	1.78515	1.3198	2.33595	566	412	387	205	130	325
ENSG00000111252.11	SH2B3	3.04321	5.48142	4.1745e-11	2.4109e-09	6.42999	6.00369	6.47526	3.48382	2.13689	3.76099	2174	1536	1789	672	231	878
ENSG00000154803.13	FLCN	1.93425	4.33389	4.3142e-11	2.4843e-09	4.9655	4.85884	5.16334	3.19878	2.93298	3.07354	787	694	720	551	403	544
ENSG00000146242.8	TPBG	2.36477	6.85499	4.7598e-11	2.733e-09	7.65088	7.80057	7.30297	4.69896	5.59591	5.27589	5069	5340	3176	1564	2566	2515
ENSG00000169282.17	KCNAB1	2.1923	2.8654	5.1385e-11	2.9419e-09	3.60148	3.69915	3.45073	1.28415	1.69183	1.22708	305	310	219	144	169	149
ENSG00000119917.14	IFIT3	5.36772	6.41123	5.6546e-11	3.228e-09	6.33755	8.55128	5.42271	2.06208	1.74142	2.23111	2039	8986	862	249	175	302
ENSG00000123472.12	ATPAF1	-2.01917	6.78671	5.6925e-11	3.238e-09	5.44531	5.60147	5.2842	7.41237	7.66598	7.29998	1098	1162	783	10274	10783	10239
ENSG00000137193.14	PIM1	1.94737	6.46508	5.7129e-11	3.238e-09	7.29368	7.00689	7.08315	5.09152	5.16819	5.29411	3957	3080	2727	2054	1907	2547
ENSG00000185737.13	NRG3	2.12129	3.22381	5.7211e-11	3.238e-09	3.81155	3.9021	4.07031	1.71403	1.6052	2.10264	353	357	337	195	159	276
ENSG00000013364.19	MVP	2.12852	6.94789	5.8128e-11	3.2805e-09	7.68851	7.6007	7.66317	5.50622	5.14458	5.83773	5203	4649	4077	2739	1876	3714
ENSG00000169744.13	LDB2	2.13488	4.76831	6.0998e-11	3.4327e-09	5.20757	5.78085	5.37339	3.00685	3.5137	3.46186	931	1316	833	482	604	713
ENSG00000143322.21	ABL2	1.94418	4.49221	6.1217e-11	3.4353e-09	5.2306	5.04181	5.20476	3.34481	2.95766	3.33122	946	788	741	610	410	651
ENSG00000249992.2	TMEM158	2.90719	4.07793	6.179e-11	3.4542e-09	5.08657	4.86711	4.72746	1.56035	2.73502	1.30999	856	698	532	175	351	158
ENSG00000197646.8	PDCD1LG2	2.6975	2.65999	6.1918e-11	3.4542e-09	3.02408	3.9379	3.26926	0.942258	0.347524	1.0128	204	366	193	113	65	128
ENSG00000123485.12	HJURP	-2.55418	2.87312	6.2077e-11	3.4542e-09	1.02173	0.914621	1.34124	3.57894	3.13202	4.03594	50	44	50	718	463	1063
ENSG00000131471.7	AOC3	3.29698	0.309029	6.3815e-11	3.5409e-09	0.90443	1.35216	1.36927	-1.59845	-1.96823	-2.00894	46	60	51	17	11	13
ENSG00000042832.12	TG	2.42481	2.98461	6.4564e-11	3.5725e-09	3.76604	3.7267	3.74621	0.8524	1.18292	1.81789	342	316	269	106	118	226
ENSG00000131015.5	ULBP2	2.35393	3.75472	6.4896e-11	3.5809e-09	4.54326	4.57286	4.38025	1.9113	2.67248	1.71346	587	569	418	224	336	210
ENSG00000178726.7	THBD	1.96275	5.14275	6.5836e-11	3.6226e-09	6.02623	5.61382	5.7741	3.67942	3.92839	3.94375	1643	1172	1100	770	806	997
ENSG00000156030.13	ELMSAN1	1.96871	5.20549	7.0052e-11	3.8439e-09	6.048	5.71817	5.85066	3.67569	4.07744	3.9581	1668	1260	1160	768	894	1007
ENSG00000101311.15	FERMT1	-2.60142	3.53137	7.053e-11	3.8595e-09	1.4139	2.28998	1.1923	4.14042	4.11084	4.5981	66	116	45	1061	915	1571
ENSG00000162924.14	REL	1.89793	4.39253	7.1609e-11	3.9077e-09	5.09161	5.0797	4.98236	2.93987	3.24808	3.26811	859	809	635	460	502	623
ENSG00000164116.16	GUCY1A1	-2.09383	8.43334	7.2581e-11	3.9499e-09	6.88231	7.27217	6.92041	9.12955	8.96583	9.2761	2975	3702	2436	33787	26552	40293
ENSG00000111011.18	RSRC2	2.01175	7.35267	7.6739e-11	4.1647e-09	8.15185	7.7733	8.14374	5.98947	6.11448	5.95865	7174	5240	5689	3830	3677	4039
ENSG00000138622.4	HCN4	-1.98067	6.12575	8.6747e-11	4.695e-09	4.86115	4.62015	4.95719	6.88795	6.56509	6.91644	732	588	624	7142	5026	7848
ENSG00000151151.6	IPMK	2.92336	3.70416	8.9065e-11	4.8073e-09	4.67446	4.52658	4.37681	2.09604	0.489731	1.83665	643	551	417	255	72	229
ENSG00000105507.3	CABP5	4.03514	-0.626865	9.295e-11	5.0034e-09	0.212026	0.283574	0.622545	-3.34861	-2.63113	-3.18465	28	28	30	3	6	4
ENSG00000150722.10	PPP1R1C	-3.23225	3.12673	1.0169e-10	5.459e-09	0.599374	1.03706	0.622545	3.65115	4.69183	3.08404	37	48	30	755	1370	548
ENSG00000169429.11	CXCL8	3.83033	3.64443	1.02e-10	5.4606e-09	4.22331	4.62504	4.75958	0.458932	1.63174	-0.694986	470	590	544	80	162	37
ENSG00000105825.14	TFPI2	2.96739	7.26054	1.0293e-10	5.4959e-09	7.90843	7.89846	8.39724	4.35077	5.8245	4.77553	6060	5715	6782	1228	3007	1777
ENSG00000091482.8	SMPX	-3.52601	8.04143	1.0347e-10	5.5098e-09	5.40539	5.55227	5.21058	8.30373	9.80903	7.91256	1068	1123	744	19060	47637	15657
ENSG00000148200.17	NR6A1	2.46344	2.40351	1.0393e-10	5.5192e-09	3.41569	2.74101	3.28406	0.441428	0.8627	0.88642	268	159	195	79	94	117
ENSG00000132938.20	MTUS2	-1.96647	6.60495	1.0579e-10	5.6034e-09	5.28442	5.12181	5.49922	7.41825	7.22981	7.16528	982	833	909	10316	7969	9326
ENSG00000134802.17	SLC43A3	2.32882	3.26686	1.0952e-10	5.785e-09	4.13493	4.04393	3.83933	1.77819	1.10928	2.05	442	394	287	204	112	266
ENSG00000175311.7	ANKS4B	3.79394	1.26003	1.1235e-10	5.919e-09	2.46429	2.31439	1.66896	-0.788681	-1.51575	-2.41957	138	118	63	32	16	9
ENSG00000204592.9	HLA-E	2.38686	7.9646	1.1368e-10	5.973e-09	8.52469	9.20494	8.22867	6.154	6.39669	6.41372	9290	14137	6034	4293	4472	5538
ENSG00000121769.8	FABP3	-3.62627	9.37377	1.1707e-10	6.135e-09	6.75943	6.58264	6.55597	9.5464	11.1813	9.25693	2732	2295	1892	45107	123325	39761
ENSG00000129991.13	TNNI3	-3.61128	9.66896	1.1812e-10	6.1736e-09	7.03488	7.07725	6.69119	9.90078	11.4582	9.54047	3307	3234	2078	57667	149425	48397
ENSG00000258864.1	AC008575.1	-6.47074	-0.169127	1.2594e-10	6.5531e-09	-3.50508	-4.36768	-4.36768	0.669038	-0.189434	1.18865	1	0	0	93	44	145
ENSG00000198729.5	PPP1R14C	-2.05523	7.17641	1.262e-10	6.5531e-09	5.78829	6.07955	5.50554	7.98204	7.84725	7.75563	1393	1619	913	15250	12227	14043
ENSG00000117650.13	NEK2	-2.66718	2.77381	1.2637e-10	6.5531e-09	0.841996	1.44356	0.127295	3.42715	3.72772	3.46388	44	64	21	646	701	714
ENSG00000056558.11	TRAF1	2.54578	2.65461	1.2828e-10	6.6346e-09	3.53889	3.5682	3.16918	0.942258	0.304178	1.32779	292	283	180	113	63	160
ENSG00000143476.18	DTL	-2.70963	3.31555	1.2911e-10	6.66e-09	1.37033	1.89597	0.712815	4.2298	3.57653	4.37022	64	88	32	1129	631	1341
ENSG00000064932.16	SBNO2	2.65797	4.37924	1.3011e-10	6.6946e-09	4.9655	4.47064	5.77279	2.52787	2.21503	2.76939	787	530	1099	345	244	440
ENSG00000103316.11	CRYM	-3.17823	2.98392	1.3131e-10	6.7385e-09	0.109744	1.32838	0.252965	3.23987	4.34407	3.64512	26	59	23	567	1076	810
ENSG00000041353.10	RAB27B	3.73035	0.378131	1.3452e-10	6.8858e-09	1.20654	0.977139	1.71337	-2.75735	-2.19821	-1.61978	57	46	65	6	9	18
ENSG00000137038.8	DMAC1	-3.36768	5.0376	1.4027e-10	7.1613e-09	2.74582	2.41944	2.43738	5.10339	6.77611	5.13708	168	127	108	2071	5818	2284
ENSG00000125246.15	CLYBL	-2.58234	2.14135	1.4583e-10	7.4261e-09	0.561127	0.379277	0.0601013	2.62022	3.19567	2.80159	36	30	20	368	484	450
ENSG00000129682.16	FGF13	-1.91299	5.23743	1.4671e-10	7.4519e-09	4.03382	3.88996	4.02697	6.08909	5.89741	5.66781	412	354	327	4104	3163	3301
ENSG00000102786.15	INTS6	2.36764	6.45486	1.4831e-10	7.5139e-09	7.16451	7.21779	7.21738	5.18388	4.09025	5.00852	3618	3565	2993	2190	902	2089
ENSG00000260244.1	AC104083.1	-2.3353	3.73192	1.5359e-10	7.7556e-09	1.85435	1.91206	2.55187	4.44929	4.78345	4.06541	90	89	117	1315	1460	1085
ENSG00000137936.18	BCAR3	2.37913	5.71372	1.5387e-10	7.7556e-09	6.48146	6.32314	6.56887	4.21957	3.33948	4.46975	2253	1917	1909	1121	535	1437
ENSG00000134070.5	IRAK2	2.36945	2.45359	1.5979e-10	8.0199e-09	3.45273	2.9267	3.20072	1.17188	0.754144	0.623741	275	181	184	133	87	97
ENSG00000141682.11	PMAIP1	2.59548	5.28856	1.5992e-10	8.0199e-09	6.09644	6.34108	5.69879	3.08784	4.08226	3.0033	1725	1941	1044	510	897	518
ENSG00000182533.7	CAV3	-3.201	2.79932	1.6236e-10	8.1216e-09	0.742966	0.745337	-0.332764	3.4115	4.23577	2.94972	41	39	15	639	998	499
ENSG00000286098.1	AC008770.4	4.57854	3.23061	1.6409e-10	8.1877e-09	4.21717	4.31898	3.98683	-1.11141	-1.96823	0.747893	468	477	318	25	11	106
ENSG00000243629.2	LINC00880	-2.22902	4.85251	1.6732e-10	8.3275e-09	3.05193	3.77589	3.08717	5.41836	5.87027	5.36584	208	327	170	2577	3104	2677
ENSG00000135678.12	CPM	2.59779	2.61428	1.6876e-10	8.3782e-09	3.1389	3.55801	3.48315	0.331695	1.36268	0.623741	221	281	224	73	134	97
ENSG00000171223.6	JUNB	2.67981	8.82364	1.7549e-10	8.6905e-09	9.95995	9.44831	9.36018	6.26202	7.47229	6.81796	25125	16735	13221	4627	9428	7330
ENSG00000158286.13	RNF207	-1.87039	5.33249	1.8084e-10	8.9331e-09	4.102	4.07642	4.16129	5.76864	6.07473	6.07879	432	403	359	3286	3577	4390
ENSG00000095951.17	HIVEP1	2.46977	6.15281	1.9171e-10	9.4466e-09	6.98429	6.66684	7.06237	4.72813	3.63673	4.7269	3193	2433	2688	1596	658	1718
ENSG00000178685.14	PARP10	3.15236	4.6997	1.9592e-10	9.6302e-09	5.08657	6.31106	4.75693	1.99167	2.26109	2.83619	856	1901	543	237	252	461
ENSG00000132819.17	RBM38	-2.00596	7.36232	2.0164e-10	9.8868e-09	5.95427	6.04714	6.10205	7.87202	8.32381	7.8791	1563	1583	1381	14130	17014	15298
ENSG00000100526.20	CDKN3	-3.48291	3.42527	2.0427e-10	9.991e-09	0.39711	0.946219	1.09494	3.47094	5.13842	3.62547	32	45	42	666	1868	799
ENSG00000109667.12	SLC2A9	2.37235	2.11771	2.0869e-10	1.0178e-08	2.81246	2.62865	3.14506	0.331695	0.619171	0.652269	176	147	177	73	79	99
ENSG00000006704.10	GTF2IRD1	2.02622	5.22715	2.0912e-10	1.0178e-08	5.84112	5.68109	6.17035	4.09776	3.57653	3.94375	1445	1228	1448	1030	631	997
ENSG00000023608.5	SNAPC1	2.18114	5.97711	2.1387e-10	1.0384e-08	6.7419	6.67217	6.65607	4.36477	4.96749	4.04941	2699	2442	2028	1240	1659	1073
ENSG00000170802.16	FOXN2	2.23137	4.6978	2.2117e-10	1.0712e-08	5.45837	5.7961	4.8593	3.37047	2.92941	3.25189	1108	1330	583	621	402	616
ENSG00000237125.10	HAND2-AS1	-2.23124	5.80235	2.3007e-10	1.1116e-08	4.12185	4.38099	4.36293	6.34349	6.99316	6.06758	438	498	413	4896	6763	4356
ENSG00000153214.11	TMEM87B	2.11055	5.45855	2.3587e-10	1.1368e-08	6.02974	6.04258	6.3786	4.12406	3.58107	4.34642	1647	1578	1673	1049	633	1319
ENSG00000254685.6	FPGT	-2.49015	1.88518	2.3987e-10	1.1525e-08	0.109744	0.283574	0.127295	2.80265	2.55258	2.47818	26	28	21	418	309	359
ENSG00000112186.12	CAP2	-1.92876	7.89039	2.4028e-10	1.1525e-08	6.65378	6.70313	6.51186	8.52799	8.67121	8.45273	2539	2495	1835	22266	21647	22769
ENSG00000185437.13	SH3BGR	-2.86786	7.82788	2.514e-10	1.2029e-08	5.71832	5.82613	5.77933	8.11995	9.38382	7.97899	1327	1358	1104	16780	35476	16395
ENSG00000175643.10	RMI2	-2.63451	3.24027	2.5298e-10	1.2076e-08	1.55682	1.59077	0.953994	3.52179	4.55869	3.74121	73	71	38	690	1249	866
ENSG00000109756.9	RAPGEF2	2.09192	6.27586	2.5736e-10	1.2255e-08	7.01512	6.96364	6.93806	4.94161	4.39014	5.20063	3262	2989	2466	1851	1111	2387
ENSG00000258964.1	AL137129.1	2.32942	5.11339	2.6113e-10	1.2405e-08	5.97896	5.9236	5.63384	3.30423	4.05963	3.01433	1590	1453	998	593	883	522
ENSG00000122862.5	SRGN	3.79461	3.67619	2.6636e-10	1.2623e-08	4.82529	4.6177	4.24309	-0.0097356	1.7972	-0.237008	714	587	380	57	182	52
ENSG00000205268.10	PDE7A	2.11266	5.51587	3.0282e-10	1.4316e-08	6.21358	6.1942	6.24316	4.39804	3.53729	4.24822	1871	1753	1523	1269	614	1232
ENSG00000163840.10	DTX3L	2.22864	4.35467	3.164e-10	1.4923e-08	4.98369	5.52375	4.5673	2.68487	2.7673	3.08666	797	1101	476	385	359	549
ENSG00000206561.13	COLQ	-1.96332	5.27805	3.2564e-10	1.5322e-08	3.86355	4.28849	3.74621	6.10133	5.81102	5.91075	366	467	269	4139	2979	3907
ENSG00000152952.12	PLOD2	2.77222	9.01885	3.3618e-10	1.5764e-08	9.87358	10.0113	9.54124	7.10378	6.11448	7.57535	23665	24724	14989	8295	3677	12393
ENSG00000235535.8	TRDN-AS1	-2.41839	4.42948	3.3662e-10	1.5764e-08	2.50515	2.95027	2.80883	5.01445	5.71033	4.57501	142	184	140	1947	2778	1546
ENSG00000166803.13	PCLAF	-3.79332	3.30048	3.4572e-10	1.6152e-08	0.161792	0.593974	0.526248	3.1857	5.13379	3.37894	27	35	28	546	1862	673
ENSG00000117399.14	CDC20	-2.27602	3.60708	3.5532e-10	1.6561e-08	1.91627	1.91206	2.32738	3.84667	4.7302	4.26909	94	89	100	865	1407	1250
ENSG00000077152.11	UBE2T	-3.04177	5.06178	3.5635e-10	1.657e-08	2.90698	2.71373	2.94542	5.15933	6.70888	5.24345	188	156	154	2153	5553	2459
ENSG00000250634.6	LINC01182	-4.12937	1.26324	3.8097e-10	1.7673e-08	-2.27235	-1.10204	-2.33968	2.19336	1.1709	2.64361	4	10	3	273	117	403
ENSG00000174403.16	MIR1-1HG-AS1	-2.64172	3.35289	3.868e-10	1.7902e-08	1.73917	0.593974	1.87849	4.45694	3.90138	3.95237	83	35	73	1322	791	1003
ENSG00000110876.9	SELPLG	2.68837	3.11869	3.9193e-10	1.8097e-08	4.06148	3.55288	4.08305	1.38832	0.368718	1.69301	420	280	340	155	66	207
ENSG00000198901.14	PRC1	-2.12578	4.71151	4.019e-10	1.8514e-08	3.44224	3.18688	3.22393	5.64983	4.84807	5.60032	273	217	187	3026	1527	3150
ENSG00000186073.14	C15orf41	-1.86096	5.73851	4.0693e-10	1.8703e-08	4.40434	4.67068	4.49282	6.54722	6.38569	6.2042	533	609	452	5639	4438	4789
ENSG00000286062.1	AC092353.2	-3.21234	2.38332	4.0941e-10	1.8773e-08	-0.319103	0.553515	-0.245166	2.84321	3.85332	2.62214	19	34	16	430	765	397
ENSG00000166851.15	PLK1	-2.06112	3.67747	4.1406e-10	1.8943e-08	2.17874	2.39675	2.3416	3.94466	4.59623	4.45869	113	125	101	926	1282	1426
ENSG00000109084.14	TMEM97	-2.20709	3.83086	4.1641e-10	1.9006e-08	2.26455	2.33841	2.42408	4.12131	5.00774	4.33876	120	120	107	1047	1706	1312
ENSG00000131747.15	TOP2A	-2.95594	5.76001	4.2645e-10	1.9419e-08	3.67047	3.56311	3.65807	6.75012	5.33429	7.1245	320	282	253	6491	2140	9066
ENSG00000143127.13	ITGA10	-2.01348	3.51065	4.2937e-10	1.9508e-08	2.31139	2.01993	2.1927	4.34372	3.86455	4.29193	124	96	91	1222	771	1270
ENSG00000174502.19	SLC26A9	-2.67519	2.76547	4.5235e-10	2.0505e-08	0.99329	1.32838	0.0601013	3.80963	3.1566	3.57421	49	59	20	843	471	771
ENSG00000184497.13	TMEM255B	3.05521	2.83314	4.7865e-10	2.1647e-08	3.61554	3.59336	3.81915	0.105886	1.45475	-0.0880124	308	288	283	62	143	58
ENSG00000226833.6	AC092164.1	-3.7225	2.35925	5.0418e-10	2.275e-08	-1.1687	0.332219	-0.874378	2.89557	3.89956	2.52135	10	29	10	446	790	370
ENSG00000235902.1	AC108472.1	-2.71627	3.08965	5.3587e-10	2.4125e-08	0.841996	1.2796	1.36927	4.1075	2.99563	4.2211	44	57	51	1037	421	1209
ENSG00000188042.8	ARL4C	1.82688	5.84656	5.5835e-10	2.508e-08	6.71003	6.36612	6.363	4.64263	4.68445	4.66525	2640	1975	1655	1504	1363	1646
ENSG00000115602.17	IL1RL1	2.20743	7.90436	5.622e-10	2.5196e-08	8.66542	8.88539	8.2427	6.18588	6.18973	6.78392	10242	11328	6093	4389	3874	7159
ENSG00000287901.1	AL137026.3	4.40787	-0.934182	5.855e-10	2.6181e-08	0.561127	-0.248911	-0.162583	-3.61544	-3.0144	-3.65816	36	19	17	2	4	2
ENSG00000124701.5	APOBEC2	-2.58211	6.78765	5.9049e-10	2.6345e-08	5.09328	5.05817	4.77799	7.23403	8.21154	6.9146	860	797	551	9079	15740	7838
ENSG00000214788.3	AP000790.1	3.89192	1.61921	6.2961e-10	2.8027e-08	2.70255	2.07813	2.77779	-0.964183	-0.619288	-2.67909	163	100	137	28	32	7
ENSG00000164736.6	SOX17	2.58341	1.61389	6.3507e-10	2.8206e-08	2.53506	2.2011	2.47656	-0.273145	0.282007	-0.43284	145	109	111	47	62	45
ENSG00000122257.20	RBBP6	1.85807	6.81908	6.4051e-10	2.8384e-08	7.47593	7.29536	7.61533	5.72952	5.60208	5.49155	4490	3762	3944	3198	2577	2921
ENSG00000130589.16	HELZ2	3.31639	3.14984	6.5645e-10	2.9026e-08	4.01978	4.64202	2.89811	0.0607428	0.737947	1.19835	408	597	149	60	86	146
ENSG00000101347.9	SAMHD1	3.06737	6.08625	6.6854e-10	2.9495e-08	6.58158	7.63594	6.12484	4.07098	3.14743	4.16405	2415	4764	1403	1011	468	1162
ENSG00000164124.11	TMEM144	-2.1494	3.06313	6.9298e-10	3.0505e-08	1.4562	1.35216	1.991	3.6663	3.95491	3.62547	68	60	79	763	821	799
ENSG00000153162.9	BMP6	2.71119	5.27023	7.0477e-10	3.0955e-08	6.40659	5.94624	5.77148	3.2724	2.47653	3.96238	2139	1476	1098	580	293	1010
ENSG00000184343.11	SRPK3	-2.99452	1.94345	7.3578e-10	3.2246e-08	0.212026	-0.567971	-0.332764	2.15092	3.22792	2.64361	28	15	15	265	495	403
ENSG00000128203.7	ASPHD2	1.94842	2.89088	7.5285e-10	3.2921e-08	3.67942	3.5682	3.43755	1.6238	1.74953	1.51806	322	283	217	183	176	183
ENSG00000132003.9	ZSWIM4	2.96611	3.60015	7.685e-10	3.3532e-08	4.23853	3.71758	5.0358	1.07305	1.05801	2.07656	475	314	659	124	108	271
ENSG00000168404.13	MLKL	3.62399	2.07797	7.7456e-10	3.3722e-08	2.78783	3.58335	2.26907	-0.708337	-1.51575	0.110083	173	286	96	34	16	67
ENSG00000059804.16	SLC2A3	2.55903	7.94382	7.8256e-10	3.3995e-08	8.79067	8.81493	8.53159	6.38042	5.23464	6.54693	11171	10788	7444	5023	1997	6074
ENSG00000126882.13	FAM78A	-1.97884	4.28169	7.8744e-10	3.4132e-08	2.99569	2.56901	3.28406	5.09642	4.81757	4.92184	200	141	195	2061	1495	1967
ENSG00000145423.5	SFRP2	-2.54555	2.65101	7.9514e-10	3.439e-08	1.07699	0.882316	0.668386	2.72159	3.71743	3.5872	52	43	31	395	696	778
ENSG00000169508.7	GPR183	-2.67231	3.75308	8.0254e-10	3.4635e-08	2.0186	1.5085	2.04413	4.37056	5.1392	3.76262	101	67	82	1245	1869	879
ENSG00000123689.6	G0S2	-3.09948	7.32709	8.0784e-10	3.4788e-08	4.94337	4.96098	5.27867	7.52507	9.00543	7.35904	775	745	780	11109	27291	10667
ENSG00000250479.8	CHCHD10	-3.40459	3.92478	8.6292e-10	3.7079e-08	1.15611	1.39858	1.62314	4.01143	5.6952	3.88936	55	62	61	970	2749	960
ENSG00000143799.13	PARP1	-2.04254	6.9601	8.767e-10	3.759e-08	5.48798	5.59774	5.71799	7.89872	7.17013	7.76882	1131	1159	1058	14394	7646	14172
ENSG00000008405.12	CRY1	2.01178	7.04079	9.1413e-10	3.911e-08	7.71079	7.73368	7.72039	5.9014	5.23608	5.89853	5284	5098	4242	3603	1999	3874
ENSG00000162783.11	IER5	1.95444	7.08322	9.2083e-10	3.9312e-08	7.90796	7.74523	7.58615	5.62969	6.09435	5.62032	6058	5139	3865	2984	3626	3194
ENSG00000140471.17	LINS1	1.76684	4.30536	9.2959e-10	3.9601e-08	4.90952	5.0491	4.8419	3.32107	3.13202	3.05763	757	792	576	600	463	538
ENSG00000109511.12	ANXA10	3.25355	0.638656	9.8676e-10	4.1946e-08	1.73917	1.25458	1.57581	-1.27539	-1.23435	-2.30545	83	56	59	22	20	10
ENSG00000173846.13	PLK3	1.77825	5.63791	1.039e-09	4.4072e-08	6.35442	6.28966	6.15835	4.31757	4.61409	4.53344	2063	1873	1436	1200	1298	1502
ENSG00000106066.15	CPVL	-2.05632	6.76274	1.0416e-09	4.4088e-08	5.31777	5.41221	5.45413	7.36499	7.84583	7.02234	1005	1019	881	9942	12215	8446
ENSG00000286367.1	AC000072.1	6.41735	-0.802301	1.0596e-09	4.4756e-08	-0.0587105	-0.86423	1.16057	-4.36768	-4.36768	-3.65816	23	12	44	0	0	2
ENSG00000100628.12	ASB2	-2.07842	6.88912	1.092e-09	4.6023e-08	5.55642	5.81334	5.03799	7.70133	7.32454	7.68835	1186	1346	660	12553	8510	13403
ENSG00000234290.2	AC116366.2	3.33227	0.0234777	1.0946e-09	4.6038e-08	0.776737	1.2796	0.712815	-1.75108	-2.47195	-2.1997	42	57	32	15	7	11
ENSG00000100368.14	CSF2RB	3.82341	-0.247619	1.1282e-09	4.7347e-08	1.2311	0.283574	0.475577	-2.75735	-3.0144	-2.30545	58	28	27	6	4	10
ENSG00000255931.2	AP003108.1	4.04504	-1.00349	1.1459e-09	4.7991e-08	-0.249468	0.379277	-0.162583	-3.34861	-3.53787	-2.99576	20	30	17	3	2	5
ENSG00000203965.13	EFCAB7	-2.17008	3.05974	1.1519e-09	4.8139e-08	1.37033	1.82974	1.57581	3.83163	4.01327	3.34876	64	84	59	856	855	659
ENSG00000125780.12	TGM3	4.31569	-1.02946	1.1611e-09	4.8423e-08	0.481448	-0.481351	-0.162583	-3.34861	-3.25252	-3.65816	34	16	17	3	3	2
ENSG00000154556.18	SORBS2	-1.97032	8.82783	1.2304e-09	5.1204e-08	7.51147	7.61766	7.45498	9.51543	9.1907	9.74068	4602	4704	3529	44149	31031	55602
ENSG00000114638.8	UPK1B	-2.61172	3.53375	1.2463e-09	5.1757e-08	1.10385	2.0347	1.83895	3.8989	4.86495	3.92925	53	97	71	897	1545	987
ENSG00000117586.11	TNFSF4	3.20902	4.29386	1.2714e-09	5.2688e-08	5.38364	5.48797	4.30969	2.24976	0.737947	2.37926	1052	1074	398	284	86	335
ENSG00000267784.1	AC010680.1	-2.50779	1.86761	1.3273e-09	5.489e-08	0.212026	0.379277	-0.245166	2.58478	2.82977	2.35777	28	30	16	359	375	330
ENSG00000172209.6	GPR22	-2.78601	5.00067	1.3356e-09	5.5059e-08	3.2024	3.20004	2.57612	5.27626	6.52848	5.18057	231	219	119	2335	4900	2354
ENSG00000137965.11	IFI44	4.09184	4.7999	1.3397e-09	5.5059e-08	4.92089	6.74752	4.35244	1.10675	2.12448	1.53347	763	2573	410	127	229	185
ENSG00000114812.13	VIPR1	-2.50835	2.45377	1.3413e-09	5.5059e-08	0.481448	0.977139	0.668386	3.65495	3.01256	2.78236	34	46	31	757	426	444
ENSG00000101144.13	BMP7	-1.88478	5.29864	1.3425e-09	5.5059e-08	4.18609	3.83194	4.16129	5.64267	6.0707	6.09446	458	340	359	3011	3567	4438
ENSG00000136856.18	SLC2A8	-2.3012	4.75964	1.3556e-09	5.5483e-08	3.04502	3.22602	3.29871	5.23558	6.0573	4.92914	207	223	197	2270	3534	1977
ENSG00000107672.15	NSMCE4A	-2.11523	4.99024	1.3618e-09	5.562e-08	3.34429	3.85709	3.47673	5.54873	6.10544	5.28275	255	346	223	2821	3654	2527
ENSG00000105298.14	CACTIN	2.23449	5.27879	1.3991e-09	5.7025e-08	6.20353	5.87107	5.9091	3.88278	3.05567	4.16157	1858	1401	1208	887	439	1160
ENSG00000157542.11	KCNJ6	3.14948	3.32472	1.4061e-09	5.7193e-08	4.50347	4.13243	3.81406	-0.332132	1.44481	1.44656	571	419	282	45	142	174
ENSG00000188338.15	SLC38A3	-3.05064	1.55554	1.4168e-09	5.7426e-08	0.0557491	-0.978242	-1.33507	2.25478	2.60711	2.14842	25	11	7	285	321	285
ENSG00000203814.6	H2BC18	3.0243	0.822781	1.4176e-09	5.7426e-08	1.47689	1.98992	1.55155	-1.27539	-0.750245	-1.68967	69	94	58	22	29	17
ENSG00000171476.22	HOPX	-3.12956	7.98006	1.4461e-09	5.8463e-08	5.83712	5.75097	5.47201	8.28866	9.66896	7.86012	1441	1289	892	18862	43229	15098
ENSG00000146670.10	CDCA5	-2.43628	2.38052	1.5168e-09	6.1193e-08	0.873551	0.745337	0.475577	2.66992	3.50175	3.05229	45	39	27	381	599	536
ENSG00000134013.16	LOXL2	2.4791	9.15138	1.5662e-09	6.306e-08	10.1658	9.83536	9.69856	7.35524	6.71949	7.9652	28979	21885	16716	9875	5594	16239
ENSG00000226403.2	AL392089.1	-3.31915	3.16318	1.5747e-09	6.3272e-08	1.02173	0.946219	-0.0103757	3.40925	4.81275	3.27041	50	45	19	638	1490	624
ENSG00000173918.15	C1QTNF1	2.09873	4.08142	1.62e-09	6.4961e-08	4.8768	4.19295	5.12481	2.6085	2.87861	2.56702	740	437	701	365	388	382
ENSG00000282917.2	AC107068.2	-4.01056	1.30535	1.6247e-09	6.5019e-08	-1.80455	-1.23747	-2.0159	1.3419	2.95766	1.65827	6	9	4	150	410	202
ENSG00000163032.12	VSNL1	-2.27591	4.81061	1.6508e-09	6.5928e-08	3.24525	3.07699	3.45073	5.34612	6.07513	4.95799	238	201	219	2451	3578	2017
ENSG00000284879.1	AC133644.3	1.85588	3.8752	1.6796e-09	6.6945e-08	4.5748	4.4922	4.5118	2.31849	2.87861	2.77913	600	538	458	298	388	443
ENSG00000183160.9	TMEM119	3.00881	2.26809	1.6879e-09	6.7138e-08	3.45794	2.48545	3.23158	-0.362555	-0.285495	0.799818	276	133	188	44	41	110
ENSG00000035664.11	DAPK2	-2.04059	3.10116	1.7258e-09	6.851e-08	1.51741	2.04933	1.62314	3.64352	3.98267	3.67497	71	98	61	751	837	827
ENSG00000133256.12	PDE6B	-2.42848	2.84192	1.782e-09	7.0599e-08	1.13021	1.2032	1.1923	3.0508	4.10927	3.37038	54	54	45	497	914	669
ENSG00000204256.13	BRD2	1.8989	7.42554	1.8807e-09	7.4361e-08	8.04915	7.86372	8.30275	6.22509	5.97374	6.33259	6681	5579	6352	4510	3335	5235
ENSG00000118407.15	FILIP1	-1.87553	7.05898	1.9094e-09	7.5346e-08	5.76218	5.84511	5.89712	7.67979	7.96728	7.43528	1368	1376	1198	12367	13288	11246
ENSG00000111665.11	CDCA3	-3.20879	3.51907	1.9405e-09	7.6421e-08	1.73917	0.671639	0.877995	3.68873	5.13534	3.76099	83	37	36	775	1864	878
ENSG00000129170.10	CSRP3	-2.99552	10.3468	1.9491e-09	7.6606e-08	8.21326	8.30241	8.01216	10.6919	11.9816	10.2813	7486	7562	5193	99790	214767	80880
ENSG00000028137.19	TNFRSF1B	2.50024	1.86294	2.0106e-09	7.8868e-08	2.31139	3.04086	2.47656	0.127938	0.470254	-0.0646098	124	196	111	63	71	59
ENSG00000164171.11	ITGA2	2.06203	5.70502	2.0988e-09	8.2166e-08	6.43131	6.71636	5.93629	4.20149	4.10296	4.64588	2176	2518	1231	1107	910	1624
ENSG00000161671.16	EMC10	-2.9433	7.27257	2.1117e-09	8.2505e-08	4.89229	5.28825	5.2488	7.35494	8.9113	7.45401	748	935	764	9873	25567	11393
ENSG00000184557.4	SOCS3	1.86397	6.25737	2.1308e-09	8.309e-08	7.15531	6.71636	6.81418	4.83589	5.23968	5.03245	3595	2518	2263	1720	2004	2124
ENSG00000128578.10	STRIP2	-1.93896	5.13202	2.1374e-09	8.3184e-08	3.69717	3.66632	4.16129	5.90539	5.45687	5.96932	326	303	359	3613	2330	4069
ENSG00000115252.18	PDE1A	-2.7309	3.06671	2.1474e-09	8.3406e-08	0.353017	1.55022	1.28349	4.33308	3.29865	3.72619	31	69	48	1213	520	857
ENSG00000254510.2	AP001107.5	-2.38545	2.76299	2.3794e-09	9.2238e-08	1.02173	0.946219	1.39676	3.39568	3.94083	2.98379	50	45	52	632	813	511
ENSG00000059691.12	GATB	-2.0099	5.69964	2.4134e-09	9.3373e-08	4.4729	4.34292	4.28783	6.22828	6.80773	5.96506	559	485	392	4520	5947	4057
ENSG00000286596.1	AC098595.1	-1.93547	3.71574	2.4257e-09	9.3668e-08	2.77952	2.10638	2.36962	4.34372	4.50227	4.26332	172	102	103	1222	1201	1245
ENSG00000143320.9	CRABP2	-2.66347	9.89715	2.4563e-09	9.4663e-08	7.97609	8.19636	7.87563	9.99612	11.3847	10.2828	6351	7026	4724	61607	141998	80967
ENSG00000287730.1	AC097526.1	-2.87633	0.947971	2.4623e-09	9.4712e-08	-1.30335	-0.86423	-1.01222	1.46828	1.8954	1.71346	9	12	9	164	195	210
ENSG00000182836.10	PLCXD3	-2.10253	4.78358	2.4781e-09	9.5133e-08	2.9885	3.80203	3.22393	5.56043	5.70513	5.10132	199	333	187	2844	2768	2228
ENSG00000204767.4	INSYN2B	2.51215	1.85404	2.4993e-09	9.576e-08	2.93716	2.35027	2.56404	0.493315	-0.318991	0.228487	192	121	118	82	40	73
ENSG00000255135.4	AP002360.2	-3.34566	2.51651	2.5391e-09	9.71e-08	0.636634	-0.179068	-0.525737	2.87941	4.09979	2.6507	38	20	13	441	908	405
ENSG00000094804.12	CDC6	-2.26393	3.40611	2.5781e-09	9.84e-08	1.94625	1.82974	1.83895	4.32833	3.39992	4.43323	96	84	71	1209	558	1401
ENSG00000160539.6	PLPP7	-2.14697	5.76734	2.6197e-09	9.9796e-08	4.38257	4.49488	4.07031	6.28428	6.95841	5.99913	525	539	337	4699	6602	4154
ENSG00000164532.11	TBX20	-2.30322	3.71334	2.6452e-09	1.0057e-07	1.93134	2.49616	1.93584	3.99202	4.94474	4.19831	95	134	76	957	1633	1190
ENSG00000058404.20	CAMK2B	-1.76151	4.1001	2.6711e-09	1.0136e-07	2.88392	3.01129	3.00022	4.58501	4.91713	4.64055	185	192	160	1445	1602	1618
ENSG00000144063.4	MALL	2.4503	2.11177	2.7021e-09	1.0234e-07	3.1389	2.28998	3.07871	0.192142	0.654116	0.53461	221	116	169	66	81	91
ENSG00000154127.10	UBASH3B	2.10421	2.84423	2.7431e-09	1.037e-07	3.55844	3.08411	3.89823	1.43328	1.46463	1.49462	296	202	299	160	144	180
ENSG00000221963.6	APOL6	2.57903	3.48033	2.7931e-09	1.0539e-07	3.99489	4.91381	3.52112	1.80581	1.85842	1.39685	401	721	230	208	190	168
ENSG00000010818.10	HIVEP2	4.24831	6.60767	2.8041e-09	1.056e-07	7.51679	7.19947	7.82118	3.67756	0.877562	3.88336	4619	3520	4549	769	95	956
ENSG00000136261.15	BZW2	-1.91975	7.60103	2.8264e-09	1.0624e-07	6.42201	6.42126	6.17135	8.13611	8.56554	8.02718	2162	2052	1449	16969	20118	16952
ENSG00000175084.12	DES	-2.18997	7.3138	2.8674e-09	1.0758e-07	5.82001	5.79285	5.89952	8.02573	8.47629	7.3741	1424	1327	1200	15719	18911	10779
ENSG00000099622.14	CIRBP	-2.02106	6.57145	2.8885e-09	1.0816e-07	5.34195	5.15261	5.19696	6.7835	7.65483	7.18783	1022	851	737	6643	10700	9473
ENSG00000109205.16	ODAM	-5.2078	0.610601	2.9304e-09	1.0953e-07	-2.57902	-3.47104	-3.34895	1.2342	2.30023	0.1705	3	1	1	139	259	70
ENSG00000196781.16	TLE1	2.05503	5.77591	2.9974e-09	1.1182e-07	6.5756	6.55984	6.23747	4.51038	3.8344	4.74688	2405	2259	1517	1372	755	1742
ENSG00000243701.7	DUBR	-1.8329	3.86504	3.0473e-09	1.1347e-07	2.34554	2.83684	2.79856	4.56394	4.55638	4.37558	127	170	139	1424	1247	1346
ENSG00000137804.14	NUSAP1	-2.50766	4.55003	3.0794e-09	1.1445e-07	2.92967	3.11224	2.25411	4.7416	5.89832	5.03313	191	206	95	1611	3165	2125
ENSG00000249859.11	PVT1	1.89823	4.34076	3.1088e-09	1.1532e-07	5.04387	5.26181	4.62366	2.93362	3.33679	3.02255	831	918	495	458	534	525
ENSG00000079335.20	CDC14A	2.80764	4.21489	3.1224e-09	1.1561e-07	5.05078	5.16105	4.84938	2.54025	0.921252	2.66826	835	856	579	348	98	410
ENSG00000115363.14	EVA1A	1.85787	4.65044	3.1646e-09	1.1695e-07	5.2382	5.32627	5.3366	3.01575	3.68611	3.55734	951	960	812	485	681	762
ENSG00000138378.19	STAT4	-1.86967	4.50229	3.2542e-09	1.2004e-07	3.38318	3.39583	3.04435	5.35958	4.80012	5.22991	262	251	165	2474	1477	2436
ENSG00000112782.19	CLIC5	-2.30027	5.94307	3.2767e-09	1.2065e-07	4.10533	4.72634	4.22018	7.03104	5.95416	6.82855	433	633	374	7887	3290	7384
ENSG00000085465.13	OVGP1	2.72732	1.3946	3.3694e-09	1.2383e-07	2.31139	1.52951	2.61175	-0.491102	-0.318991	-0.494047	124	68	122	40	40	43
ENSG00000140332.16	TLE3	1.78605	4.81938	3.4196e-09	1.2544e-07	5.50697	5.11835	5.68073	3.67194	3.65841	3.68364	1146	831	1031	766	668	832
ENSG00000139914.6	FITM1	-3.44014	6.50908	3.4875e-09	1.2769e-07	4.04425	3.969	3.80896	6.49329	8.35891	6.34848	415	374	281	5432	17433	5293
ENSG00000162755.14	KLHDC9	-3.41923	2.29079	3.5166e-09	1.2852e-07	-0.550775	0.379277	-0.748568	2.27962	3.85707	2.81111	16	30	11	290	767	453
ENSG00000161011.20	SQSTM1	2.03609	10.084	3.673e-09	1.3399e-07	10.8861	10.7316	10.682	8.55425	9.11492	8.4361	47743	40734	33052	22675	29443	22508
ENSG00000197496.6	SLC2A10	1.95065	5.64949	3.7108e-09	1.3505e-07	6.42334	6.09901	6.41098	4.56797	3.87014	4.5666	2164	1641	1711	1428	774	1537
ENSG00000120071.14	KANSL1	1.84813	5.78096	3.7156e-09	1.3505e-07	6.50683	6.16008	6.5839	4.75051	4.27278	4.67832	2293	1712	1929	1621	1024	1661
ENSG00000264920.2	AC018521.5	-3.9922	2.58997	3.7514e-09	1.361e-07	-0.249468	-0.179068	-1.01222	2.53614	4.46585	2.47818	20	20	9	347	1171	359
ENSG00000183598.3	H3C13	5.3306	-0.45513	3.822e-09	1.3841e-07	0.672956	0.849271	0.191498	-2.75735	-4.36768	-4.36768	39	42	22	6	0	0
ENSG00000280893.1	AC009133.6	-2.37703	3.76919	3.9037e-09	1.4111e-07	2.12731	2.3737	1.87849	4.10334	5.10881	4.04672	109	123	73	1034	1830	1071
ENSG00000166478.10	ZNF143	1.86685	5.8129	3.9139e-09	1.4122e-07	6.65548	6.43594	6.27592	4.89736	4.30337	4.5344	2542	2073	1558	1795	1046	1503
ENSG00000101049.17	SGK2	3.91636	-0.541617	3.9927e-09	1.438e-07	0.841996	0.424849	-0.0844731	-3.61544	-2.63113	-2.67909	44	31	18	2	6	7
ENSG00000152078.10	TLCD4	-1.71073	4.88759	4.1303e-09	1.4849e-07	3.71033	3.73124	3.9268	5.64315	5.36296	5.47916	329	317	305	3012	2183	2896
ENSG00000284791.1	SMIM41	4.48062	-1.50909	4.1451e-09	1.4875e-07	-0.469347	-0.112452	-0.874378	-3.94308	-3.89392	-3.40207	17	21	10	1	1	3
ENSG00000080298.15	RFX3	1.84317	3.50383	4.2079e-09	1.5073e-07	4.2506	4.29464	3.87886	2.30887	2.50073	2.12825	479	469	295	296	298	281
ENSG00000129226.14	CD68	4.35006	2.98856	4.3637e-09	1.5603e-07	3.7786	4.61278	2.9077	-2.22297	0.304178	-0.111801	345	585	150	10	63	57
ENSG00000119673.14	ACOT2	-2.55774	5.0704	4.4043e-09	1.572e-07	3.40494	3.37276	3.06163	5.54566	6.5276	5.04259	266	247	167	2815	4897	2139
ENSG00000183549.10	ACSM5	-2.4639	1.73163	4.6242e-09	1.6475e-07	0.26057	0.126949	-0.332764	2.27962	2.72273	2.33155	29	25	15	290	348	324
ENSG00000134326.11	CMPK2	5.85413	4.84556	4.6415e-09	1.6507e-07	4.30079	7.13752	3.23158	0.331695	-0.0993727	-0.185614	496	3372	188	73	47	54
ENSG00000187325.5	TAF9B	-1.70706	4.53367	4.6669e-09	1.6567e-07	3.23314	3.5682	3.50226	5.1398	5.21575	5.07324	236	283	227	2124	1971	2185
ENSG00000197140.15	ADAM32	2.47671	1.61848	4.7457e-09	1.6817e-07	2.48486	2.23986	2.46362	0.423709	-0.388411	-0.237008	140	112	110	78	38	52
ENSG00000066382.16	MPPED2	-2.03568	3.30343	4.8692e-09	1.7198e-07	1.49729	2.2011	2.07849	4.20797	3.95316	3.73288	70	109	84	1112	820	861
ENSG00000115392.11	FANCL	-2.07627	4.34063	4.8705e-09	1.7198e-07	3.05881	2.90274	2.9077	4.7708	5.5357	4.59902	209	178	150	1644	2461	1572
ENSG00000141526.16	SLC16A3	1.95894	5.88516	4.8803e-09	1.7202e-07	6.67856	6.41563	6.5613	4.08795	4.9465	4.63609	2583	2044	1899	1023	1635	1613
ENSG00000138892.11	TTLL8	5.76036	-2.06316	4.9228e-09	1.7321e-07	-0.469347	-1.23747	-1.33507	-4.36768	-3.89392	-4.36768	17	9	7	0	1	0
ENSG00000244239.1	AC007009.1	-4.7922	1.30248	5.1041e-09	1.7925e-07	-2.96899	-1.95933	-2.0159	1.18246	3.18675	1.24592	2	5	4	134	481	151
ENSG00000105643.10	ARRDC2	2.04256	2.54951	5.1125e-09	1.7925e-07	3.31586	3.10526	3.30597	1.51086	0.906835	1.18865	250	205	198	169	97	145
ENSG00000113196.3	HAND1	-2.35966	3.85362	5.1599e-09	1.8059e-07	1.83845	2.63835	2.12855	4.45911	5.0898	4.01412	89	148	87	1324	1806	1047
ENSG00000106785.15	TRIM14	3.40876	3.89761	5.3334e-09	1.8633e-07	4.18609	5.69511	3.58227	0.87865	1.58723	1.58617	458	1240	240	108	157	192
ENSG00000185774.16	KCNIP4	-1.96366	4.60505	5.469e-09	1.9073e-07	3.31586	3.48459	3.11227	5.19306	5.66125	4.8436	250	267	173	2204	2685	1863
ENSG00000052795.13	FNIP2	2.56576	7.51178	5.5192e-09	1.9214e-07	8.2447	8.28764	8.32752	6.0281	4.61298	6.10095	7651	7485	6462	3934	1297	4458
ENSG00000262983.1	AF001550.1	5.57255	-2.25527	5.5411e-09	1.9257e-07	-1.1687	-1.23747	-1.01222	-4.36768	-4.36768	-3.96974	10	9	9	0	0	1
ENSG00000161888.11	SPC24	-3.30152	1.63007	5.6347e-09	1.9548e-07	-0.72887	-0.660126	-0.874378	1.69938	3.18376	2.02295	14	14	10	193	480	261
ENSG00000237807.4	AC022034.1	-1.97744	3.06726	5.6977e-09	1.9732e-07	1.47689	2.04933	1.71337	3.74866	3.51607	3.89534	69	98	65	808	605	964
ENSG00000166068.13	SPRED1	2.29437	5.54805	5.7528e-09	1.9888e-07	6.35442	6.15924	6.32415	4.15928	3.09753	4.4094	2063	1711	1611	1075	452	1378
ENSG00000114646.10	CSPG5	-2.87875	3.25356	5.7802e-09	1.9948e-07	0.99329	1.82974	0.423061	3.26993	4.1542	4.48965	49	84	26	579	943	1457
ENSG00000119938.9	PPP1R3C	-2.02048	4.64886	6.0149e-09	2.0722e-07	3.63408	3.31947	2.87874	5.66311	4.99331	5.24404	312	238	147	3054	1689	2460
ENSG00000152128.13	TMEM163	-2.69261	3.13202	6.0931e-09	2.0954e-07	0.742966	0.469025	2.02664	3.96624	4.00484	3.74452	41	32	81	940	850	868
ENSG00000156885.6	COX6A2	-5.07427	1.25754	6.4916e-09	2.2286e-07	-1.80455	-3.47104	-2.7578	1.18246	3.14743	1.17887	6	1	2	134	468	144
ENSG00000134531.10	EMP1	2.03809	3.57942	6.5111e-09	2.2315e-07	3.96956	4.31898	4.47681	2.05634	1.88072	2.66477	394	477	447	248	193	409
ENSG00000232949.2	AC002480.2	2.23055	1.65496	6.958e-09	2.3805e-07	2.43286	2.56901	2.14486	0.0607428	0.213374	0.337906	135	141	88	60	59	79
ENSG00000171877.21	FRMD5	-1.68414	4.3689	7.0871e-09	2.4205e-07	3.28686	3.36694	3.22393	5.13232	4.96053	4.80996	245	246	187	2113	1651	1820
ENSG00000069399.15	BCL3	2.30319	5.53466	7.1872e-09	2.4504e-07	6.45823	6.17432	6.15634	3.27981	4.57473	3.75278	2217	1729	1434	583	1263	873
ENSG00000186439.14	TRDN	-2.8553	7.4543	7.2193e-09	2.4572e-07	5.27115	5.44022	5.51655	7.7188	9.09201	7.38941	973	1039	920	12706	28979	10894
ENSG00000119711.13	ALDH6A1	-1.71457	5.00132	7.3107e-09	2.484e-07	4.04771	3.69915	3.94088	5.67392	5.4338	5.72012	416	310	308	3077	2293	3423
ENSG00000250392.2	LINC02502	-4.91782	1.79288	7.4659e-09	2.5324e-07	-2.01957	-1.23747	-3.34895	1.92396	3.70706	1.44656	5	9	1	226	691	174
ENSG00000175206.10	NPPA	-3.22365	13	7.5606e-09	2.5601e-07	10.6357	10.8058	10.4222	13.2235	14.7576	12.8007	40135	42882	27605	577003	1471083	463745
ENSG00000235357.2	LINC01621	-5.20052	-0.0236276	7.5867e-09	2.5646e-07	-3.50508	-3.47104	-3.34895	0.105886	1.6141	0.1705	1	1	1	62	160	70
ENSG00000179431.7	FJX1	1.80246	4.87159	7.6769e-09	2.5907e-07	5.65731	5.54454	5.3043	3.46012	4.01831	3.59457	1272	1117	794	661	858	782
ENSG00000241135.6	LINC00881	-2.81067	6.36887	7.8976e-09	2.6572e-07	4.33236	4.53439	4.21633	6.57131	7.99884	6.36957	507	554	373	5734	13582	5371
ENSG00000105516.11	DBP	2.03424	3.94651	7.901e-09	2.6572e-07	4.869	4.3752	4.61783	2.25978	3.07514	2.34908	736	496	493	286	445	328
ENSG00000213760.10	ATP6V1G2	-3.56066	2.38053	8.0533e-09	2.7038e-07	0.39711	-0.86423	-0.632855	2.42029	4.04653	2.68562	32	12	12	320	875	415
ENSG00000146477.6	SLC22A3	2.33274	4.59791	8.2237e-09	2.7564e-07	5.26224	5.29286	5.45576	2.66615	2.35966	3.66975	967	938	882	380	270	824
ENSG00000170836.12	PPM1D	1.80285	6.24796	8.3742e-09	2.7986e-07	6.95417	6.86635	6.83191	5.2916	4.68972	5.19942	3127	2794	2291	2360	1368	2385
ENSG00000087589.16	CASS4	3.10031	0.4493	8.3779e-09	2.7986e-07	0.708385	1.52951	1.62314	-1.21864	-1.68012	-1.92226	40	68	61	23	14	14
ENSG00000110074.11	FOXRED1	-1.81023	4.07335	8.5661e-09	2.8567e-07	2.81246	3.08411	2.78821	4.58002	5.00012	4.48371	176	202	138	1440	1697	1451
ENSG00000003436.16	TFPI	1.90088	7.559	8.655e-09	2.8815e-07	8.27474	8.25233	8.11893	5.99248	6.68267	6.18481	7812	7304	5592	3838	5453	4725
ENSG00000175785.13	PRIMA1	-2.55656	1.11251	8.7369e-09	2.9039e-07	-0.72887	-0.758572	-0.426026	1.93651	1.76559	1.79248	14	13	14	228	178	222
ENSG00000164465.18	DCBLD1	1.88617	6.19825	8.8367e-09	2.9321e-07	6.83049	6.93587	6.7904	4.95786	4.51658	5.32102	2870	2932	2226	1872	1213	2595
ENSG00000133794.18	ARNTL	1.91271	4.67544	8.8806e-09	2.9417e-07	5.38089	5.45814	5.15732	3.65685	2.8823	3.62367	1050	1052	717	758	389	798
ENSG00000237188.5	AC242426.2	-2.65172	1.49513	8.9551e-09	2.9614e-07	-1.04555	0.0707189	-0.245166	2.0448	2.3702	2.28676	11	24	16	246	272	314
ENSG00000129810.15	SGO1	-3.24113	1.61892	9.0431e-09	2.9809e-07	-1.1687	-1.10204	-0.0844731	1.67712	2.97504	2.35777	10	10	18	190	415	330
ENSG00000237649.8	KIFC1	-1.97441	3.03932	9.0439e-09	2.9809e-07	1.4562	2.13408	1.52688	3.67942	3.68188	3.73788	68	104	57	770	679	864
ENSG00000133401.16	PDZD2	2.06156	2.94923	9.4647e-09	3.1144e-07	3.41569	3.74927	3.75155	1.43328	1.23	2.01748	268	321	270	160	122	260
ENSG00000144891.17	AGTR1	3.27283	0.978077	9.9268e-09	3.261e-07	2.19131	2.16126	0.916495	-1.75108	-0.796679	-1.36986	114	106	37	15	28	22
ENSG00000226900.2	AL451069.1	-3.26072	3.38918	1.0165e-08	3.3279e-07	1.27902	0.379277	1.1923	3.66064	5.10013	3.24722	60	30	45	760	1819	614
ENSG00000065526.12	SPEN	1.97418	6.16021	1.0177e-08	3.3279e-07	6.95509	6.90304	6.62153	5.03938	4.27418	5.12759	3129	2866	1980	1981	1025	2269
ENSG00000180999.11	C1orf105	-3.14535	3.87671	1.0181e-08	3.3279e-07	1.72194	1.39858	1.62314	3.87628	5.63306	3.84834	82	62	61	883	2633	933
ENSG00000078098.14	FAP	1.83081	6.54915	1.0203e-08	3.3297e-07	7.23415	7.33357	6.9875	5.076	5.28149	5.66694	3797	3863	2552	2032	2063	3299
ENSG00000187688.15	TRPV2	2.96628	0.101423	1.0327e-08	3.3645e-07	0.964274	1.12252	0.838439	-2.22297	-1.3682	-1.84049	48	51	35	10	18	15
ENSG00000138271.6	GPR87	3.04568	1.21848	1.0471e-08	3.4059e-07	1.78966	2.28998	2.12855	-1.59845	-1.17181	-0.185614	86	116	87	17	21	54
ENSG00000158864.12	NDUFS2	-1.82825	7.15416	1.0644e-08	3.4551e-07	5.97896	6.02604	5.89592	7.76163	8.09437	7.46108	1590	1560	1197	13089	14512	11449
ENSG00000115593.15	SMYD1	-2.6305	8.55408	1.0657e-08	3.4551e-07	6.75573	7.06651	6.15936	9.70798	8.3711	9.59571	2725	3210	1437	50453	17581	50286
ENSG00000082497.12	SERTAD4	1.91104	4.35909	1.0721e-08	3.4701e-07	5.02115	5.04728	4.99591	2.78194	2.84119	3.57979	818	791	641	412	378	774
ENSG00000180425.11	C11orf71	-2.73266	2.84226	1.0785e-08	3.4853e-07	0.809735	0.882316	1.06098	3.15381	4.3534	2.93237	43	43	41	534	1083	493
ENSG00000142627.13	EPHA2	2.37279	7.52327	1.1338e-08	3.6577e-07	8.32625	8.17172	8.30411	6.03614	4.94738	6.36257	8096	6907	6358	3956	1636	5345
ENSG00000099860.9	GADD45B	2.11376	7.53072	1.1356e-08	3.6577e-07	8.46914	8.13363	8.05647	5.60337	6.6008	5.97074	8939	6727	5355	2930	5152	4073
ENSG00000164440.15	TXLNB	-1.91883	4.52157	1.1661e-08	3.75e-07	3.11929	3.44643	3.2085	5.38727	4.63938	5.38775	218	260	185	2522	1321	2718
ENSG00000168038.11	ULK4	-2.21526	3.31119	1.1821e-08	3.7952e-07	2.12731	1.57064	1.69134	3.79592	4.51777	3.56674	109	70	64	835	1214	767
ENSG00000272379.1	AL008729.2	-3.05429	1.36523	1.1909e-08	3.8172e-07	-1.1687	-0.86423	-0.426026	1.55222	2.71861	1.93861	10	12	14	174	347	246
ENSG00000026950.17	BTN3A1	1.97465	3.89655	1.1964e-08	3.8286e-07	4.62664	4.71032	4.35944	2.52371	2.11197	3.03343	622	626	412	344	227	529
ENSG00000168453.15	HR	3.21435	-0.468556	1.2073e-08	3.8574e-07	0.353017	0.233232	0.755916	-2.11544	-2.47195	-2.67909	31	27	33	11	7	7
ENSG00000104497.14	SNX16	1.72416	5.52635	1.2195e-08	3.8901e-07	6.14655	6.02141	6.2601	4.6185	4.48539	4.12387	1786	1555	1541	1479	1187	1130
ENSG00000112245.12	PTP4A1	1.78803	7.77927	1.2503e-08	3.9806e-07	8.55101	8.34618	8.32997	6.5992	6.38796	6.85064	9461	7795	6473	5846	4445	7498
ENSG00000101412.13	E2F1	-2.01854	2.94548	1.2519e-08	3.9806e-07	1.78966	1.06611	1.85886	3.71081	3.55589	3.56861	86	49	72	787	622	768
ENSG00000171388.12	APLN	3.41627	0.674809	1.285e-08	4.0792e-07	1.37033	1.8127	1.55155	-2.60409	-1.86567	-0.928511	64	83	58	7	12	31
ENSG00000183379.9	SYNDIG1L	4.44039	0.144763	1.2893e-08	4.0863e-07	0.776737	0.914621	1.62314	-2.60409	-4.36768	-2.1997	42	44	61	7	0	11
ENSG00000150540.14	HNMT	-1.93393	4.07298	1.3063e-08	4.1335e-07	2.78783	2.83684	2.78821	4.7218	5.11901	4.21513	173	170	138	1589	1843	1204
ENSG00000113600.11	C9	5.27658	-1.42502	1.3236e-08	4.1817e-07	-0.319103	-1.38695	0.31192	-3.94308	-4.36768	-3.65816	19	8	24	1	0	2
ENSG00000104368.18	PLAT	1.80238	7.12824	1.3451e-08	4.2397e-07	7.48106	7.75335	8.01188	6.12517	5.96028	5.78436	4506	5168	5192	4208	3304	3579
ENSG00000197930.13	ERO1A	1.99272	6.09404	1.3481e-08	4.2397e-07	7.05222	6.89901	6.24126	4.41607	4.87053	4.99327	3347	2858	1521	1285	1551	2067
ENSG00000101057.16	MYBL2	-1.96547	3.91256	1.3484e-08	4.2397e-07	2.62123	2.88655	2.28387	4.45585	4.22564	4.95155	154	176	97	1321	991	2008
ENSG00000148344.11	PTGES	2.71354	4.36	1.3922e-08	4.3706e-07	5.55277	5.20253	4.54597	1.3513	2.85252	2.73979	1183	881	469	151	381	431
ENSG00000104325.7	DECR1	-2.21378	6.76666	1.4239e-08	4.4631e-07	5.16358	5.37061	5.27311	7.1286	8.09398	6.95326	903	990	777	8439	14508	8051
ENSG00000172936.14	MYD88	2.02042	4.96616	1.4583e-08	4.5637e-07	5.74202	5.9695	5.10619	3.59487	3.28199	3.94663	1349	1500	692	726	514	999
ENSG00000156463.18	SH3RF2	-2.14661	4.88454	1.5593e-08	4.8719e-07	3.28099	3.38434	3.64667	5.1193	6.16571	5.23522	244	249	251	2094	3810	2445
ENSG00000239523.6	MYLK-AS1	-3.78595	3.44932	1.5936e-08	4.9712e-07	0.776737	0.849271	-0.0103757	3.42046	5.36493	3.11768	42	42	19	643	2186	561
ENSG00000159216.18	RUNX1	1.75235	4.94032	1.6071e-08	5.0055e-07	5.40539	5.32777	5.89952	3.75399	3.94613	3.74452	1068	961	1200	811	816	868
ENSG00000091436.17	MAP3K20	-1.71694	7.52448	1.6173e-08	5.0295e-07	6.36	6.53862	6.36735	8.31007	8.10891	7.98461	2071	2226	1660	19144	14659	16459
ENSG00000119314.15	PTBP3	2.02166	5.43013	1.6421e-08	5.0984e-07	6.12212	6.3156	5.86918	4.29338	3.43299	4.38198	1756	1907	1175	1180	571	1352
ENSG00000134548.11	SPX	-2.81807	3.0868	1.674e-08	5.1895e-07	0.39711	1.6686	0.916495	3.45358	4.52368	3.35745	32	75	37	658	1219	663
ENSG00000041982.16	TNC	3.89325	8.6757	1.6976e-08	5.2544e-07	9.63538	9.49363	9.61287	5.74387	3.42795	6.49987	20063	17269	15752	3230	569	5879
ENSG00000245025.3	AC107959.1	2.73752	2.18293	1.7154e-08	5.3013e-07	2.7113	2.47466	3.57025	0.798421	-0.252759	0.1705	164	132	238	102	42	70
ENSG00000198382.9	UVRAG	1.77334	5.65358	1.7584e-08	5.4256e-07	6.30754	6.14143	6.39317	4.62239	4.10769	4.73443	1997	1690	1690	1483	913	1727
ENSG00000165195.15	PIGA	2.0292	4.37685	1.7764e-08	5.4726e-07	5.19514	4.97827	5.0071	3.48809	2.3702	3.04961	923	754	646	674	272	535
ENSG00000131981.16	LGALS3	-3.00212	7.02593	1.798e-08	5.5304e-07	4.86115	4.77334	4.92686	7.23546	8.75559	6.80472	732	654	611	9088	22951	7263
ENSG00000147573.17	TRIM55	-1.74511	6.85557	1.8294e-08	5.6183e-07	5.84211	5.62362	5.72749	7.55615	7.66343	7.16945	1446	1180	1065	11351	10764	9353
ENSG00000223855.2	AC147651.1	-2.76783	3.65247	1.8736e-08	5.7453e-07	1.61398	1.91206	1.52688	3.73076	5.25683	3.79177	76	89	57	798	2028	897
ENSG00000117724.13	CENPF	-1.99631	4.98593	1.899e-08	5.8142e-07	4.05805	3.25154	3.57627	5.3804	6.02804	5.48512	419	227	239	2510	3463	2908
ENSG00000228308.2	LINC01209	3.04461	-0.609272	1.9272e-08	5.8914e-07	0.353017	0.181069	0.36856	-2.46556	-2.19821	-2.5435	31	26	25	8	9	8
ENSG00000104419.15	NDRG1	1.81782	4.91164	1.9446e-08	5.931e-07	5.89208	5.19268	5.48808	3.49022	3.88124	3.81561	1497	875	902	675	780	912
ENSG00000234869.1	AL021392.1	-2.66049	2.88511	1.9462e-08	5.931e-07	0.481448	1.44356	0.990544	3.26247	4.29786	3.10225	34	64	39	576	1042	555
ENSG00000198604.11	BAZ1A	1.72614	5.68152	1.9581e-08	5.9582e-07	6.44648	6.26716	6.1773	4.39463	4.87332	4.41149	2199	1844	1455	1266	1554	1380
ENSG00000177606.7	JUN	2.36795	8.83422	1.9862e-08	6.0344e-07	10.0327	9.69319	8.71085	7.04396	7.02854	7.50817	26424	19831	8429	7958	6931	11829
ENSG00000233975.1	LINC02574	5.91192	0.0733262	1.9923e-08	6.0438e-07	0.934662	1.86323	-0.0844731	-4.36768	-4.36768	-2.82875	47	86	18	0	0	6
ENSG00000179165.11	PXT1	3.73511	-0.34729	2.0458e-08	6.1966e-07	0.161792	0.233232	1.25373	-2.60409	-3.25252	-2.30545	27	27	47	7	3	10
ENSG00000102904.14	TSNAXIP1	-2.59075	1.07043	2.064e-08	6.242e-07	-0.72887	-0.86423	-0.525737	1.86609	1.49386	1.97858	14	12	13	217	147	253
ENSG00000204248.11	COL11A2	-1.90745	3.86061	2.0689e-08	6.2474e-07	2.45389	2.35027	2.96392	4.72632	4.12492	4.61722	137	121	156	1594	924	1592
ENSG00000119922.10	IFIT2	4.05671	5.85592	2.1834e-08	6.5832e-07	5.64136	7.91976	5.17132	2.53201	2.77129	2.85472	1258	5800	724	346	360	467
ENSG00000285671.1	AL139405.2	4.26509	-0.748623	2.2113e-08	6.6572e-07	0.161792	0.593974	-0.0103757	-2.92885	-2.81008	-4.36768	27	35	19	5	5	0
ENSG00000204569.10	PPP1R10	1.79723	6.62422	2.2252e-08	6.6888e-07	7.28747	7.19742	7.29295	5.59646	5.01699	5.68991	3940	3515	3154	2916	1717	3352
ENSG00000286884.1	AC012060.1	-6.00761	0.218597	2.235e-08	6.7081e-07	-4.36768	-3.47104	-3.34895	0.331695	2.0802	-0.185614	0	1	1	73	222	54
ENSG00000176749.9	CDK5R1	3.45731	3.83075	2.2618e-08	6.7763e-07	4.62201	4.63961	4.8593	1.54404	-0.750245	1.90936	620	596	583	173	29	241
ENSG00000181016.9	LSMEM1	2.48127	1.58476	2.2646e-08	6.7763e-07	2.64885	2.33841	2.04413	-0.457876	0.410194	-0.263409	157	120	82	41	68	51
ENSG00000029993.15	HMGB3	-1.74611	4.72509	2.3115e-08	6.9063e-07	3.78276	3.61809	3.37672	5.11861	5.63087	5.23522	346	293	208	2093	2629	2445
ENSG00000106004.5	HOXA5	2.65273	3.28061	2.3424e-08	6.9881e-07	4.16393	3.78028	4.23929	0.904431	2.22087	0.707685	451	328	379	110	245	103
ENSG00000163605.15	PPP4R2	1.66813	7.26614	2.3723e-08	7.0666e-07	7.87155	7.73311	7.99848	6.31554	6.16571	6.12436	5907	5096	5144	4802	3810	4531
ENSG00000272822.2	AC073610.2	2.39894	3.61499	2.4387e-08	7.2536e-07	4.67221	4.16301	4.21633	1.2743	2.64234	1.68613	642	428	373	143	329	206
ENSG00000169174.11	PCSK9	2.09503	2.42114	2.4555e-08	7.2924e-07	3.41569	3.21957	2.63502	1.25439	0.94966	0.945242	268	222	124	141	100	122
ENSG00000198585.11	NUDT16	-2.00586	4.61696	2.4702e-08	7.3252e-07	3.33299	3.3901	3.13693	5.03429	5.81585	4.83039	253	250	176	1974	2989	1846
ENSG00000011143.17	MKS1	-1.69896	3.41713	2.484e-08	7.3551e-07	2.29982	2.49616	2.17693	3.92275	4.05636	4.07992	123	134	90	912	881	1096
ENSG00000131979.19	GCH1	2.94803	3.59001	2.5088e-08	7.4175e-07	4.79058	4.43767	3.89341	1.7429	0.0911884	2.00647	697	518	298	199	54	258
ENSG00000282033.1	AC074387.1	-3.06618	1.67645	2.5164e-08	7.4289e-07	-0.932087	-0.322307	-0.332764	1.94895	3.18077	1.90936	12	18	15	230	479	241
ENSG00000111206.12	FOXM1	-2.41164	3.14123	2.5275e-08	7.4506e-07	1.57613	1.2032	1.64623	4.1309	2.95766	4.23649	74	54	62	1054	410	1222
ENSG00000162695.12	SLC30A7	1.73312	5.76923	2.5379e-08	7.4699e-07	6.1254	6.63387	6.36822	4.60185	4.46831	4.87722	1760	2378	1661	1462	1173	1907
ENSG00000272686.1	AC006333.1	-3.01374	2.54168	2.5461e-08	7.4829e-07	-0.18304	0.332219	0.838439	3.01279	4.08065	2.49403	21	29	35	484	896	363
ENSG00000136869.16	TLR4	2.99598	4.70218	2.581e-08	7.5743e-07	5.42549	5.44714	5.71389	2.88265	0.892273	3.05496	1083	1044	1055	442	96	537
ENSG00000187678.9	SPRY4	1.88061	5.5026	2.6052e-08	7.634e-07	6.1602	6.06703	6.23937	4.3969	3.69243	4.59902	1803	1605	1519	1268	684	1572
ENSG00000089225.19	TBX5	-1.6168	5.79841	2.6328e-08	7.7036e-07	4.81923	4.806	4.6946	6.44085	6.20232	6.50819	711	669	520	5238	3908	5913
ENSG00000145386.10	CCNA2	-1.88596	4.18591	2.7029e-08	7.8971e-07	3.05881	3.23884	2.45056	4.57902	4.79817	5.08375	209	225	109	1439	1475	2201
ENSG00000161638.11	ITGA5	2.73511	9.22232	2.7276e-08	7.9574e-07	10.1093	10.0306	9.91523	7.50005	5.95416	7.8144	27865	25057	19425	10918	3290	14627
ENSG00000121691.7	CAT	-1.79527	3.98524	2.8688e-08	8.3571e-07	2.47461	2.67653	3.22393	4.63495	4.62954	4.57501	139	152	187	1496	1312	1546
ENSG00000077157.22	PPP1R12B	-1.86686	7.28578	2.9266e-08	8.5129e-07	6.08301	6.1303	5.99143	8.20475	7.41741	8.06862	1709	1677	1279	17796	9076	17446
ENSG00000213085.10	CFAP45	3.95884	-0.781138	2.9924e-08	8.6793e-07	-0.0003459	0.233232	0.423061	-3.61544	-2.3286	-3.65816	24	27	26	2	8	2
ENSG00000227544.10	AC018647.1	-2.89357	3.46974	2.9926e-08	8.6793e-07	0.964274	1.82974	1.28349	3.53217	5.0882	3.65043	48	84	48	695	1804	813
ENSG00000260577.2	AC126773.4	-4.10009	2.61399	3.0619e-08	8.8674e-07	-1.45187	-1.55372	0.526248	2.78541	4.32115	2.86084	8	7	28	413	1059	469
ENSG00000005189.19	REXO5	-2.26268	3.11683	3.1357e-08	9.0678e-07	1.63254	1.94371	1.02619	3.97539	3.2192	4.14158	77	91	40	946	492	1144
ENSG00000186462.9	NAP1L2	-3.14274	0.563417	3.1562e-08	9.114e-07	-2.27235	-1.23747	-1.52837	1.224	0.963657	1.69301	4	9	6	138	101	207
ENSG00000272275.1	AC092687.3	2.68301	0.438781	3.2263e-08	9.2998e-07	1.25526	1.09459	1.45023	-1.75108	-0.998979	-1.15691	59	50	54	15	24	26
ENSG00000258017.2	AC011603.3	3.07004	4.31296	3.23e-08	9.2998e-07	4.74226	4.94151	5.6266	1.33243	1.23	2.99497	674	735	993	149	122	515
ENSG00000167604.14	NFKBID	2.23908	1.94915	3.2558e-08	9.3606e-07	2.8526	2.58916	2.59997	0.105886	0.935526	0.284234	181	143	121	62	99	76
ENSG00000263873.1	AP003396.5	2.25998	5.82902	3.2726e-08	9.3951e-07	6.71875	6.56112	6.36822	3.75576	4.96749	3.83596	2656	2261	1661	812	1659	925
ENSG00000188522.15	FAM83G	2.90696	4.5104	3.3283e-08	9.5412e-07	5.68203	4.98018	5.2488	2.36101	1.08387	3.16547	1294	755	764	307	110	580
ENSG00000105219.10	CNTD2	3.00228	-0.16601	3.371e-08	9.6497e-07	0.90443	0.671639	0.5752	-1.67274	-1.96823	-2.5435	46	37	29	16	11	8
ENSG00000170364.12	SETMAR	-1.83396	3.50985	3.4493e-08	9.8595e-07	2.41152	2.21413	2.32738	3.91801	4.51658	3.91313	133	110	100	909	1213	976
ENSG00000268518.1	AC020909.2	-2.91667	6.90512	3.4636e-08	9.8862e-07	4.74653	5.08503	4.54597	6.89379	8.61384	6.95291	676	812	469	7171	20803	8049
ENSG00000074590.13	NUAK1	1.98104	6.99272	3.4757e-08	9.9064e-07	7.66728	7.63624	7.69812	5.75143	5.02703	6.08958	5127	4765	4177	3247	1729	4423
ENSG00000167900.12	TK1	-2.41435	4.66035	3.4889e-08	9.9163e-07	3.02408	3.27661	2.62343	4.77255	6.09832	4.97856	204	231	123	1646	3636	2046
ENSG00000136997.19	MYC	1.84138	6.3407	3.4892e-08	9.9163e-07	7.12981	7.13623	6.63818	4.84257	5.48686	5.03177	3532	3369	2003	1728	2379	2123
ENSG00000166352.16	C11orf74	-2.49553	5.06066	3.5544e-08	1.0083e-06	3.28686	3.18025	3.50858	5.24633	6.58645	5.15464	245	216	228	2287	5101	2312
ENSG00000133739.16	LRRCC1	-2.55697	2.36247	3.5631e-08	1.0083e-06	0.521837	1.12252	-0.162583	2.77147	3.55819	2.88208	35	51	17	409	623	476
ENSG00000108823.16	SGCA	-2.75532	4.69606	3.5632e-08	1.0083e-06	3.01704	2.90274	2.17693	4.74695	6.28964	4.90489	203	178	90	1617	4152	1944
ENSG00000152049.6	KCNE4	2.00421	5.20696	3.615e-08	1.0215e-06	6.14574	6.03433	5.36472	3.39341	4.19927	3.95381	1785	1569	828	631	973	1004
ENSG00000111339.12	ART4	1.99696	2.98605	3.626e-08	1.0232e-06	3.5487	4.06926	3.27668	1.71403	1.39403	1.90936	294	401	194	195	137	241
ENSG00000108947.5	EFNB3	-1.80928	4.20852	3.6332e-08	1.0238e-06	3.03808	2.53824	3.41083	4.82749	4.85278	4.84205	206	138	213	1710	1532	1861
ENSG00000152749.8	GPR180	1.64953	5.08702	3.6635e-08	1.0308e-06	5.52198	5.93841	5.57036	4.01439	3.90863	4.18982	1158	1468	955	972	795	1183
ENSG00000125531.7	FNDC11	3.29198	1.12999	3.7085e-08	1.042e-06	2.7113	1.72434	1.1923	-0.964183	-1.86567	-0.807029	164	78	45	28	12	34
ENSG00000171860.5	C3AR1	2.93305	0.216171	3.7298e-08	1.0465e-06	0.964274	1.57064	0.526248	-1.52779	-1.68012	-1.76311	48	70	28	18	14	16
ENSG00000122971.9	ACADS	-2.04666	4.0336	3.7364e-08	1.0469e-06	2.8526	2.64799	2.5021	4.3694	5.2625	4.30209	181	149	113	1244	2036	1279
ENSG00000154447.15	SH3RF1	2.11802	6.02614	3.7727e-08	1.0556e-06	6.87648	6.61433	6.68004	4.78388	3.77015	5.00714	2963	2346	2062	1659	722	2087
ENSG00000010704.18	HFE	2.23773	1.95416	3.7828e-08	1.0569e-06	2.40073	2.7766	2.85911	0.526898	0.832508	0.00340277	132	163	145	84	92	62
ENSG00000198768.11	APCDD1L	3.85497	2.43867	3.8933e-08	1.0862e-06	3.38318	3.01129	3.61775	0.212924	-2.63113	-0.111801	262	192	246	67	6	57
ENSG00000187624.9	C17orf97	-2.48238	2.01676	3.9136e-08	1.0904e-06	0.481448	-0.322307	0.622545	2.49854	3.18077	2.45408	34	18	30	338	479	353
ENSG00000111912.20	NCOA7	1.86035	6.35792	3.9353e-08	1.0949e-06	6.88811	7.28072	6.80843	4.9663	4.83956	5.53958	2987	3724	2254	1883	1518	3020
ENSG00000072195.15	SPEG	-1.8432	5.80973	4.0725e-08	1.1314e-06	4.63357	4.31294	4.8419	6.27905	6.8344	6.15178	625	475	576	4682	6058	4618
ENSG00000224812.3	TMEM72-AS1	2.40537	0.945135	4.1327e-08	1.1466e-06	1.59518	2.01993	1.50178	-0.669783	-0.750245	-0.403183	75	96	56	35	29	46
ENSG00000104218.14	CSPP1	1.73528	4.76125	4.1906e-08	1.161e-06	5.54788	5.13387	5.43933	3.33536	3.94965	3.60737	1179	840	872	606	818	789
ENSG00000147443.13	DOK2	3.98122	-1.70717	4.2211e-08	1.1678e-06	-0.72887	-0.758572	-0.525737	-3.94308	-3.25252	-3.65816	14	13	13	1	3	2
ENSG00000135363.12	LMO2	2.02376	2.51923	4.3255e-08	1.195e-06	3.31586	2.98871	3.30597	1.00318	1.6141	0.910237	250	189	198	118	160	119
ENSG00000161091.13	MFSD12	1.73508	5.57785	4.3603e-08	1.203e-06	6.1562	6.49589	5.88139	4.27991	4.66745	4.42705	1798	2161	1185	1169	1347	1395
ENSG00000197632.9	SERPINB2	2.79297	1.92173	4.3859e-08	1.2084e-06	1.96102	2.9811	3.06163	0.127938	0.430493	-0.768706	97	188	167	63	69	35
ENSG00000205678.8	TECRL	-2.35924	7.90679	4.5013e-08	1.2384e-06	6.17373	6.3763	6.31517	8.24369	9.34679	7.96822	1820	1989	1601	18283	34577	16273
ENSG00000005249.13	PRKAR2B	-1.8549	4.95896	4.6706e-08	1.2832e-06	3.18992	4.10819	3.81406	5.74431	5.4275	5.62122	229	412	282	3231	2283	3196
ENSG00000246859.3	STARD4-AS1	-1.78239	3.26693	4.7383e-08	1.3e-06	1.83845	2.13408	2.3416	3.93375	3.66056	4.04404	89	104	101	919	669	1069
ENSG00000187474.5	FPR3	2.71109	0.625741	4.7453e-08	1.3001e-06	1.53725	1.76034	0.953994	-1.21864	-1.44009	-0.807029	72	80	38	23	17	34
ENSG00000232939.1	AL158829.1	-3.30716	1.37444	4.7672e-08	1.3043e-06	-0.637076	-0.86423	-1.75164	1.49398	2.90786	1.74691	15	12	5	167	396	215
ENSG00000285976.2	AL135905.2	1.90314	6.55566	4.8095e-08	1.3141e-06	7.15611	7.37516	7.09683	5.43504	4.70543	5.63959	3597	3976	2753	2607	1383	3237
ENSG00000231811.3	AL159166.1	-1.81882	5.08481	4.8257e-08	1.3167e-06	3.7406	4.21581	3.70282	5.95674	5.29746	5.83033	336	444	261	3744	2086	3695
ENSG00000176890.16	TYMS	-2.00829	5.81698	4.9703e-08	1.3543e-06	4.86311	4.36355	4.14111	6.1405	6.95294	6.25071	733	492	354	4253	6577	4946
ENSG00000171241.9	SHCBP1	-2.21669	2.86324	4.9828e-08	1.3558e-06	1.37033	1.22912	1.50178	3.56285	2.8712	4.03594	64	55	56	710	386	1063
ENSG00000257038.1	AP002761.3	-4.29286	-0.462288	5.0076e-08	1.3607e-06	-3.50508	-2.92224	-3.34895	-0.109405	0.847683	-0.0189137	1	2	1	53	93	61
ENSG00000146021.15	KLHL3	-2.07042	4.93052	5.029e-08	1.3647e-06	3.47861	3.55288	3.62358	5.92953	4.77653	5.88394	280	280	247	3674	1453	3835
ENSG00000107165.13	TYRP1	-2.82201	1.86494	5.0773e-08	1.3759e-06	0.109744	-0.86423	0.191498	2.58079	3.1566	1.93281	26	12	22	358	471	245
ENSG00000181026.15	AEN	1.64246	6.17584	5.1256e-08	1.3871e-06	6.77413	6.8715	6.67444	5.31822	4.84902	5.19579	2760	2804	2054	2404	1528	2379
ENSG00000185847.8	LINC01405	-3.11429	2.58224	5.2226e-08	1.4114e-06	0.481448	0.0707189	0.423061	2.94298	4.25724	2.30484	34	24	26	461	1013	318
ENSG00000148798.11	INA	1.79767	4.25657	5.2728e-08	1.423e-06	4.94522	4.97636	4.75162	3.37047	2.55721	3.25189	776	753	541	621	310	616
ENSG00000065308.5	TRAM2	1.94276	7.24506	5.3168e-08	1.4329e-06	8.02587	7.90551	7.79494	6.11864	5.31872	6.2969	6574	5743	4467	4189	2117	5107
ENSG00000196353.11	CPNE4	-1.98689	2.59447	5.3388e-08	1.4369e-06	1.53725	1.14991	1.12813	3.56285	3.00581	3.13041	72	52	43	710	424	566
ENSG00000123612.16	ACVR1C	3.12431	0.555185	5.3754e-08	1.4448e-06	1.25526	1.64953	1.39676	-0.873765	-2.47195	-1.61978	59	74	52	30	7	18
ENSG00000101447.15	FAM83D	-1.8287	3.4073	5.453e-08	1.4637e-06	2.17874	2.005	2.45056	3.64543	4.23288	4.17269	113	95	109	752	996	1169
ENSG00000145623.13	OSMR	3.0242	6.91784	5.5443e-08	1.4861e-06	7.9901	7.39139	7.80876	4.6311	3.23082	5.50432	6413	4021	4510	1492	496	2947
ENSG00000123908.12	AGO2	1.59404	5.06433	5.8255e-08	1.5594e-06	5.71832	5.70899	5.5228	3.81303	4.20074	4.14158	1327	1252	924	845	974	1144
ENSG00000136026.14	CKAP4	1.7758	9.67958	5.8913e-08	1.5749e-06	10.4021	10.2915	10.2312	8.42112	8.28923	8.83496	34135	30023	24182	20676	16611	29677
ENSG00000287075.1	AC126468.1	-4.2694	1.14891	5.9284e-08	1.5827e-06	-2.57902	-1.74232	-1.75164	1.19296	2.99563	0.910237	3	6	5	135	421	119
ENSG00000168394.11	TAP1	2.32501	6.87985	6.0566e-08	1.6147e-06	7.36549	8.27234	6.84756	5.39638	4.98818	5.45457	4159	7406	2316	2538	1683	2847
ENSG00000103257.9	SLC7A5	2.3121	8.78614	6.0699e-08	1.6161e-06	9.79046	9.52011	9.19273	7.06233	6.45452	7.79934	22340	17589	11772	8060	4655	14475
ENSG00000121281.13	ADCY7	2.07418	3.52865	6.5288e-08	1.736e-06	4.62896	4.12209	3.80383	1.80581	1.91714	2.62214	623	416	280	208	198	397
ENSG00000070808.16	CAMK2A	-2.47075	1.47962	6.5611e-08	1.7422e-06	-0.119536	-0.86423	0.191498	2.05634	2.44694	2.06069	22	12	22	248	287	268
ENSG00000134321.12	RSAD2	5.47797	4.66081	6.7501e-08	1.79e-06	4.13493	6.96268	2.69162	0.149659	0.213374	0.26589	442	2987	129	64	59	75
ENSG00000152256.13	PDK1	-1.80375	5.99203	6.9283e-08	1.8348e-06	4.9927	5.00665	4.39396	6.40968	6.47299	6.93904	802	769	422	5126	4715	7972
ENSG00000163932.15	PRKCD	1.62124	4.26243	6.9588e-08	1.8404e-06	4.85721	5.06178	4.62366	3.28227	3.03924	3.3832	730	799	495	584	434	675
ENSG00000170955.10	CAVIN3	-2.77616	4.09279	6.9836e-08	1.8445e-06	2.43286	2.01993	1.85886	4.00399	5.74163	4.27483	135	96	72	965	2839	1255
ENSG00000136826.15	KLF4	2.63687	1.38245	7.0034e-08	1.8473e-06	2.14034	1.95928	2.43738	-1.16403	0.165734	-0.403183	110	92	108	24	57	46
ENSG00000120053.12	GOT1	-1.76351	7.49084	7.1022e-08	1.8709e-06	6.37593	6.46895	6.2077	8.10604	8.42276	7.74626	2094	2121	1486	16619	18222	13952
ENSG00000175832.13	ETV4	2.27124	3.08537	7.1446e-08	1.8795e-06	3.99847	3.40723	3.9823	0.839093	2.11197	1.47877	402	253	317	105	227	178
ENSG00000287594.1	AL356123.2	-3.9256	-0.511124	7.1901e-08	1.889e-06	-3.50508	-2.21487	-4.36768	0.171057	0.304178	0.228487	1	4	0	65	63	73
ENSG00000189325.7	BNIP5	3.46772	-0.427053	7.2248e-08	1.8956e-06	-0.119536	0.708959	0.838439	-2.01536	-2.81008	-2.99576	22	38	35	12	5	5
ENSG00000173349.6	SFT2D3	-9.81656	0.565125	7.2958e-08	1.9117e-06	-4.36768	-4.36768	-4.36768	0.669038	2.68521	-1.68967	0	0	0	93	339	17
ENSG00000183324.11	REC114	-3.16449	0.901033	7.3352e-08	1.9194e-06	-1.61746	-1.38695	-1.01222	1.43328	2.30023	1.0128	7	8	9	160	259	128
ENSG00000137726.17	FXYD6	-1.89625	7.16284	7.3752e-08	1.9274e-06	5.86878	5.91565	5.98352	7.47581	8.31667	7.49617	1473	1445	1272	10736	16930	11731
ENSG00000163807.6	KIAA1143	-1.59424	4.95101	7.587e-08	1.9801e-06	3.84377	3.74927	4.20082	5.47107	5.59254	5.53958	361	321	369	2673	2560	3020
ENSG00000214944.9	ARHGEF28	2.82622	2.31052	7.6748e-08	2.0004e-06	3.11929	3.23244	3.04435	1.11781	-0.796679	0.110083	218	224	165	128	28	67
ENSG00000062038.14	CDH3	-1.99833	3.67593	7.7248e-08	2.0108e-06	2.56436	2.23986	2.239	4.68694	3.65626	4.49949	148	112	94	1551	667	1467
ENSG00000171792.11	RHNO1	-1.9723	4.09787	7.8628e-08	2.044e-06	2.42223	2.78536	3.11227	4.33782	5.2194	4.58799	134	164	173	1217	1976	1560
ENSG00000112175.8	BMP5	-1.59246	6.04942	8.0281e-08	2.0842e-06	4.93778	5.18774	4.99366	6.82712	6.58022	6.47439	772	872	640	6847	5079	5776
ENSG00000139428.12	MMAB	-2.07185	4.82642	8.1272e-08	2.1066e-06	3.47347	3.527	3.33469	5.05314	6.1355	5.0739	279	275	202	2000	3731	2186
ENSG00000179083.6	FAM133A	-3.91056	0.741918	8.1356e-08	2.1066e-06	-2.96899	-1.95933	-1.52837	1.06163	2.35435	0.787011	2	5	6	123	269	109
ENSG00000132274.16	TRIM22	2.07251	6.2333	8.2571e-08	2.1353e-06	6.87891	7.37552	6.34194	4.98982	4.35738	5.11163	2968	3977	1631	1914	1086	2244
ENSG00000171456.20	ASXL1	1.84522	6.36412	8.3747e-08	2.1629e-06	6.97614	6.53278	7.39532	5.13844	4.93589	5.38934	3175	2217	3386	2122	1623	2721
ENSG00000102359.7	SRPX2	1.78344	3.48927	8.4516e-08	2.1774e-06	4.17347	4.39823	3.72468	2.09604	2.3702	2.55196	454	504	265	255	272	378
ENSG00000173825.7	TIGD3	2.65774	1.35386	8.4528e-08	2.1774e-06	1.70449	2.0638	2.59997	-0.964183	-0.578151	0.089369	81	99	121	28	33	66
ENSG00000166073.11	GPR176	2.33622	6.77495	8.4855e-08	2.183e-06	7.64717	7.45249	7.43522	5.36016	4.08706	5.66344	5056	4195	3481	2475	900	3291
ENSG00000223485.4	LINC01615	3.99645	-0.0398566	8.5732e-08	2.2021e-06	1.4139	0.977139	0.127295	-2.46556	-3.89392	-2.10117	66	46	21	8	1	12
ENSG00000180772.7	AGTR2	-7.39662	-1.53507	8.5819e-08	2.2021e-06	-4.36768	-4.36768	-4.36768	-1.11141	-1.17181	-0.403183	0	0	0	25	21	46
ENSG00000117000.9	RLF	2.04992	6.8631	8.9661e-08	2.2977e-06	7.66475	7.57692	7.40042	5.70726	4.68234	5.86006	5118	4573	3398	3149	1361	3772
ENSG00000067836.12	ROGDI	-2.26479	5.61798	9.0662e-08	2.3178e-06	3.94006	4.23513	4.05313	5.79903	7.05023	5.78998	386	450	333	3356	7036	3593
ENSG00000244187.8	TMEM141	-2.52791	5.33872	9.0774e-08	2.3178e-06	3.81562	3.41289	3.48315	5.415	6.90886	5.4495	354	254	224	2571	6379	2837
ENSG00000204682.8	MIR1915HG	-2.05704	3.16787	9.0834e-08	2.3178e-06	1.88564	1.14991	2.1927	3.60473	4.15725	3.71271	92	52	91	731	945	849
ENSG00000184227.8	ACOT1	-2.40456	1.9534	9.0917e-08	2.3178e-06	0.0557491	0.332219	0.526248	2.45995	3.18675	2.18792	25	29	28	329	481	293
ENSG00000115594.12	IL1R1	2.669	7.46611	9.251e-08	2.3554e-06	8.17083	8.19615	8.39041	5.8998	4.15573	6.06094	7269	7025	6750	3599	944	4336
ENSG00000196954.14	CASP4	2.0026	4.4514	9.3424e-08	2.3757e-06	5.21529	5.40796	4.67789	2.69967	3.63017	2.90596	936	1016	514	389	655	484
ENSG00000184979.10	USP18	3.51791	4.98355	9.7992e-08	2.4886e-06	5.24273	6.88379	4.23929	1.87916	2.39107	2.6925	954	2828	379	219	276	417
ENSG00000117226.12	GBP3	2.14078	4.42473	9.9913e-08	2.5342e-06	5.01939	5.60395	4.59427	2.93987	2.44694	3.43748	817	1164	485	460	287	701
ENSG00000077009.13	NMRK2	-2.8543	3.30072	1.0104e-07	2.5592e-06	1.82237	1.06611	0.668386	3.67194	4.87146	3.24722	88	49	31	766	1552	614
ENSG00000105251.11	SHD	-2.0193	4.97142	1.0116e-07	2.5592e-06	3.85962	3.60825	3.39728	5.3706	6.21408	5.13139	365	291	211	2493	3940	2275
ENSG00000162669.16	HFM1	-4.89415	0.0594139	1.029e-07	2.6e-06	-2.96899	-3.47104	-3.34895	1.4244	-0.750245	1.16904	2	1	1	159	29	143
ENSG00000070495.14	JMJD6	1.53696	5.90732	1.0348e-07	2.6113e-06	6.5738	6.55984	6.29156	5.01592	4.93589	4.88099	2402	2259	1575	1949	1623	1912
ENSG00000235437.8	LINC01278	-1.61937	5.35791	1.0643e-07	2.6822e-06	4.23246	4.33697	4.42099	5.81526	6.24235	5.73728	473	483	430	3394	4018	3464
ENSG00000164107.8	HAND2	-2.35733	5.99489	1.079e-07	2.7158e-06	4.35768	4.60043	4.14921	6.22061	7.47336	6.07682	516	580	356	4496	9435	4384
ENSG00000113319.13	RASGRF2	2.26605	2.94062	1.1198e-07	2.8149e-06	3.26323	3.37856	4.20082	1.64689	0.786002	1.68613	241	248	369	186	89	206
ENSG00000134057.15	CCNB1	-1.91102	5.30741	1.13e-07	2.837e-06	4.00205	3.57326	4.46061	5.68744	6.3287	5.79279	403	284	442	3106	4266	3600
ENSG00000198113.3	TOR4A	1.79797	3.64584	1.1514e-07	2.8841e-06	4.3688	3.93397	4.496	2.51118	2.09299	2.79521	520	365	453	341	224	448
ENSG00000249116.1	IRX4-AS1	-5.19285	1.34541	1.1525e-07	2.8841e-06	-1.61746	-3.47104	-3.34895	1.36993	3.32328	0.774089	7	1	1	153	529	108
ENSG00000258708.1	SLC25A21-AS1	-2.97515	0.337771	1.1531e-07	2.8841e-06	-2.27235	-1.10204	-2.0159	1.02685	1.23	0.956724	4	10	4	120	122	123
ENSG00000182199.11	SHMT2	1.67094	7.22264	1.1645e-07	2.909e-06	7.93251	7.80246	7.74534	5.9006	6.45854	6.05828	6162	5347	4316	3601	4668	4328
ENSG00000148950.11	IMMP1L	-2.9516	3.58368	1.179e-07	2.9415e-06	1.57613	1.57064	1.22334	3.52595	5.32957	3.52685	74	70	46	692	2133	746
ENSG00000222011.9	FAM185A	-1.8723	2.63603	1.1998e-07	2.9896e-06	1.4139	1.61063	1.1923	3.25247	3.51845	3.00053	66	72	45	572	606	517
ENSG00000101654.17	RNMT	1.6109	5.70976	1.2135e-07	3.02e-06	6.40051	6.23714	6.2629	4.48177	4.99331	4.54869	2130	1806	1544	1345	1689	1518
ENSG00000101335.10	MYL9	-2.25795	9.85147	1.2241e-07	3.0424e-06	8.30381	8.079	8.53951	10.1057	11.2375	10.0605	7971	6477	7485	66469	128220	69401
ENSG00000158714.11	SLAMF8	4.95902	-0.807705	1.2328e-07	3.0603e-06	-1.04555	1.03706	0.0601013	-4.36768	-3.25252	-3.40207	11	48	20	0	3	3
ENSG00000108691.9	CCL2	2.58841	7.82984	1.2358e-07	3.0638e-06	8.57714	8.48912	8.74651	5.18125	6.85073	5.42903	9634	8607	8640	2186	6127	2797
ENSG00000188766.12	SPRED3	2.33997	1.48048	1.3069e-07	3.2359e-06	1.97563	1.89597	2.71365	-0.273145	0.236616	-0.135988	98	88	131	47	60	56
ENSG00000171557.17	FGG	4.2215	-1.13169	1.3393e-07	3.3122e-06	-0.39227	0.424849	-0.525737	-4.36768	-3.25252	-2.99576	18	31	13	0	3	5
ENSG00000032742.17	IFT88	-1.70804	3.65093	1.3617e-07	3.3634e-06	2.74582	2.36203	2.53959	4.52499	3.93018	4.25869	168	122	116	1386	807	1241
ENSG00000285446.1	Z84488.2	3.19013	1.14147	1.3661e-07	3.37e-06	1.85435	1.14991	2.68048	-0.457876	-1.68012	-1.25946	90	52	128	41	14	24
ENSG00000095303.17	PTGS1	2.88574	3.91791	1.3867e-07	3.4166e-06	5.07643	4.40961	4.65246	2.37491	0.236616	2.19763	850	508	505	310	60	295
ENSG00000176678.5	FOXL1	2.29417	1.05496	1.3948e-07	3.4321e-06	1.9901	1.77801	1.64623	-0.830596	-0.158785	-0.317705	99	81	62	31	45	49
ENSG00000170965.10	PLAC1	-2.92427	1.29547	1.4134e-07	3.4738e-06	-0.550775	-0.758572	-1.01222	1.56843	2.75528	1.52579	16	13	9	176	356	184
ENSG00000129195.16	PIMREG	-2.86125	2.77606	1.4375e-07	3.5278e-06	1.04963	0.849271	0.191498	2.60064	4.36663	3.17041	51	42	22	363	1093	582
ENSG00000122870.12	BICC1	1.52868	5.58069	1.439e-07	3.5278e-06	6.11471	6.28117	6.05105	4.59593	4.47687	4.78603	1747	1862	1333	1456	1180	1790
ENSG00000091986.15	CCDC80	1.88426	9.70737	1.4438e-07	3.5352e-06	10.5094	10.319	10.2432	8.23641	8.12067	8.93477	36772	30602	24383	18191	14779	31803
ENSG00000184743.13	ATL3	1.85713	5.01533	1.4736e-07	3.6037e-06	5.70742	5.48663	5.78585	3.68501	3.26513	4.29533	1317	1073	1109	773	508	1273
ENSG00000166250.12	CLMP	1.60397	4.24215	1.5054e-07	3.6771e-06	4.76136	5.03815	4.67789	3.06516	3.09753	3.49964	683	786	514	502	452	732
ENSG00000135114.12	OASL	6.72898	2.24311	1.5666e-07	3.8217e-06	0.99329	4.66831	0.0601013	-3.12352	-2.47195	-3.18465	49	608	20	4	7	4
ENSG00000174640.15	SLCO2A1	2.50831	2.36238	1.584e-07	3.8595e-06	3.37217	3.20004	2.78821	0.812107	-0.388411	1.15913	260	219	138	103	38	142
ENSG00000132952.12	USPL1	1.6572	5.30846	1.6069e-07	3.9105e-06	5.95427	6.08577	5.66527	4.32714	3.89226	4.48866	1563	1626	1020	1208	786	1456
ENSG00000138678.11	GPAT3	1.62874	5.68678	1.6268e-07	3.954e-06	6.36418	6.34108	6.13405	4.97697	4.38104	4.54394	2077	1941	1412	1897	1104	1513
ENSG00000134470.21	IL15RA	2.57483	1.98904	1.6342e-07	3.9671e-06	2.49504	3.34932	2.25411	-0.393634	0.704996	0.24731	141	243	95	43	84	74
ENSG00000157111.13	TMEM171	4.29264	-0.64724	1.6555e-07	4.014e-06	-0.39227	0.511888	0.797767	-4.36768	-3.0144	-2.67909	18	33	34	0	4	7
ENSG00000115232.14	ITGA4	2.33455	7.15905	1.6588e-07	4.0171e-06	7.85904	8.03123	7.79494	5.8845	4.40175	5.9497	5856	6266	4467	3561	1120	4014
ENSG00000205413.8	SAMD9	3.64557	5.30087	1.6633e-07	4.0229e-06	5.76849	7.08703	4.84938	2.9242	1.10928	2.98098	1374	3256	579	455	112	510
ENSG00000188811.14	NHLRC3	-1.56795	3.83378	1.6712e-07	4.0371e-06	2.69373	2.74999	3.0702	4.49667	4.43227	4.28739	162	160	168	1359	1144	1266
ENSG00000165028.12	NIPSNAP3B	-2.34797	2.82435	1.6984e-07	4.098e-06	0.599374	1.57064	1.34124	3.49022	4.04818	2.87906	37	70	50	675	876	475
ENSG00000183513.9	COA5	-1.81599	4.60095	1.704e-07	4.1064e-06	3.22092	3.5682	3.46378	4.89093	5.71912	4.9422	234	283	221	1787	2795	1995
ENSG00000133121.21	STARD13	2.17096	5.24009	1.7166e-07	4.1317e-06	5.91879	5.77096	6.14321	4.33545	2.84875	3.80294	1525	1307	1421	1215	380	904
ENSG00000143546.10	S100A8	-5.17559	0.86469	1.7196e-07	4.1339e-06	-4.36768	-2.52563	-2.33968	1.10675	2.7673	0.190089	0	3	3	127	359	71
ENSG00000243649.9	CFB	2.31234	2.8215	1.7323e-07	4.1594e-06	3.15183	4.2255	2.98219	1.03854	1.14657	1.57876	223	447	158	121	115	191
ENSG00000198910.14	L1CAM	3.71268	-0.201573	1.7579e-07	4.2156e-06	1.25526	-0.660126	1.06098	-2.75735	-2.47195	-2.41957	59	14	41	6	7	9
ENSG00000107201.10	DDX58	3.25072	6.69151	1.76e-07	4.2156e-06	6.86279	8.56168	6.07039	4.12406	4.48296	4.27139	2935	9051	1351	1049	1185	1252
ENSG00000119913.6	TECTB	4.73031	-2.31935	1.7895e-07	4.2813e-06	-1.30335	-1.10204	-1.33507	-3.61544	-4.36768	-4.36768	9	10	7	2	0	0
ENSG00000148175.13	STOM	1.58255	6.65778	1.7928e-07	4.284e-06	7.37723	7.28575	7.04456	5.64028	5.47408	5.84431	4193	3737	2655	3006	2358	3731
ENSG00000164949.8	GEM	1.60279	7.05588	1.797e-07	4.2888e-06	7.72004	7.72175	7.4821	5.86123	5.95591	6.27929	5318	5056	3596	3504	3294	5045
ENSG00000125430.9	HS3ST3B1	1.52323	4.22727	1.8249e-07	4.3502e-06	4.9038	4.8876	4.58235	3.23479	3.17477	3.41892	754	708	481	565	477	692
ENSG00000141738.14	GRB7	2.77644	1.44374	1.8317e-07	4.3611e-06	1.96102	1.6686	2.89811	-0.964183	0.0654586	-0.557967	97	75	149	28	53	41
ENSG00000156395.13	SORCS3	-2.95601	1.41933	1.8494e-07	4.3979e-06	-0.637076	-0.248911	-1.33507	2.66615	1.25298	2.33155	15	19	7	380	124	324
ENSG00000106236.4	NPTX2	2.01107	2.29234	1.8538e-07	4.4032e-06	3.30433	3.01874	2.51471	0.698809	1.071	1.17887	248	193	114	95	109	144
ENSG00000157303.11	SUSD3	3.66527	0.82581	1.864e-07	4.4221e-06	2.07398	1.68742	1.42374	-2.33917	-0.750245	-2.82875	105	76	53	9	29	6
ENSG00000239332.6	LINC01119	3.24144	1.32797	1.8816e-07	4.4583e-06	2.17874	2.1203	2.32738	-1.67274	0.01258	-1.84049	113	103	100	16	51	15
ENSG00000182791.5	CCDC87	-2.92895	0.145246	1.9119e-07	4.5249e-06	-2.01957	-1.55372	-2.0159	0.684001	0.688235	1.16904	5	7	4	94	83	143
ENSG00000075218.19	GTSE1	-2.1898	2.40344	1.9243e-07	4.5488e-06	1.13021	0.593974	1.02619	2.63569	3.59463	2.88508	54	35	40	372	639	477
ENSG00000177133.11	PRDM16-DT	-2.61736	1.14353	1.931e-07	4.5592e-06	-0.469347	-0.660126	-0.874378	1.6238	2.38067	1.44656	17	14	10	183	274	174
ENSG00000121904.17	CSMD2	1.88777	3.76987	1.9651e-07	4.634e-06	4.58912	4.27922	4.40077	2.42475	1.97356	3.04424	606	464	424	321	206	533
ENSG00000085662.14	AKR1B1	-1.89895	9.02063	1.9772e-07	4.6572e-06	7.47946	7.79706	8.0116	9.40435	10.1304	9.36311	4501	5327	5191	40877	59523	42798
ENSG00000225950.8	NTF4	-2.53975	1.78148	1.9811e-07	4.6607e-06	-0.119536	0.379277	-0.245166	2.14011	3.11017	2.06069	22	30	16	263	456	268
ENSG00000005882.12	PDK2	-1.66006	6.40224	1.9877e-07	4.6707e-06	5.29027	5.28979	5.45085	6.77719	7.36827	6.78533	986	936	879	6614	8772	7166
ENSG00000105642.15	KCNN1	2.85823	1.41161	2.0128e-07	4.7241e-06	2.44341	2.30224	1.95447	-0.788681	0.213374	-1.48942	136	117	77	32	59	20
ENSG00000162383.12	SLC1A7	2.62201	0.737819	2.0261e-07	4.7498e-06	2.04656	1.09459	1.34124	-0.669783	-0.998979	-1.25946	103	50	50	35	24	24
ENSG00000147586.10	MRPS28	-2.46895	4.8152	2.0401e-07	4.7768e-06	2.90698	3.20004	3.20072	5.01148	6.38276	4.75348	188	219	184	1943	4429	1750
ENSG00000231776.5	LINC01611	-4.0414	1.44808	2.0674e-07	4.835e-06	-1.1687	-1.38695	-2.33968	1.51086	3.32328	1.05615	10	8	3	169	529	132
ENSG00000128274.17	A4GALT	-1.58158	5.70139	2.0984e-07	4.9018e-06	4.76136	4.61032	4.73556	6.17897	6.57538	6.04288	683	584	535	4368	5062	4282
ENSG00000213160.10	KLHL23	-1.49232	4.39979	2.1433e-07	5.0008e-06	3.44224	3.64241	3.29871	4.97241	4.93145	4.96725	273	298	197	1891	1618	2030
ENSG00000110721.12	CHKA	1.64144	5.43459	2.146e-07	5.0013e-06	5.98077	5.81334	6.27221	4.25257	4.17541	4.69983	1592	1346	1554	1147	957	1686
ENSG00000119138.4	KLF9	2.11456	2.35851	2.1839e-07	5.0836e-06	3.29271	3.31947	2.42408	1.00318	1.24154	0.638075	246	238	107	118	123	98
ENSG00000180071.20	ANKRD18A	-1.70689	3.85819	2.2129e-07	5.1451e-06	2.69373	2.8536	2.74608	4.40144	4.83576	4.0561	162	172	134	1272	1514	1078
ENSG00000105287.12	PRKD2	1.61429	5.12672	2.2234e-07	5.1633e-06	5.72374	5.78304	5.65107	4.23996	3.67764	4.32553	1332	1318	1010	1137	677	1300
ENSG00000161558.11	TMEM143	-2.04179	3.02247	2.2296e-07	5.1716e-06	1.02173	1.92797	1.89786	3.32823	4.04489	3.62367	50	90	74	603	874	798
ENSG00000186469.8	GNG2	1.7425	4.50279	2.242e-07	5.1943e-06	5.30192	4.83371	5.2067	3.55065	2.86376	3.63622	994	682	742	704	384	805
ENSG00000148541.13	FAM13C	-1.65215	4.34215	2.2497e-07	5.2061e-06	2.93716	3.58836	3.27668	5.00107	5.09298	4.69384	192	287	194	1929	1810	1679
ENSG00000163877.11	SNIP1	1.6961	4.14067	2.2731e-07	5.2542e-06	4.99449	4.65642	4.57935	3.06516	3.38699	2.6507	803	603	480	502	553	405
ENSG00000092529.25	CAPN3	-2.0452	2.64029	2.2781e-07	5.2596e-06	1.15611	1.77801	0.712815	3.53423	3.09435	3.27041	55	81	32	696	451	624
ENSG00000239264.9	TXNDC5	1.97025	9.97301	2.3043e-07	5.3137e-06	10.7549	10.5713	10.6024	8.73674	7.9755	9.09775	43594	36449	31278	25733	13364	35607
ENSG00000135362.14	PRR5L	2.87455	1.51244	2.3155e-07	5.3335e-06	2.31139	2.51735	2.2083	-0.918265	-1.3682	0.355362	124	136	92	29	18	80
ENSG00000189157.14	FAM47E	-3.18071	-0.0201052	2.3276e-07	5.3551e-06	-2.27235	-1.95933	-2.33968	0.798421	0.18975	1.02376	4	5	3	102	58	129
ENSG00000153132.13	CLGN	-1.68901	5.43872	2.338e-07	5.3729e-06	3.92884	4.58043	4.48963	6.03723	6.27499	5.78717	383	572	451	3959	4110	3586
ENSG00000139874.6	SSTR1	2.91893	0.132025	2.3497e-07	5.3935e-06	1.02173	0.469025	1.39676	-1.21864	-2.07864	-2.00894	50	32	52	23	10	13
ENSG00000069275.13	NUCKS1	-1.61613	6.4262	2.3526e-07	5.3937e-06	5.43212	5.4037	5.37166	6.88754	7.34824	6.74741	1088	1013	832	7140	8651	6980
ENSG00000196177.13	ACADSB	-2.20802	3.92219	2.3993e-07	5.4903e-06	2.35675	2.30224	2.62343	5.02403	3.59463	4.89523	128	117	123	1960	639	1931
ENSG00000108771.13	DHX58	4.52718	2.18101	2.4002e-07	5.4903e-06	2.49504	4.12209	1.73508	-2.46556	-1.96823	-0.263409	141	416	66	8	11	51
ENSG00000278175.4	GLIDR	-2.21319	3.12199	2.4084e-07	5.5027e-06	1.59518	1.87969	1.36927	3.46878	4.45969	3.25422	75	87	51	665	1166	617
ENSG00000116761.12	CTH	1.71483	4.27333	2.4145e-07	5.5102e-06	5.11325	4.95128	4.55515	2.78888	3.50175	3.17041	872	740	472	414	599	582
ENSG00000256235.2	SMIM3	1.84899	6.49156	2.5164e-07	5.7362e-06	7.08123	7.07413	7.25355	4.87063	5.82354	4.98067	3415	3227	3069	1762	3005	2049
ENSG00000285162.1	AC004593.2	-3.66861	0.454166	2.5305e-07	5.7616e-06	-1.30335	-2.21487	-4.36768	1.61602	1.2756	0.747893	9	4	0	182	126	106
ENSG00000128944.13	KNSTRN	-1.69897	4.41932	2.5768e-07	5.8546e-06	3.24525	3.57831	3.13693	4.7708	5.41163	4.80759	238	285	176	1644	2258	1817
ENSG00000186866.16	POFUT2	1.72519	6.41173	2.5778e-07	5.8546e-06	7.21465	6.53278	7.2408	5.32718	5.06485	5.49647	3746	2217	3042	2419	1775	2931
ENSG00000143891.17	GALM	-1.5255	5.06145	2.5802e-07	5.8546e-06	3.92131	4.34292	4.01815	5.67299	5.70043	5.5053	381	485	325	3075	2759	2949
ENSG00000055332.18	EIF2AK2	2.13919	6.32975	2.618e-07	5.9332e-06	6.72902	7.70481	6.29978	4.77343	4.90268	5.00783	2675	4997	1584	1647	1586	2088
ENSG00000273136.7	NBPF26	2.15984	5.16884	2.6223e-07	5.9332e-06	6.06005	5.77426	5.78455	3.9053	2.68943	4.18372	1682	1310	1108	901	340	1178
ENSG00000151552.12	QDPR	-1.72776	4.81365	2.6238e-07	5.9332e-06	3.5487	3.76264	3.79352	4.97849	5.84969	5.326	294	324	278	1899	3060	2604
ENSG00000127241.16	MASP1	-1.92576	6.19475	2.6421e-07	5.9677e-06	5.35318	4.83371	4.47035	6.47808	7.26891	6.70378	1030	682	445	5375	8188	6772
ENSG00000135617.4	PRADC1	-2.58333	5.44216	2.6491e-07	5.9768e-06	3.51408	3.46835	3.89341	5.63451	7.06836	5.29468	287	264	298	2994	7125	2548
ENSG00000172840.7	PDP2	1.52623	3.72792	2.6535e-07	5.9799e-06	4.23246	4.45973	4.19691	2.67741	2.68943	2.95831	473	526	368	383	340	502
ENSG00000271141.1	AC010680.4	-7.30311	-1.61196	2.6808e-07	6.0345e-06	-4.36768	-4.36768	-4.36768	-0.393634	-1.29972	-1.31361	0	0	0	43	19	23
ENSG00000116285.13	ERRFI1	2.1306	6.95158	2.7073e-07	6.0872e-06	7.49635	8.19492	7.0353	5.4635	5.06242	5.92288	4554	7019	2638	2659	1772	3940
ENSG00000227811.3	INKA2-AS1	-2.16421	2.17367	2.7135e-07	6.0943e-06	1.07699	0.332219	0.668386	2.41581	3.22792	2.8237	52	29	31	319	495	457
ENSG00000185404.16	SP140L	1.7289	3.12913	2.7236e-07	6.1101e-06	3.58251	4.00695	3.63517	2.02142	1.70855	2.3138	301	384	249	242	171	320
ENSG00000184908.17	CLCNKB	-2.06049	2.07787	2.7417e-07	6.1437e-06	0.90443	0.633329	0.5752	2.26973	2.95416	2.91188	46	36	29	288	409	486
ENSG00000163406.11	SLC15A2	-2.84798	3.56426	2.7564e-07	6.1698e-06	2.06033	1.68742	0.36856	4.87472	3.30691	4.49949	104	76	25	1767	523	1467
ENSG00000267279.2	AC090409.1	-3.82328	1.08153	2.7815e-07	6.2188e-06	-1.30335	-2.92224	-1.33507	1.224	2.78317	1.10856	9	2	7	138	363	137
ENSG00000064201.15	TSPAN32	-4.11621	0.262743	2.8151e-07	6.2868e-06	-2.57902	-2.92224	-2.33968	0.233411	1.95966	0.355362	3	2	3	68	204	80
[truncated: 18,922 more rows]
