# Supplementary material for: Genome-wide analyses reveal the detrimental impacts of SARS-CoV-2 viral gene Orf9c on human pluripotent stem cell-derived cardiomyocytes
Source: Stem Cell Reports. 2022 Feb 17;17(3):522–37. doi: 10.1016/j.stemcr.2022.01.014 (PMC8851680; doi:10.1016/j.stemcr.2022.01.014)
Supplement: Table S2. Global proteomics data analysis [file mmc3.xlsx]

## Sheet: Proteins
Gene Symbol	Accession	Description	Abundance Ratio: (Orf9c) / (control)	Abundances (Grouped): Orf9c	Abundances (Grouped): control	Abundances (Grouped) CV [%]: Orf9c	Abundances (Grouped) CV [%]: control	# Unique Peptides	Found in Sample: [S5] F1: 131, Sample, Orf9c	Found in Sample: [S1] F1: 127N, Sample, control
ACOT8	O14734	Acyl-coenzyme A thioesterase 8 OS=Homo sapiens GN=ACOT8 PE=1 SV=1						1	High	High
ACSM2B	Q68CK6	Acyl-coenzyme A synthetase ACSM2B, mitochondrial OS=Homo sapiens GN=ACSM2B PE=1 SV=2						1	High	High
ACTR6	Q9GZN1	Actin-related protein 6 OS=Homo sapiens GN=ACTR6 PE=1 SV=1						1	High	High
AKAP11	Q9UKA4	A-kinase anchor protein 11 OS=Homo sapiens GN=AKAP11 PE=1 SV=1						1	High	High
ALAS1	P13196	5-aminolevulinate synthase, nonspecific, mitochondrial OS=Homo sapiens GN=ALAS1 PE=1 SV=2						1	High	High
AMOTL2	Q9Y2J4	Angiomotin-like protein 2 OS=Homo sapiens GN=AMOTL2 PE=1 SV=3						1	High	High
ANGEL2	Q5VTE6	Protein angel homolog 2 OS=Homo sapiens GN=ANGEL2 PE=2 SV=1						1	High	High
ARHGAP31	Q2M1Z3	Rho GTPase-activating protein 31 OS=Homo sapiens GN=ARHGAP31 PE=1 SV=2						1	High	High
ARHGEF16	Q5VV41	Rho guanine nucleotide exchange factor 16 OS=Homo sapiens GN=ARHGEF16 PE=1 SV=1						2	High	High
ARHGEF3	Q9NR81	Rho guanine nucleotide exchange factor 3 OS=Homo sapiens GN=ARHGEF3 PE=1 SV=1						1	High	High
ATAD2B	Q9ULI0	ATPase family AAA domain-containing protein 2B OS=Homo sapiens GN=ATAD2B PE=1 SV=3						1	High	High
ATG4C	Q96DT6	Cysteine protease ATG4C OS=Homo sapiens GN=ATG4C PE=1 SV=1						1	High	High
ATR	Q13535	Serine/threonine-protein kinase ATR OS=Homo sapiens GN=ATR PE=1 SV=3						1	High	High
AXL	P30530	Tyrosine-protein kinase receptor UFO OS=Homo sapiens GN=AXL PE=1 SV=3						1	High	High
BEX4	Q9NWD9	Protein BEX4 OS=Homo sapiens GN=BEX4 PE=2 SV=1						1	Not Found	Not Found
BRD1	O95696	Bromodomain-containing protein 1 OS=Homo sapiens GN=BRD1 PE=1 SV=1						1	Not Found	Not Found
C19orf68; ZSWIM9	Q86XI8	Uncharacterized protein C19orf68 OS=Homo sapiens GN=C19orf68 PE=1 SV=2						1	High	High
C22orf32; SMDT1	Q9H4I9	Essential MCU regulator, mitochondrial OS=Homo sapiens GN=SMDT1 PE=1 SV=1						1	High	High
C4A; C4B	P0C0L4	Complement C4-A OS=Homo sapiens GN=C4A PE=1 SV=2						1	High	High
C8orf40; SMIM19	Q96E16	Small integral membrane protein 19 OS=Homo sapiens GN=SMIM19 PE=3 SV=2						2	High	High
CADM3	Q8N126	Cell adhesion molecule 3 OS=Homo sapiens GN=CADM3 PE=1 SV=1						1	High	High
CCDC106	Q9BWC9	Coiled-coil domain-containing protein 106 OS=Homo sapiens GN=CCDC106 PE=1 SV=1						1	High	High
CD74	P04233	HLA class II histocompatibility antigen gamma chain OS=Homo sapiens GN=CD74 PE=1 SV=3						1	High	High
CDCA3	Q99618	Cell division cycle-associated protein 3 OS=Homo sapiens GN=CDCA3 PE=1 SV=1						1	High	High
CHKA	P35790	Choline kinase alpha OS=Homo sapiens GN=CHKA PE=1 SV=3						1	Not Found	Not Found
CINP	Q9BW66	Cyclin-dependent kinase 2-interacting protein OS=Homo sapiens GN=CINP PE=1 SV=1						1	High	High
CSNK1G1	Q9HCP0	Casein kinase I isoform gamma-1 OS=Homo sapiens GN=CSNK1G1 PE=1 SV=1						1	High	High
CTNNA2	P26232	Catenin alpha-2 OS=Homo sapiens GN=CTNNA2 PE=1 SV=5						1	High	High
DAB2IP	Q5VWQ8	Disabled homolog 2-interacting protein OS=Homo sapiens GN=DAB2IP PE=1 SV=2						1	High	High
DEPTOR	Q8TB45	DEP domain-containing mTOR-interacting protein OS=Homo sapiens GN=DEPTOR PE=1 SV=2						1	High	High
DHPS	P49366	Deoxyhypusine synthase OS=Homo sapiens GN=DHPS PE=1 SV=1						1	Not Found	Not Found
DLG2	Q15700	Disks large homolog 2 OS=Homo sapiens GN=DLG2 PE=1 SV=3						1	High	High
DMPK	Q09013	Myotonin-protein kinase OS=Homo sapiens GN=DMPK PE=1 SV=3						1	Not Found	Not Found
DNA2	P51530	DNA replication ATP-dependent helicase/nuclease DNA2 OS=Homo sapiens GN=DNA2 PE=1 SV=3						1	High	High
DPAGT1	Q9H3H5	UDP-N-acetylglucosamine--dolichyl-phosphate N-acetylglucosaminephosphotransferase OS=Homo sapiens GN=DPAGT1 PE=1 SV=2						1	High	High
DTWD2	Q8NBA8	DTW domain-containing protein 2 OS=Homo sapiens GN=DTWD2 PE=1 SV=1						1	High	High
EBPL	Q9BY08	Emopamil-binding protein-like OS=Homo sapiens GN=EBPL PE=1 SV=1						1	High	High
ERO1LB; ERO1B	Q86YB8	ERO1-like protein beta OS=Homo sapiens GN=ERO1B PE=1 SV=2						1	High	High
EYA4	O95677	Eyes absent homolog 4 OS=Homo sapiens GN=EYA4 PE=1 SV=2						1	High	High
FAM73B; MIGA2	Q7L4E1	Mitoguardin-2 OS=Homo sapiens GN=FAM73B PE=1 SV=1						1	High	High
FANCL	Q9NW38	E3 ubiquitin-protein ligase FANCL OS=Homo sapiens GN=FANCL PE=1 SV=2						1	Not Found	Not Found
FBXL8	Q96CD0	F-box/LRR-repeat protein 8 OS=Homo sapiens GN=FBXL8 PE=1 SV=1						1	High	High
FBXO11	Q86XK2	F-box only protein 11 OS=Homo sapiens GN=FBXO11 PE=1 SV=3						1	High	High
FUNDC1	Q8IVP5	FUN14 domain-containing protein 1 OS=Homo sapiens GN=FUNDC1 PE=1 SV=1						1	High	High
GJA1	P17302	Gap junction alpha-1 protein OS=Homo sapiens GN=GJA1 PE=1 SV=2						1	High	High
GPM6B	Q13491	Neuronal membrane glycoprotein M6-b OS=Homo sapiens GN=GPM6B PE=1 SV=2						1	High	High
GPN2	Q9H9Y4	GPN-loop GTPase 2 OS=Homo sapiens GN=GPN2 PE=1 SV=2						1	High	High
GPR107	Q5VW38	Protein GPR107 OS=Homo sapiens GN=GPR107 PE=1 SV=1						1	High	High
GTPBP6	O43824	Putative GTP-binding protein 6 OS=Homo sapiens GN=GTPBP6 PE=2 SV=3						2	High	High
HAUS2	Q9NVX0	HAUS augmin-like complex subunit 2 OS=Homo sapiens GN=HAUS2 PE=1 SV=1						1	High	High
HBD	P02042	Hemoglobin subunit delta OS=Homo sapiens GN=HBD PE=1 SV=2						1	High	High
HDAC3	O15379	Histone deacetylase 3 OS=Homo sapiens GN=HDAC3 PE=1 SV=2						1	High	High
HPS5	Q9UPZ3	Hermansky-Pudlak syndrome 5 protein OS=Homo sapiens GN=HPS5 PE=1 SV=2						1	High	High
IMP4	Q96G21	U3 small nucleolar ribonucleoprotein protein IMP4 OS=Homo sapiens GN=IMP4 PE=1 SV=1						1	High	High
ISG20L2	Q9H9L3	Interferon-stimulated 20 kDa exonuclease-like 2 OS=Homo sapiens GN=ISG20L2 PE=1 SV=1						2	High	High
ITIH4	Q14624	Inter-alpha-trypsin inhibitor heavy chain H4 OS=Homo sapiens GN=ITIH4 PE=1 SV=4						1	High	High
KCP	Q6ZWJ8	Kielin/chordin-like protein OS=Homo sapiens GN=KCP PE=2 SV=2						1	High	High
KIAA0101; PCLAF	Q15004	PCNA-associated factor OS=Homo sapiens GN=KIAA0101 PE=1 SV=1						1	High	High
KIAA0754	O94854	Uncharacterized protein KIAA0754 OS=Homo sapiens GN=KIAA0754 PE=2 SV=4						1	High	High
KIAA1109	Q2LD37	Uncharacterized protein KIAA1109 OS=Homo sapiens GN=KIAA1109 PE=1 SV=2						1	High	High
KIAA1549	Q9HCM3	UPF0606 protein KIAA1549 OS=Homo sapiens GN=KIAA1549 PE=1 SV=4						1	High	High
KIF14	Q15058	Kinesin-like protein KIF14 OS=Homo sapiens GN=KIF14 PE=1 SV=1						1	High	High
KLHL28	Q9NXS3	Kelch-like protein 28 OS=Homo sapiens GN=KLHL28 PE=2 SV=2						1	High	High
KLHL31	Q9H511	Kelch-like protein 31 OS=Homo sapiens GN=KLHL31 PE=2 SV=1						1	High	High
KRT14	P02533	Keratin, type I cytoskeletal 14 OS=Homo sapiens GN=KRT14 PE=1 SV=4						1	High	High
LDB1	Q86U70	LIM domain-binding protein 1 OS=Homo sapiens GN=LDB1 PE=1 SV=2						1	High	High
LIAS	O43766	Lipoyl synthase, mitochondrial OS=Homo sapiens GN=LIAS PE=1 SV=3						1	Not Found	Not Found
LIMS2	Q7Z4I7	LIM and senescent cell antigen-like-containing domain protein 2 OS=Homo sapiens GN=LIMS2 PE=1 SV=1						1	High	High
LMBRD1	Q9NUN5	Probable lysosomal cobalamin transporter OS=Homo sapiens GN=LMBRD1 PE=1 SV=1						2	High	High
LOXL1	Q08397	Lysyl oxidase homolog 1 OS=Homo sapiens GN=LOXL1 PE=1 SV=2						1	High	High
LOXL4	Q96JB6	Lysyl oxidase homolog 4 OS=Homo sapiens GN=LOXL4 PE=1 SV=1						1	High	High
LRIF1	Q5T3J3	Ligand-dependent nuclear receptor-interacting factor 1 OS=Homo sapiens GN=LRIF1 PE=1 SV=1						1	High	High
LRP4	O75096	Low-density lipoprotein receptor-related protein 4 OS=Homo sapiens GN=LRP4 PE=1 SV=4						1	High	High
LRRC1	Q9BTT6	Leucine-rich repeat-containing protein 1 OS=Homo sapiens GN=LRRC1 PE=1 SV=1						2	High	High
LRRC10	Q5BKY1	Leucine-rich repeat-containing protein 10 OS=Homo sapiens GN=LRRC10 PE=2 SV=1						1	High	High
MAGEA12; LOC101060230	P43365	Melanoma-associated antigen 12 OS=Homo sapiens GN=MAGEA12 PE=2 SV=2						1	High	High
MAP3K1	Q13233	Mitogen-activated protein kinase kinase kinase 1 OS=Homo sapiens GN=MAP3K1 PE=1 SV=4						1	High	High
MARK1	Q9P0L2	Serine/threonine-protein kinase MARK1 OS=Homo sapiens GN=MARK1 PE=1 SV=2						1	High	High
MARVELD1	Q9BSK0	MARVEL domain-containing protein 1 OS=Homo sapiens GN=MARVELD1 PE=1 SV=1						1	High	High
MBOAT2	Q6ZWT7	Lysophospholipid acyltransferase 2 OS=Homo sapiens GN=MBOAT2 PE=2 SV=2						1	Not Found	Not Found
MDM4	O15151	Protein Mdm4 OS=Homo sapiens GN=MDM4 PE=1 SV=2						1	Not Found	High
MEGF10	Q96KG7	Multiple epidermal growth factor-like domains protein 10 OS=Homo sapiens GN=MEGF10 PE=1 SV=1						2	High	High
MEIS1	O00470	Homeobox protein Meis1 OS=Homo sapiens GN=MEIS1 PE=1 SV=1						1	High	High
MFSD10	Q14728	Major facilitator superfamily domain-containing protein 10 OS=Homo sapiens GN=MFSD10 PE=1 SV=1						1	High	High
MICA	Q29983	MHC class I polypeptide-related sequence A OS=Homo sapiens GN=MICA PE=1 SV=1						1	High	High
MID1IP1	Q9NPA3	Mid1-interacting protein 1 OS=Homo sapiens GN=MID1IP1 PE=1 SV=1						1	High	High
MIER2	Q8N344	Mesoderm induction early response protein 2 OS=Homo sapiens GN=MIER2 PE=1 SV=2						1	High	High
MLLT1	Q03111	Protein ENL OS=Homo sapiens GN=MLLT1 PE=1 SV=2						1	High	High
MMS22L	Q6ZRQ5	Protein MMS22-like OS=Homo sapiens GN=MMS22L PE=1 SV=3						1	High	High
MRPL2	Q5T653	39S ribosomal protein L2, mitochondrial OS=Homo sapiens GN=MRPL2 PE=1 SV=2						1	High	High
MS4A14	Q96JA4	Membrane-spanning 4-domains subfamily A member 14 OS=Homo sapiens GN=MS4A14 PE=2 SV=2						1	High	High
MSX2	P35548	Homeobox protein MSX-2 OS=Homo sapiens GN=MSX2 PE=1 SV=3						1	High	High
MTERFD2; MTERF4	Q7Z6M4	Transcription termination factor 4, mitochondrial OS=Homo sapiens GN=MTERF4 PE=1 SV=3						1	High	High
MTM1	Q13496	Myotubularin OS=Homo sapiens GN=MTM1 PE=1 SV=2						1	High	High
MYL1	P05976	Myosin light chain 1/3, skeletal muscle isoform OS=Homo sapiens GN=MYL1 PE=2 SV=3						0	Not Found	Not Found
NAA16	Q6N069	N-alpha-acetyltransferase 16, NatA auxiliary subunit OS=Homo sapiens GN=NAA16 PE=1 SV=2						1	High	High
NBPF10	Q3BBW0	Neuroblastoma breakpoint family member 9 OS=Homo sapiens GN=NBPF9 PE=2 SV=1						1	High	High
NCOR2	Q9Y618	Nuclear receptor corepressor 2 OS=Homo sapiens GN=NCOR2 PE=1 SV=2						2	High	High
NEIL2	Q969S2	Endonuclease 8-like 2 OS=Homo sapiens GN=NEIL2 PE=1 SV=3						1	High	High
NET1	Q7Z628	Neuroepithelial cell-transforming gene 1 protein OS=Homo sapiens GN=NET1 PE=1 SV=1						1	High	High
NEURL4	Q96JN8	Neuralized-like protein 4 OS=Homo sapiens GN=NEURL4 PE=1 SV=2						1	High	High
NFATC3	Q12968	Nuclear factor of activated T-cells, cytoplasmic 3 OS=Homo sapiens GN=NFATC3 PE=1 SV=1						1	High	High
NHSL2	Q5HYW2	NHS-like protein 2 OS=Homo sapiens GN=NHSL2 PE=1 SV=1						1	High	High
NMB	P08949	Neuromedin-B OS=Homo sapiens GN=NMB PE=1 SV=4						1	High	High
NOS1	P29475	Nitric oxide synthase, brain OS=Homo sapiens GN=NOS1 PE=1 SV=2						1	High	High
NRXN2	Q9P2S2	Neurexin-2 OS=Homo sapiens GN=NRXN2 PE=2 SV=1						1	High	High
OIP5	O43482	Protein Mis18-beta OS=Homo sapiens GN=OIP5 PE=1 SV=2						1	High	High
OSTC	Q9NRP0	Oligosaccharyltransferase complex subunit OSTC OS=Homo sapiens GN=OSTC PE=1 SV=1						1	High	High
PBX3	P40426	Pre-B-cell leukemia transcription factor 3 OS=Homo sapiens GN=PBX3 PE=1 SV=1						1	High	High
PET100	P0DJ07	Protein PET100 homolog, mitochondrial OS=Homo sapiens GN=PET100 PE=1 SV=1						1	High	High
PLXNA2	O75051	Plexin-A2 OS=Homo sapiens GN=PLXNA2 PE=1 SV=4						1	High	High
PLXND1	Q9Y4D7	Plexin-D1 OS=Homo sapiens GN=PLXND1 PE=1 SV=3						1	High	High
POMGNT1	Q8WZA1	Protein O-linked-mannose beta-1,2-N-acetylglucosaminyltransferase 1 OS=Homo sapiens GN=POMGNT1 PE=1 SV=2						1	High	High
POMK; SGK196	Q9H5K3	Protein O-mannose kinase OS=Homo sapiens GN=POMK PE=1 SV=1						1	High	High
POMT2	Q9UKY4	Protein O-mannosyl-transferase 2 OS=Homo sapiens GN=POMT2 PE=1 SV=2						1	High	High
POU3F3	P20264	POU domain, class 3, transcription factor 3 OS=Homo sapiens GN=POU3F3 PE=2 SV=2						1	High	High
POU5F1	Q01860	POU domain, class 5, transcription factor 1 OS=Homo sapiens GN=POU5F1 PE=1 SV=1						1	High	High
PPAPDC3; PLPP7	Q8NBV4	Inactive phospholipid phosphatase 7 OS=Homo sapiens GN=PLPP7 PE=2 SV=1						1	High	High
PPDPF	Q9H3Y8	Pancreatic progenitor cell differentiation and proliferation factor OS=Homo sapiens GN=PPDPF PE=1 SV=1						1	High	High
PPP1R37	O75864	Protein phosphatase 1 regulatory subunit 37 OS=Homo sapiens GN=PPP1R37 PE=1 SV=4						1	High	High
PPP2R3C	Q969Q6	Serine/threonine-protein phosphatase 2A regulatory subunit B'' subunit gamma OS=Homo sapiens GN=PPP2R3C PE=1 SV=1						1	High	High
PROSER1	Q86XN7	Proline and serine-rich protein 1 OS=Homo sapiens GN=PROSER1 PE=1 SV=2						1	High	High
PTGES3L	E9PB15	Putative protein PTGES3L OS=Homo sapiens GN=PTGES3L PE=5 SV=1						1	Not Found	High
PTPRU	Q92729	Receptor-type tyrosine-protein phosphatase U OS=Homo sapiens GN=PTPRU PE=1 SV=2						1	Not Found	Not Found
PTRH1	Q86Y79	Probable peptidyl-tRNA hydrolase OS=Homo sapiens GN=PTRH1 PE=1 SV=1						1	High	High
PTTG1IP	P53801	Pituitary tumor-transforming gene 1 protein-interacting protein OS=Homo sapiens GN=PTTG1IP PE=1 SV=1						1	High	High
RAD54B	Q9Y620	DNA repair and recombination protein RAD54B OS=Homo sapiens GN=RAD54B PE=1 SV=1						1	High	High
RAP1A	P62834	Ras-related protein Rap-1A OS=Homo sapiens GN=RAP1A PE=1 SV=1						1	Not Found	Not Found
RBM23	Q86U06	Probable RNA-binding protein 23 OS=Homo sapiens GN=RBM23 PE=1 SV=1						1	High	High
RBM4B	Q9BQ04	RNA-binding protein 4B OS=Homo sapiens GN=RBM4B PE=1 SV=1						1	High	High
RBMS3	Q6XE24	RNA-binding motif, single-stranded-interacting protein 3 OS=Homo sapiens GN=RBMS3 PE=1 SV=1						1	High	High
RNF130	Q86XS8	E3 ubiquitin-protein ligase RNF130 OS=Homo sapiens GN=RNF130 PE=1 SV=1						1	High	High
RPP25L	Q8N5L8	Ribonuclease P protein subunit p25-like protein OS=Homo sapiens GN=RPP25L PE=1 SV=1						1	High	High
RRP36	Q96EU6	Ribosomal RNA processing protein 36 homolog OS=Homo sapiens GN=RRP36 PE=1 SV=1						1	High	High
RSPRY1	Q96DX4	RING finger and SPRY domain-containing protein 1 OS=Homo sapiens GN=RSPRY1 PE=1 SV=1						1	High	High
RTN1	Q16799	Reticulon-1 OS=Homo sapiens GN=RTN1 PE=1 SV=1						1	High	High
SCNM1; TNFAIP8L2-SCNM1	Q9BWG6	Sodium channel modifier 1 OS=Homo sapiens GN=SCNM1 PE=1 SV=1						1	High	Not Found
SERPINB7	O75635	Serpin B7 OS=Homo sapiens GN=SERPINB7 PE=1 SV=1						1	High	High
SERPIND1	P05546	Heparin cofactor 2 OS=Homo sapiens GN=SERPIND1 PE=1 SV=3						1	High	High
SH2B1	Q9NRF2	SH2B adapter protein 1 OS=Homo sapiens GN=SH2B1 PE=1 SV=3						1	High	High
SHB	Q15464	SH2 domain-containing adapter protein B OS=Homo sapiens GN=SHB PE=1 SV=2						1	High	High
SLC2A8	Q9NY64	Solute carrier family 2, facilitated glucose transporter member 8 OS=Homo sapiens GN=SLC2A8 PE=1 SV=3						1	Not Found	Not Found
SMCR8	Q8TEV9	Smith-Magenis syndrome chromosomal region candidate gene 8 protein OS=Homo sapiens GN=SMCR8 PE=1 SV=2						1	High	High
SMG7	Q92540	Protein SMG7 OS=Homo sapiens GN=SMG7 PE=1 SV=2						1	High	High
SMG9	Q9H0W8	Protein SMG9 OS=Homo sapiens GN=SMG9 PE=1 SV=1						1	High	High
SMPDL3B	Q92485	Acid sphingomyelinase-like phosphodiesterase 3b OS=Homo sapiens GN=SMPDL3B PE=1 SV=2						1	High	High
SNAP25	P60880	Synaptosomal-associated protein 25 OS=Homo sapiens GN=SNAP25 PE=1 SV=1						1	High	High
SPN; LOC101929889; LOC105369261	P16150	Leukosialin OS=Homo sapiens GN=SPN PE=1 SV=1						2	High	High
SQRDL; SQOR	Q9Y6N5	Sulfide:quinone oxidoreductase, mitochondrial OS=Homo sapiens GN=SQRDL PE=1 SV=1						1	High	High
STK32C	Q86UX6	Serine/threonine-protein kinase 32C OS=Homo sapiens GN=STK32C PE=1 SV=1						1	High	High
STON1-GTF2A1L; STON1	Q53S48	Protein STON1-GTF2A1L OS=Homo sapiens GN=ALF PE=4 SV=1						1	High	High
STXBP6	Q8NFX7	Syntaxin-binding protein 6 OS=Homo sapiens GN=STXBP6 PE=1 SV=2						1	High	High
SYNPO	Q8N3V7	Synaptopodin OS=Homo sapiens GN=SYNPO PE=1 SV=2						2	High	High
SYS1	Q8N2H4	Protein SYS1 homolog OS=Homo sapiens GN=SYS1 PE=1 SV=1						1	Not Found	Not Found
TAF11	Q15544	Transcription initiation factor TFIID subunit 11 OS=Homo sapiens GN=TAF11 PE=1 SV=1						1	High	High
TCEAL1	Q15170	Transcription elongation factor A protein-like 1 OS=Homo sapiens GN=TCEAL1 PE=1 SV=2						1	High	High
TCF19	Q9Y242	Transcription factor 19 OS=Homo sapiens GN=TCF19 PE=1 SV=2						1	High	High
TCIRG1	Q13488	V-type proton ATPase 116 kDa subunit a isoform 3 OS=Homo sapiens GN=TCIRG1 PE=1 SV=3						1	High	High
TMCO3	Q6UWJ1	Transmembrane and coiled-coil domain-containing protein 3 OS=Homo sapiens GN=TMCO3 PE=2 SV=1						1	High	High
TMCO6	Q96DC7	Transmembrane and coiled-coil domain-containing protein 6 OS=Homo sapiens GN=TMCO6 PE=1 SV=2						1	High	High
TMEM237	Q96Q45	Transmembrane protein 237 OS=Homo sapiens GN=TMEM237 PE=1 SV=2						1	High	High
TMEM68	Q96MH6	Transmembrane protein 68 OS=Homo sapiens GN=TMEM68 PE=2 SV=2						1	High	High
TNFAIP6	P98066	Tumor necrosis factor-inducible gene 6 protein OS=Homo sapiens GN=TNFAIP6 PE=1 SV=2						1	High	High
TRIM23	P36406	E3 ubiquitin-protein ligase TRIM23 OS=Homo sapiens GN=TRIM23 PE=1 SV=1						1	High	High
TRIM47	Q96LD4	Tripartite motif-containing protein 47 OS=Homo sapiens GN=TRIM47 PE=1 SV=2						1	High	High
TTC17	Q96AE7	Tetratricopeptide repeat protein 17 OS=Homo sapiens GN=TTC17 PE=1 SV=1						1	High	High
TTL	Q8NG68	Tubulin--tyrosine ligase OS=Homo sapiens GN=TTL PE=1 SV=2						1	High	High
TTPAL	Q9BTX7	Alpha-tocopherol transfer protein-like OS=Homo sapiens GN=TTPAL PE=1 SV=2						1	High	High
TTYH1	Q9H313	Protein tweety homolog 1 OS=Homo sapiens GN=TTYH1 PE=2 SV=1						1	High	Not Found
UBA7	P41226	Ubiquitin-like modifier-activating enzyme 7 OS=Homo sapiens GN=UBA7 PE=1 SV=2						1	Not Found	High
UGCG	Q16739	Ceramide glucosyltransferase OS=Homo sapiens GN=UGCG PE=1 SV=1						1	High	High
VAMP4	O75379	Vesicle-associated membrane protein 4 OS=Homo sapiens GN=VAMP4 PE=1 SV=2						1	High	High
VMA21	Q3ZAQ7	Vacuolar ATPase assembly integral membrane protein VMA21 OS=Homo sapiens GN=VMA21 PE=1 SV=1						1	High	High
VPS37C	A5D8V6	Vacuolar protein sorting-associated protein 37C OS=Homo sapiens GN=VPS37C PE=1 SV=2						1	High	High
VWDE	Q8N2E2	von Willebrand factor D and EGF domain-containing protein OS=Homo sapiens GN=VWDE PE=2 SV=4						1	High	High
WBP5; TCEAL9	Q9UHQ7	Transcription elongation factor A protein-like 9 OS=Homo sapiens GN=TCEAL9 PE=3 SV=1						1	High	High
WDYHV1	Q96HA8	Protein N-terminal glutamine amidohydrolase OS=Homo sapiens GN=WDYHV1 PE=1 SV=2						1	High	High
WIPF1	O43516	WAS/WASL-interacting protein family member 1 OS=Homo sapiens GN=WIPF1 PE=1 SV=3						1	High	High
ZBTB10	Q96DT7	Zinc finger and BTB domain-containing protein 10 OS=Homo sapiens GN=ZBTB10 PE=1 SV=2						2	High	High
ZBTB3	Q9H5J0	Zinc finger and BTB domain-containing protein 3 OS=Homo sapiens GN=ZBTB3 PE=1 SV=1						1	Not Found	High
ZC3H10	Q96K80	Zinc finger CCCH domain-containing protein 10 OS=Homo sapiens GN=ZC3H10 PE=1 SV=1						1	High	High
ZFX	P17010	Zinc finger X-chromosomal protein OS=Homo sapiens GN=ZFX PE=2 SV=2						1	High	High
ZFYVE9	O95405	Zinc finger FYVE domain-containing protein 9 OS=Homo sapiens GN=ZFYVE9 PE=1 SV=2						1	High	High
ZKSCAN8; ZNF192	Q15776	Zinc finger protein with KRAB and SCAN domains 8 OS=Homo sapiens GN=ZKSCAN8 PE=1 SV=2						1	High	High
ZNF215	Q9UL58	Zinc finger protein 215 OS=Homo sapiens GN=ZNF215 PE=2 SV=2						1	High	High
ZNF358	Q9NW07	Zinc finger protein 358 OS=Homo sapiens GN=ZNF358 PE=1 SV=2						1	High	High
ZNF462	Q96JM2	Zinc finger protein 462 OS=Homo sapiens GN=ZNF462 PE=1 SV=3						1	High	High
ZNF521	Q96K83	Zinc finger protein 521 OS=Homo sapiens GN=ZNF521 PE=1 SV=1						1	High	High
ZNF574	Q6ZN55	Zinc finger protein 574 OS=Homo sapiens GN=ZNF574 PE=1 SV=2						1	High	High
ZNF740	Q8NDX6	Zinc finger protein 740 OS=Homo sapiens GN=ZNF740 PE=1 SV=1						1	High	High
LIPA	P38571	Lysosomal acid lipase/cholesteryl ester hydrolase OS=Homo sapiens GN=LIPA PE=1 SV=2	11.046	599.9	54.3			2	High	High
COCH	O43405	Cochlin OS=Homo sapiens GN=COCH PE=1 SV=1	9.169	1313.8	143.3			1	High	High
TP53	P04637	Cellular tumor antigen p53 OS=Homo sapiens GN=TP53 PE=1 SV=4	7.31	19725.5	2698.3			14	High	High
MT1X	P80297	Metallothionein-1X OS=Homo sapiens GN=MT1X PE=1 SV=1	6.889	3560.5	516.9			2	High	High
APBA3	O96018	Amyloid beta A4 precursor protein-binding family A member 3 OS=Homo sapiens GN=APBA3 PE=1 SV=1	6.632	1344.5	202.7			1	High	High
SYP	P08247	Synaptophysin OS=Homo sapiens GN=SYP PE=1 SV=3	6.499	2304.4	354.6			2	High	High
RGS10	O43665	Regulator of G-protein signaling 10 OS=Homo sapiens GN=RGS10 PE=1 SV=2	6.108	1630.2	266.9			4	High	High
RANBP1	P43487	Ran-specific GTPase-activating protein OS=Homo sapiens GN=RANBP1 PE=1 SV=1	5.365	40276.2	7506.8			12	High	High
BCL7A	Q4VC05	B-cell CLL/lymphoma 7 protein family member A OS=Homo sapiens GN=BCL7A PE=1 SV=1	5.24	7682.1	1466			2	High	High
TPM3	P06753	Tropomyosin alpha-3 chain OS=Homo sapiens GN=TPM3 PE=1 SV=2	4.943	16260.3	3289.3			9	High	High
GLA	P06280	Alpha-galactosidase A OS=Homo sapiens GN=GLA PE=1 SV=1	4.937	19949.4	4041			14	High	High
ATF3	P18847	Cyclic AMP-dependent transcription factor ATF-3 OS=Homo sapiens GN=ATF3 PE=1 SV=2	4.828	370.1	76.7			1	High	High
CDK4	P11802	Cyclin-dependent kinase 4 OS=Homo sapiens GN=CDK4 PE=1 SV=2	4.737	3677.9	776.4			6	High	High
FAM50A	Q14320	Protein FAM50A OS=Homo sapiens GN=FAM50A PE=1 SV=2	4.624	14123.4	3054.5			11	High	High
KRT17	Q04695	Keratin, type I cytoskeletal 17 OS=Homo sapiens GN=KRT17 PE=1 SV=2	4.562	6303.8	1381.7			6	High	High
KLHL7	Q8IXQ5	Kelch-like protein 7 OS=Homo sapiens GN=KLHL7 PE=1 SV=2	4.551	932.1	204.8			1	High	High
CMSS1	Q9BQ75	Protein CMSS1 OS=Homo sapiens GN=CMSS1 PE=1 SV=2	4.547	6015.4	1322.9			5	High	High
FHL1	Q13642	Four and a half LIM domains protein 1 OS=Homo sapiens GN=FHL1 PE=1 SV=4	4.525	10928.2	2415.1			11	High	High
C12orf43	Q96C57	Uncharacterized protein C12orf43 OS=Homo sapiens GN=C12orf43 PE=1 SV=2	4.51	499.7	110.8			1	High	High
RECQL	P46063	ATP-dependent DNA helicase Q1 OS=Homo sapiens GN=RECQL PE=1 SV=3	4.427	34732.9	7846.2			26	High	High
SLFN11	Q7Z7L1	Schlafen family member 11 OS=Homo sapiens GN=SLFN11 PE=1 SV=2	4.373	18265.3	4177.3			25	High	High
ASF1B	Q9NVP2	Histone chaperone ASF1B OS=Homo sapiens GN=ASF1B PE=1 SV=1	4.361	86	19.7			1	High	High
MCEE	Q96PE7	Methylmalonyl-CoA epimerase, mitochondrial OS=Homo sapiens GN=MCEE PE=1 SV=1	4.359	2531.8	580.8			2	High	High
PRPS2	P11908	Ribose-phosphate pyrophosphokinase 2 OS=Homo sapiens GN=PRPS2 PE=1 SV=2	4.245	5427.7	1278.5			6	High	High
CCDC117	Q8IWD4	Coiled-coil domain-containing protein 117 OS=Homo sapiens GN=CCDC117 PE=1 SV=1	4.244	3030.5	714.1			4	High	High
KIF11	P52732	Kinesin-like protein KIF11 OS=Homo sapiens GN=KIF11 PE=1 SV=2	4.21	18165.5	4314.8			28	High	High
TXNRD2	Q9NNW7	Thioredoxin reductase 2, mitochondrial OS=Homo sapiens GN=TXNRD2 PE=1 SV=3	4.182	1955.7	467.6			3	High	High
POLD3	Q15054	DNA polymerase delta subunit 3 OS=Homo sapiens GN=POLD3 PE=1 SV=2	4.137	9150.6	2212			12	High	High
PBK	Q96KB5	Lymphokine-activated killer T-cell-originated protein kinase OS=Homo sapiens GN=PBK PE=1 SV=3	4.11	8725.7	2122.9			7	High	High
MYH14	Q7Z406	Myosin-14 OS=Homo sapiens GN=MYH14 PE=1 SV=2	4.015	100.9	25.1			2	High	High
SUPT7L	O94864	STAGA complex 65 subunit gamma OS=Homo sapiens GN=SUPT7L PE=1 SV=1	4.007	14.2	3.6			1	High	High
NCAPH	Q15003	Condensin complex subunit 2 OS=Homo sapiens GN=NCAPH PE=1 SV=3	3.954	7317.5	1850.8			15	High	High
CAT	P04040	Catalase OS=Homo sapiens GN=CAT PE=1 SV=3	3.942	1503.4	381.4			4	High	High
GPATCH4	Q5T3I0	G patch domain-containing protein 4 OS=Homo sapiens GN=GPATCH4 PE=1 SV=2	3.908	1172.3	300			3	High	High
PCNA	P12004	Proliferating cell nuclear antigen OS=Homo sapiens GN=PCNA PE=1 SV=1	3.901	28922.8	7414.8			13	High	High
RRP7B; RRP7BP	Q9NSQ0	Putative ribosomal RNA-processing protein 7 homolog B OS=Homo sapiens GN=RRP7BP PE=5 SV=1	3.895	352.5	90.5			2	High	High
KIF2C	Q99661	Kinesin-like protein KIF2C OS=Homo sapiens GN=KIF2C PE=1 SV=2	3.853	5461.6	1417.6			14	High	High
TACC3	Q9Y6A5	Transforming acidic coiled-coil-containing protein 3 OS=Homo sapiens GN=TACC3 PE=1 SV=1	3.833	5974.4	1558.8			16	High	High
LOC645739; LOC101928697	Q9H521	Putative uncharacterized protein LOC645739 OS=Homo sapiens PE=5 SV=1	3.778	451.9	119.6			1	High	High
AURKB	Q96GD4	Aurora kinase B OS=Homo sapiens GN=AURKB PE=1 SV=3	3.728	1918.1	514.6			6	High	High
ALDH1A2	O94788	Retinal dehydrogenase 2 OS=Homo sapiens GN=ALDH1A2 PE=1 SV=3	3.718	2390.6	643			4	High	High
DSCC1	Q9BVC3	Sister chromatid cohesion protein DCC1 OS=Homo sapiens GN=DSCC1 PE=1 SV=2	3.703	150.4	40.6			1	High	High
TSPO	P30536	Translocator protein OS=Homo sapiens GN=TSPO PE=1 SV=3	3.687	2023.1	548.7			2	High	High
CDK1	P06493	Cyclin-dependent kinase 1 OS=Homo sapiens GN=CDK1 PE=1 SV=3	3.67	16703.5	4550.8			13	High	High
RRM2	P31350	Ribonucleoside-diphosphate reductase subunit M2 OS=Homo sapiens GN=RRM2 PE=1 SV=1	3.665	3572.5	974.8			5	High	High
POLE3	Q9NRF9	DNA polymerase epsilon subunit 3 OS=Homo sapiens GN=POLE3 PE=1 SV=1	3.655	4766.9	1304.3			7	High	High
TAGLN2	P37802	Transgelin-2 OS=Homo sapiens GN=TAGLN2 PE=1 SV=3	3.647	12603	3455.5			13	High	High
PLP2	Q04941	Proteolipid protein 2 OS=Homo sapiens GN=PLP2 PE=1 SV=1	3.642	713.9	196			1	High	High
CASC5; KNL1	Q8NG31	Protein CASC5 OS=Homo sapiens GN=CASC5 PE=1 SV=3	3.639	441.7	121.4			1	High	High
FEN1	P39748	Flap endonuclease 1 OS=Homo sapiens GN=FEN1 PE=1 SV=1	3.628	25931	7148.3			16	High	High
NCAPG	Q9BPX3	Condensin complex subunit 3 OS=Homo sapiens GN=NCAPG PE=1 SV=1	3.627	7718.5	2128.2			15	High	High
SMN1; SMN2	Q16637	Survival motor neuron protein OS=Homo sapiens GN=SMN1 PE=1 SV=1	3.536	8315.4	2351.6			8	High	High
SASS6	Q6UVJ0	Spindle assembly abnormal protein 6 homolog OS=Homo sapiens GN=SASS6 PE=1 SV=1	3.52	259.2	73.6			1	High	High
HIRIP3	Q9BW71	HIRA-interacting protein 3 OS=Homo sapiens GN=HIRIP3 PE=1 SV=3	3.502	5209.2	1487.5			10	High	High
ATF1	P18846	Cyclic AMP-dependent transcription factor ATF-1 OS=Homo sapiens GN=ATF1 PE=1 SV=2	3.501	2484.6	709.6			1	High	High
CNTNAP4	Q9C0A0	Contactin-associated protein-like 4 OS=Homo sapiens GN=CNTNAP4 PE=1 SV=3	3.47	5281.5	1522.1			1	High	High
HMOX1	P09601	Heme oxygenase 1 OS=Homo sapiens GN=HMOX1 PE=1 SV=1	3.461	1430.4	413.3			3	High	High
KPNA2	P52292	Importin subunit alpha-1 OS=Homo sapiens GN=KPNA2 PE=1 SV=1	3.435	15560.4	4529.9			18	High	High
MARCKS	P29966	Myristoylated alanine-rich C-kinase substrate OS=Homo sapiens GN=MARCKS PE=1 SV=4	3.401	20860.5	6133.5			14	High	High
PAAF1	Q9BRP4	Proteasomal ATPase-associated factor 1 OS=Homo sapiens GN=PAAF1 PE=1 SV=2	3.38	1048.5	310.2			1	High	High
CDKN2A	P42771	Cyclin-dependent kinase inhibitor 2A OS=Homo sapiens GN=CDKN2A PE=1 SV=2	3.378	296	87.6			4	High	High
BLM	P54132	Bloom syndrome protein OS=Homo sapiens GN=BLM PE=1 SV=1	3.342	407.5	121.9			2	High	High
SKP2	Q13309	S-phase kinase-associated protein 2 OS=Homo sapiens GN=SKP2 PE=1 SV=2	3.3	148.3	44.9			1	High	High
BASP1	P80723	Brain acid soluble protein 1 OS=Homo sapiens GN=BASP1 PE=1 SV=2	3.296	33412.8	10138.7			21	High	High
POLR3B	Q9NW08	DNA-directed RNA polymerase III subunit RPC2 OS=Homo sapiens GN=POLR3B PE=1 SV=2	3.295	3201	971.4			2	High	High
SLBP	Q14493	Histone RNA hairpin-binding protein OS=Homo sapiens GN=SLBP PE=1 SV=1	3.294	5729.2	1739.4			8	High	High
TPM4	P67936	Tropomyosin alpha-4 chain OS=Homo sapiens GN=TPM4 PE=1 SV=3	3.276	15340.5	4682.3			10	High	High
WDHD1	O75717	WD repeat and HMG-box DNA-binding protein 1 OS=Homo sapiens GN=WDHD1 PE=1 SV=1	3.264	14892.4	4562.2			26	High	High
COL15A1	P39059	Collagen alpha-1(XV) chain OS=Homo sapiens GN=COL15A1 PE=1 SV=2	3.242	1088.9	335.9			1	High	High
SMC2	O95347	Structural maintenance of chromosomes protein 2 OS=Homo sapiens GN=SMC2 PE=1 SV=2	3.221	34740	10786.8			41	High	High
PCK1	P35558	Phosphoenolpyruvate carboxykinase, cytosolic [GTP] OS=Homo sapiens GN=PCK1 PE=1 SV=3	3.217	1872.1	582			8	High	High
IMPDH2	P12268	Inosine-5'-monophosphate dehydrogenase 2 OS=Homo sapiens GN=IMPDH2 PE=1 SV=2	3.216	30344.2	9434.1			19	High	High
CXCR4	P61073	C-X-C chemokine receptor type 4 OS=Homo sapiens GN=CXCR4 PE=1 SV=1	3.189	433.1	135.8			1	High	High
TRIP13	Q15645	Pachytene checkpoint protein 2 homolog OS=Homo sapiens GN=TRIP13 PE=1 SV=2	3.185	4510.4	1416			12	High	High
EEF1B2	P24534	Elongation factor 1-beta OS=Homo sapiens GN=EEF1B2 PE=1 SV=3	3.176	25068.7	7892.8			12	High	High
MRGBP	Q9NV56	MRG/MORF4L-binding protein OS=Homo sapiens GN=MRGBP PE=1 SV=1	3.147	1903.9	605			2	High	High
CKS1B	P61024	Cyclin-dependent kinases regulatory subunit 1 OS=Homo sapiens GN=CKS1B PE=1 SV=1	3.136	737.3	235.1			1	High	High
SAAL1	Q96ER3	Protein SAAL1 OS=Homo sapiens GN=SAAL1 PE=1 SV=2	3.134	4938.7	1575.7			9	High	High
CLSPN	Q9HAW4	Claspin OS=Homo sapiens GN=CLSPN PE=1 SV=3	3.122	60.8	19.5			1	High	High
CKAP2	Q8WWK9	Cytoskeleton-associated protein 2 OS=Homo sapiens GN=CKAP2 PE=1 SV=1	3.11	2872.8	923.8			4	High	High
NDRG1	Q92597	Protein NDRG1 OS=Homo sapiens GN=NDRG1 PE=1 SV=1	3.098	7449	2404.2			9	High	High
FAM129A	Q9BZQ8	Protein Niban OS=Homo sapiens GN=FAM129A PE=1 SV=1	3.054	92.5	30.3			2	High	High
NPM1	P06748	Nucleophosmin OS=Homo sapiens GN=NPM1 PE=1 SV=2	3.045	91229.4	29963.8			20	High	High
LIMA1	Q9UHB6	LIM domain and actin-binding protein 1 OS=Homo sapiens GN=LIMA1 PE=1 SV=1	3.041	11357.6	3734.5			18	High	High
BRD2	P25440	Bromodomain-containing protein 2 OS=Homo sapiens GN=BRD2 PE=1 SV=2	3.035	4007.2	1320.3			10	High	High
RAC3	P60763	Ras-related C3 botulinum toxin substrate 3 OS=Homo sapiens GN=RAC3 PE=1 SV=1	3.035	3826.3	1260.8			2	High	High
PTMA	P06454	Prothymosin alpha OS=Homo sapiens GN=PTMA PE=1 SV=2	3.03	14729.9	4861.2			6	High	High
SSNA1	O43805	Sjoegren syndrome nuclear autoantigen 1 OS=Homo sapiens GN=SSNA1 PE=1 SV=2	3.022	3485.5	1153.2			3	High	High
SPAG5	Q96R06	Sperm-associated antigen 5 OS=Homo sapiens GN=SPAG5 PE=1 SV=2	3.005	621.3	206.8			2	High	High
PARP1	P09874	Poly [ADP-ribose] polymerase 1 OS=Homo sapiens GN=PARP1 PE=1 SV=4	2.999	93748.1	31260.4			59	High	High
TK1	P04183	Thymidine kinase, cytosolic OS=Homo sapiens GN=TK1 PE=1 SV=2	2.989	1851.3	619.4			4	High	High
CDC20	Q12834	Cell division cycle protein 20 homolog OS=Homo sapiens GN=CDC20 PE=1 SV=2	2.987	373.3	125			2	High	High
PHAX	Q9H814	Phosphorylated adapter RNA export protein OS=Homo sapiens GN=PHAX PE=1 SV=1	2.975	3260.2	1095.9			8	High	High
SFRP5	Q5T4F7	Secreted frizzled-related protein 5 OS=Homo sapiens GN=SFRP5 PE=2 SV=3	2.967	1793.7	604.5			1	High	High
LEPREL2; P3H3	Q8IVL6	Prolyl 3-hydroxylase 3 OS=Homo sapiens GN=P3H3 PE=1 SV=1	2.963	834.3	281.6			2	High	High
H2AFX	P16104	Histone H2AX OS=Homo sapiens GN=H2AFX PE=1 SV=2	2.944	7083.6	2405.8			3	High	High
KIFC1	Q9BW19	Kinesin-like protein KIFC1 OS=Homo sapiens GN=KIFC1 PE=1 SV=2	2.943	2191.3	744.6			7	High	High
RNF207	Q6ZRF8	RING finger protein 207 OS=Homo sapiens GN=RNF207 PE=1 SV=2	2.938	65.4	22.3			1	High	High
WDR13	Q9H1Z4	WD repeat-containing protein 13 OS=Homo sapiens GN=WDR13 PE=1 SV=2	2.937	588.6	200.4			1	High	High
TOP2A	P11388	DNA topoisomerase 2-alpha OS=Homo sapiens GN=TOP2A PE=1 SV=3	2.936	41519.6	14140.5			42	High	High
CHAF1B	Q13112	Chromatin assembly factor 1 subunit B OS=Homo sapiens GN=CHAF1B PE=1 SV=1	2.933	2391.5	815.3			7	High	High
ASNS	P08243	Asparagine synthetase [glutamine-hydrolyzing] OS=Homo sapiens GN=ASNS PE=1 SV=4	2.931	7429.3	2534.6			13	High	High
LIN28B	Q6ZN17	Protein lin-28 homolog B OS=Homo sapiens GN=LIN28B PE=1 SV=1	2.924	3606.9	1233.6			6	High	High
UBE2S	Q16763	Ubiquitin-conjugating enzyme E2 S OS=Homo sapiens GN=UBE2S PE=1 SV=2	2.924	577	197.3			2	High	High
RFC5	P40937	Replication factor C subunit 5 OS=Homo sapiens GN=RFC5 PE=1 SV=1	2.92	7870.9	2695.2			11	High	High
HSPA4L	O95757	Heat shock 70 kDa protein 4L OS=Homo sapiens GN=HSPA4L PE=1 SV=3	2.918	24656.7	8450.5			34	High	High
PRC1	O43663	Protein regulator of cytokinesis 1 OS=Homo sapiens GN=PRC1 PE=1 SV=2	2.915	10530.6	3612.6			16	High	High
CHCHD2	Q9Y6H1	Coiled-coil-helix-coiled-coil-helix domain-containing protein 2 OS=Homo sapiens GN=CHCHD2 PE=1 SV=1	2.913	3241.5	1112.7			4	High	High
MCM4	P33991	DNA replication licensing factor MCM4 OS=Homo sapiens GN=MCM4 PE=1 SV=5	2.901	28905.6	9964.6			32	High	High
TSPAN3	O60637	Tetraspanin-3 OS=Homo sapiens GN=TSPAN3 PE=2 SV=1	2.9	327.4	112.9			1	High	High
DUT	P33316	Deoxyuridine 5'-triphosphate nucleotidohydrolase, mitochondrial OS=Homo sapiens GN=DUT PE=1 SV=4	2.894	9734.1	3363.4			11	High	High
RACGAP1	Q9H0H5	Rac GTPase-activating protein 1 OS=Homo sapiens GN=RACGAP1 PE=1 SV=1	2.89	2830.8	979.6			7	High	High
RNMTL1; MRM3	Q9HC36	rRNA methyltransferase 3, mitochondrial OS=Homo sapiens GN=MRM3 PE=1 SV=2	2.888	2556.7	885.4			6	High	High
CCNA2	P20248	Cyclin-A2 OS=Homo sapiens GN=CCNA2 PE=1 SV=2	2.886	113.1	39.2			1	High	High
SMC4	Q9NTJ3	Structural maintenance of chromosomes protein 4 OS=Homo sapiens GN=SMC4 PE=1 SV=2	2.878	20259	7039.9			34	High	High
CDK2	P24941	Cyclin-dependent kinase 2 OS=Homo sapiens GN=CDK2 PE=1 SV=2	2.872	5326.7	1854.5			8	High	High
CXorf57	Q6NSI4	Uncharacterized protein CXorf57 OS=Homo sapiens GN=CXorf57 PE=1 SV=2	2.868	3866.7	1348			10	High	High
PHGDH	O43175	D-3-phosphoglycerate dehydrogenase OS=Homo sapiens GN=PHGDH PE=1 SV=4	2.857	47751.2	16712.3			24	High	High
ANXA1	P04083	Annexin A1 OS=Homo sapiens GN=ANXA1 PE=1 SV=2	2.851	11386.2	3994.3			20	High	High
SLITRK5	O94991	SLIT and NTRK-like protein 5 OS=Homo sapiens GN=SLITRK5 PE=2 SV=2	2.838	112.6	39.7			1	High	High
NRGN	Q92686	Neurogranin OS=Homo sapiens GN=NRGN PE=1 SV=1	2.834	453.6	160.1			1	High	High
ANKRD11	Q6UB99	Ankyrin repeat domain-containing protein 11 OS=Homo sapiens GN=ANKRD11 PE=1 SV=3	2.826	529.5	187.4			1	High	High
GRPEL1	Q9HAV7	GrpE protein homolog 1, mitochondrial OS=Homo sapiens GN=GRPEL1 PE=1 SV=2	2.826	21080	7460.6			13	High	High
FRG1	Q14331	Protein FRG1 OS=Homo sapiens GN=FRG1 PE=1 SV=1	2.825	3976.5	1407.6			5	High	High
PAMR1	Q6UXH9	Inactive serine protease PAMR1 OS=Homo sapiens GN=PAMR1 PE=1 SV=1	2.802	1172.8	418.5			1	High	High
PTBP1	P26599	Polypyrimidine tract-binding protein 1 OS=Homo sapiens GN=PTBP1 PE=1 SV=1	2.79	19033.9	6822.9			15	High	High
CENPM	Q9NSP4	Centromere protein M OS=Homo sapiens GN=CENPM PE=1 SV=1	2.788	785.7	281.8			2	High	High
NQO1	P15559	NAD(P)H dehydrogenase [quinone] 1 OS=Homo sapiens GN=NQO1 PE=1 SV=1	2.775	3359.4	1210.6			5	High	High
ARRB2	P32121	Beta-arrestin-2 OS=Homo sapiens GN=ARRB2 PE=1 SV=2	2.773	281.7	101.6			1	High	High
NOLC1	Q14978	Nucleolar and coiled-body phosphoprotein 1 OS=Homo sapiens GN=NOLC1 PE=1 SV=2	2.77	42431.5	15320.5			32	High	High
SLC4A7	Q9Y6M7	Sodium bicarbonate cotransporter 3 OS=Homo sapiens GN=SLC4A7 PE=1 SV=2	2.768	465.3	168.1			1	High	High
TPX2	Q9ULW0	Targeting protein for Xklp2 OS=Homo sapiens GN=TPX2 PE=1 SV=2	2.765	10829.6	3916.9			18	High	High
MCM6	Q14566	DNA replication licensing factor MCM6 OS=Homo sapiens GN=MCM6 PE=1 SV=1	2.763	47979.7	17365			40	High	High
SUPT16H	Q9Y5B9	FACT complex subunit SPT16 OS=Homo sapiens GN=SUPT16H PE=1 SV=1	2.757	59064	21420.4			47	High	High
MAD2L1	Q13257	Mitotic spindle assembly checkpoint protein MAD2A OS=Homo sapiens GN=MAD2L1 PE=1 SV=1	2.751	4904.2	1782.7			5	High	High
HAUS7	Q99871	HAUS augmin-like complex subunit 7 OS=Homo sapiens GN=HAUS7 PE=1 SV=3	2.749	1258.5	457.9			2	High	High
SKA3	Q8IX90	Spindle and kinetochore-associated protein 3 OS=Homo sapiens GN=SKA3 PE=1 SV=2	2.742	540.5	197.1			4	High	High
RPRD1A	Q96P16	Regulation of nuclear pre-mRNA domain-containing protein 1A OS=Homo sapiens GN=RPRD1A PE=1 SV=1	2.739	8503.4	3105.1			12	High	High
PPP2R1B	P30154	Serine/threonine-protein phosphatase 2A 65 kDa regulatory subunit A beta isoform OS=Homo sapiens GN=PPP2R1B PE=1 SV=3	2.737	548.9	200.5			3	High	High
HSPA2	P54652	Heat shock-related 70 kDa protein 2 OS=Homo sapiens GN=HSPA2 PE=1 SV=1	2.732	10073.3	3687.2			17	High	High
PIN4	Q9Y237	Peptidyl-prolyl cis-trans isomerase NIMA-interacting 4 OS=Homo sapiens GN=PIN4 PE=1 SV=1	2.729	15381.3	5635.3			9	High	High
HYPK	Q9NX55	Huntingtin-interacting protein K OS=Homo sapiens GN=HYPK PE=1 SV=2	2.726	4996.2	1832.7			8	High	High
MAPT	P10636	Microtubule-associated protein tau OS=Homo sapiens GN=MAPT PE=1 SV=5	2.718	1579.2	581.1			5	High	High
RFC4	P35249	Replication factor C subunit 4 OS=Homo sapiens GN=RFC4 PE=1 SV=2	2.715	10483	3860.7			16	High	High
HDAC1	Q13547	Histone deacetylase 1 OS=Homo sapiens GN=HDAC1 PE=1 SV=1	2.709	9495.7	3505.5			10	High	High
SRSF9	Q13242	Serine/arginine-rich splicing factor 9 OS=Homo sapiens GN=SRSF9 PE=1 SV=1	2.706	15941.3	5891.5			12	High	High
CKMT1B; CKMT1A	P12532	Creatine kinase U-type, mitochondrial OS=Homo sapiens GN=CKMT1A PE=1 SV=1	2.703	11904	4403.2			12	High	High
KIF23	Q02241	Kinesin-like protein KIF23 OS=Homo sapiens GN=KIF23 PE=1 SV=3	2.701	1582.9	586			6	High	High
SMC5	Q8IY18	Structural maintenance of chromosomes protein 5 OS=Homo sapiens GN=SMC5 PE=1 SV=2	2.697	1265.6	469.2			6	High	High
ACYP1	P07311	Acylphosphatase-1 OS=Homo sapiens GN=ACYP1 PE=1 SV=2	2.696	5159.9	1914.2			7	High	High
MAGOH	P61326	Protein mago nashi homolog OS=Homo sapiens GN=MAGOH PE=1 SV=1	2.694	24013.2	8914			12	High	High
KIF22	Q14807	Kinesin-like protein KIF22 OS=Homo sapiens GN=KIF22 PE=1 SV=5	2.688	1272.7	473.5			4	High	High
SUMO1	P63165	Small ubiquitin-related modifier 1 OS=Homo sapiens GN=SUMO1 PE=1 SV=1	2.674	9369	3503.9			6	High	High
DLGAP5	Q15398	Disks large-associated protein 5 OS=Homo sapiens GN=DLGAP5 PE=1 SV=2	2.673	1336.1	499.9			4	High	High
PYGL	P06737	Glycogen phosphorylase, liver form OS=Homo sapiens GN=PYGL PE=1 SV=4	2.669	53078.2	19888.3			34	High	High
SSRP1	Q08945	FACT complex subunit SSRP1 OS=Homo sapiens GN=SSRP1 PE=1 SV=1	2.658	25925.8	9754			27	High	High
IQCE	Q6IPM2	IQ domain-containing protein E OS=Homo sapiens GN=IQCE PE=1 SV=2	2.657	1426.8	537.1			1	High	High
NSRP1	Q9H0G5	Nuclear speckle splicing regulatory protein 1 OS=Homo sapiens GN=NSRP1 PE=1 SV=1	2.65	5177	1953.8			8	High	High
CCDC12	Q8WUD4	Coiled-coil domain-containing protein 12 OS=Homo sapiens GN=CCDC12 PE=1 SV=1	2.648	6514.4	2460.5			6	High	High
MLF1IP; CENPU	Q71F23	Centromere protein U OS=Homo sapiens GN=CENPU PE=1 SV=1	2.643	567.7	214.8			3	High	High
TMOD3	Q9NYL9	Tropomodulin-3 OS=Homo sapiens GN=TMOD3 PE=1 SV=1	2.64	9978.5	3779.6			11	High	High
UBE2E3	Q969T4	Ubiquitin-conjugating enzyme E2 E3 OS=Homo sapiens GN=UBE2E3 PE=1 SV=1	2.62	10.6	4			3	High	High
PHC2	Q8IXK0	Polyhomeotic-like protein 2 OS=Homo sapiens GN=PHC2 PE=1 SV=1	2.609	3060.9	1173.4			6	High	High
TTF2	Q9UNY4	Transcription termination factor 2 OS=Homo sapiens GN=TTF2 PE=1 SV=2	2.608	84.8	32.5			2	High	High
NSMCE4A	Q9NXX6	Non-structural maintenance of chromosomes element 4 homolog A OS=Homo sapiens GN=NSMCE4A PE=1 SV=2	2.605	1827.1	701.3			3	High	High
MCMBP	Q9BTE3	Mini-chromosome maintenance complex-binding protein OS=Homo sapiens GN=MCMBP PE=1 SV=2	2.594	7068.1	2725.1			14	High	High
PCGF2	P35227	Polycomb group RING finger protein 2 OS=Homo sapiens GN=PCGF2 PE=1 SV=1	2.593	489.6	188.8			1	High	High
CP	P00450	Ceruloplasmin OS=Homo sapiens GN=CP PE=1 SV=1	2.591	552.7	213.3			2	High	High
KIF4A	O95239	Chromosome-associated kinesin KIF4A OS=Homo sapiens GN=KIF4A PE=1 SV=3	2.59	8271.8	3193.9			25	High	High
KTI12	Q96EK9	Protein KTI12 homolog OS=Homo sapiens GN=KTI12 PE=1 SV=1	2.59	942.3	363.9			4	High	High
TIPIN	Q9BVW5	TIMELESS-interacting protein OS=Homo sapiens GN=TIPIN PE=1 SV=2	2.588	647.4	250.1			2	High	High
POLA2	Q14181	DNA polymerase alpha subunit B OS=Homo sapiens GN=POLA2 PE=1 SV=2	2.586	4140.5	1601.3			6	High	High
SFT2D2	O95562	Vesicle transport protein SFT2B OS=Homo sapiens GN=SFT2D2 PE=1 SV=1	2.586	359.5	139			1	High	High
FKBP5	Q13451	Peptidyl-prolyl cis-trans isomerase FKBP5 OS=Homo sapiens GN=FKBP5 PE=1 SV=2	2.585	35220.9	13627.6			26	High	High
CCDC85A	Q96PX6	Coiled-coil domain-containing protein 85A OS=Homo sapiens GN=CCDC85A PE=2 SV=3	2.584	413.4	160			1	High	High
C15orf40	Q8WUR7	UPF0235 protein C15orf40 OS=Homo sapiens GN=C15orf40 PE=1 SV=2	2.583	144.8	56			2	High	High
CILP	O75339	Cartilage intermediate layer protein 1 OS=Homo sapiens GN=CILP PE=1 SV=4	2.583	51.2	19.8			1	High	High
GRPEL2	Q8TAA5	GrpE protein homolog 2, mitochondrial OS=Homo sapiens GN=GRPEL2 PE=1 SV=1	2.582	2046.6	792.7			4	High	High
MCM2	P49736	DNA replication licensing factor MCM2 OS=Homo sapiens GN=MCM2 PE=1 SV=4	2.582	27091.3	10491.8			40	High	High
FSHR	P23945	Follicle-stimulating hormone receptor OS=Homo sapiens GN=FSHR PE=1 SV=3	2.581	314.4	121.8			1	High	High
NAA10	P41227	N-alpha-acetyltransferase 10 OS=Homo sapiens GN=NAA10 PE=1 SV=1	2.578	8743.1	3391.8			14	High	High
HDDC3	Q8N4P3	Guanosine-3',5'-bis(diphosphate) 3'-pyrophosphohydrolase MESH1 OS=Homo sapiens GN=HDDC3 PE=1 SV=3	2.574	3109	1208			5	High	High
GNPNAT1	Q96EK6	Glucosamine 6-phosphate N-acetyltransferase OS=Homo sapiens GN=GNPNAT1 PE=1 SV=1	2.573	866.5	336.7			3	High	High
GNB1L	Q9BYB4	Guanine nucleotide-binding protein subunit beta-like protein 1 OS=Homo sapiens GN=GNB1L PE=1 SV=2	2.571	1556.2	605.4			2	High	High
ZNF830	Q96NB3	Zinc finger protein 830 OS=Homo sapiens GN=ZNF830 PE=1 SV=2	2.566	1050.3	409.3			5	High	High
EPB41L2	O43491	Band 4.1-like protein 2 OS=Homo sapiens GN=EPB41L2 PE=1 SV=1	2.563	25329.4	9884			34	High	High
MND1	Q9BWT6	Meiotic nuclear division protein 1 homolog OS=Homo sapiens GN=MND1 PE=1 SV=1	2.56	625.5	244.3			1	High	High
PA2G4	Q9UQ80	Proliferation-associated protein 2G4 OS=Homo sapiens GN=PA2G4 PE=1 SV=3	2.555	43741.7	17122.2			26	High	High
ABL2	P42684	Abelson tyrosine-protein kinase 2 OS=Homo sapiens GN=ABL2 PE=1 SV=1	2.55	56.2	22			1	High	High
UBE2C	O00762	Ubiquitin-conjugating enzyme E2 C OS=Homo sapiens GN=UBE2C PE=1 SV=1	2.545	5025.3	1974.4			8	High	High
HPRT1	P00492	Hypoxanthine-guanine phosphoribosyltransferase OS=Homo sapiens GN=HPRT1 PE=1 SV=2	2.541	13588.3	5347			10	High	High
KRI1	Q8N9T8	Protein KRI1 homolog OS=Homo sapiens GN=KRI1 PE=1 SV=3	2.533	4666.8	1842.6			9	High	High
C1orf35	Q9BU76	Multiple myeloma tumor-associated protein 2 OS=Homo sapiens GN=MMTAG2 PE=1 SV=1	2.527	4836.2	1913.8			8	High	High
DHFR; DHFRP1	P00374	Dihydrofolate reductase OS=Homo sapiens GN=DHFR PE=1 SV=2	2.526	6407.9	2536.7			7	High	High
PRIM2	P49643	DNA primase large subunit OS=Homo sapiens GN=PRIM2 PE=1 SV=2	2.523	2711.7	1074.9			8	High	High
CCDC77	Q9BR77	Coiled-coil domain-containing protein 77 OS=Homo sapiens GN=CCDC77 PE=2 SV=1	2.519	23.1	9.2			1	High	High
DAXX	Q9UER7	Death domain-associated protein 6 OS=Homo sapiens GN=DAXX PE=1 SV=2	2.519	1384.3	549.6			6	High	High
FKBP4	Q02790	Peptidyl-prolyl cis-trans isomerase FKBP4 OS=Homo sapiens GN=FKBP4 PE=1 SV=3	2.517	50588.3	20096.7			42	High	High
EXOSC9	Q06265	Exosome complex component RRP45 OS=Homo sapiens GN=EXOSC9 PE=1 SV=3	2.514	6113.2	2431.4			12	High	High
CCDC75; GPATCH11	Q8N954	G patch domain-containing protein 11 OS=Homo sapiens GN=GPATCH11 PE=1 SV=3	2.511	3255.1	1296.6			4	High	High
OCLN	Q16625	Occludin OS=Homo sapiens GN=OCLN PE=1 SV=1	2.509	482.5	192.3			2	High	High
BIRC5	O15392	Baculoviral IAP repeat-containing protein 5 OS=Homo sapiens GN=BIRC5 PE=1 SV=3	2.507	349.3	139.3			5	High	High
SPDL1	Q96EA4	Protein Spindly OS=Homo sapiens GN=SPDL1 PE=1 SV=2	2.503	517.7	206.9			6	High	High
PPIH	O43447	Peptidyl-prolyl cis-trans isomerase H OS=Homo sapiens GN=PPIH PE=1 SV=1	2.502	8600.7	3436.9			9	High	High
RPA2	P15927	Replication protein A 32 kDa subunit OS=Homo sapiens GN=RPA2 PE=1 SV=1	2.5	6307.1	2522.7			6	High	High
SAP30L	Q9HAJ7	Histone deacetylase complex subunit SAP30L OS=Homo sapiens GN=SAP30L PE=1 SV=1	2.5	23.1	9.2			1	High	High
BCCIP	Q9P287	BRCA2 and CDKN1A-interacting protein OS=Homo sapiens GN=BCCIP PE=1 SV=1	2.493	12196.5	4892.5			9	High	High
POLD1	P28340	DNA polymerase delta catalytic subunit OS=Homo sapiens GN=POLD1 PE=1 SV=2	2.486	13665	5495.8			30	High	High
MCM5	P33992	DNA replication licensing factor MCM5 OS=Homo sapiens GN=MCM5 PE=1 SV=5	2.485	34435.6	13856.7			34	High	High
MKI67	P46013	Antigen KI-67 OS=Homo sapiens GN=MKI67 PE=1 SV=2	2.484	5005.2	2015.2			16	High	High
TERF2IP	Q9NYB0	Telomeric repeat-binding factor 2-interacting protein 1 OS=Homo sapiens GN=TERF2IP PE=1 SV=1	2.482	2345.5	945			6	High	High
ORC2	Q13416	Origin recognition complex subunit 2 OS=Homo sapiens GN=ORC2 PE=1 SV=2	2.477	371	149.8			2	High	High
SHMT2	P34897	Serine hydroxymethyltransferase, mitochondrial OS=Homo sapiens GN=SHMT2 PE=1 SV=3	2.476	39060.4	15773			23	High	High
NDC80	O14777	Kinetochore protein NDC80 homolog OS=Homo sapiens GN=NDC80 PE=1 SV=1	2.474	607.9	245.7			4	High	High
HMGB2	P26583	High mobility group protein B2 OS=Homo sapiens GN=HMGB2 PE=1 SV=2	2.473	30466.5	12321.3			14	High	High
FHOD1	Q9Y613	FH1/FH2 domain-containing protein 1 OS=Homo sapiens GN=FHOD1 PE=1 SV=3	2.468	546.7	221.5			7	High	High
	K7EQG2	Uncharacterized protein (Fragment) OS=Homo sapiens PE=1 SV=1	2.461	619.7	251.8			1	High	High
TOP3A	Q13472	DNA topoisomerase 3-alpha OS=Homo sapiens GN=TOP3A PE=1 SV=1	2.444	116	47.5			1	High	High
CBX1	P83916	Chromobox protein homolog 1 OS=Homo sapiens GN=CBX1 PE=1 SV=1	2.441	27798.2	11390.2			11	High	High
CNRIP1	Q96F85	CB1 cannabinoid receptor-interacting protein 1 OS=Homo sapiens GN=CNRIP1 PE=1 SV=1	2.44	517.4	212			2	High	High
DOCK6	Q96HP0	Dedicator of cytokinesis protein 6 OS=Homo sapiens GN=DOCK6 PE=1 SV=3	2.43	25.5	10.5			2	High	High
ARG2	P78540	Arginase-2, mitochondrial OS=Homo sapiens GN=ARG2 PE=1 SV=1	2.429	872.5	359.2			4	High	High
LSM14B	Q9BX40	Protein LSM14 homolog B OS=Homo sapiens GN=LSM14B PE=1 SV=1	2.429	2360	971.5			7	High	High
MCM3	P25205	DNA replication licensing factor MCM3 OS=Homo sapiens GN=MCM3 PE=1 SV=3	2.427	36150.8	14895.7			43	High	High
C8orf33	Q9H7E9	UPF0488 protein C8orf33 OS=Homo sapiens GN=C8orf33 PE=1 SV=1	2.424	517.5	213.5			1	High	High
DNAJB1	P25685	DnaJ homolog subfamily B member 1 OS=Homo sapiens GN=DNAJB1 PE=1 SV=4	2.418	18154.5	7507.5			20	High	High
HSPA1B; HSPA1A	P0DMV9	Heat shock 70 kDa protein 1B OS=Homo sapiens GN=HSPA1B PE=1 SV=1	2.415	104886	43423.9			42	High	High
ENSA	O43768	Alpha-endosulfine OS=Homo sapiens GN=ENSA PE=1 SV=1	2.409	17668.9	7333.5			9	High	High
ZWILCH	Q9H900	Protein zwilch homolog OS=Homo sapiens GN=ZWILCH PE=1 SV=2	2.406	588.3	244.5			3	High	High
SPC24	Q8NBT2	Kinetochore protein Spc24 OS=Homo sapiens GN=SPC24 PE=1 SV=2	2.404	1974.7	821.4			4	High	High
GINS3	Q9BRX5	DNA replication complex GINS protein PSF3 OS=Homo sapiens GN=GINS3 PE=1 SV=1	2.401	1166.2	485.8			4	High	High
PAPSS2	O95340	Bifunctional 3'-phosphoadenosine 5'-phosphosulfate synthase 2 OS=Homo sapiens GN=PAPSS2 PE=1 SV=2	2.398	1137	474.1			3	High	High
RRM1	P23921	Ribonucleoside-diphosphate reductase large subunit OS=Homo sapiens GN=RRM1 PE=1 SV=1	2.398	22975.5	9582.6			30	High	High
TTC4	O95801	Tetratricopeptide repeat protein 4 OS=Homo sapiens GN=TTC4 PE=1 SV=3	2.395	1872.6	781.8			7	High	High
TAPT1	Q6NXT6	Transmembrane anterior posterior transformation protein 1 homolog OS=Homo sapiens GN=TAPT1 PE=1 SV=1	2.392	443.7	185.5			1	High	High
CETN3	O15182	Centrin-3 OS=Homo sapiens GN=CETN3 PE=1 SV=2	2.39	1329.8	556.4			2	High	High
GINS4	Q9BRT9	DNA replication complex GINS protein SLD5 OS=Homo sapiens GN=GINS4 PE=1 SV=1	2.389	2229.9	933.4			6	High	High
RPS6KB1	P23443	Ribosomal protein S6 kinase beta-1 OS=Homo sapiens GN=RPS6KB1 PE=1 SV=2	2.388	673.5	282			2	High	High
S100A11	P31949	Protein S100-A11 OS=Homo sapiens GN=S100A11 PE=1 SV=2	2.387	18976.9	7949			6	High	High
C14orf101; TMEM260	Q9NX78	Transmembrane protein 260 OS=Homo sapiens GN=TMEM260 PE=2 SV=3	2.381	15.1	6.3			1	High	High
DTYMK	P23919	Thymidylate kinase OS=Homo sapiens GN=DTYMK PE=1 SV=4	2.377	14144.5	5951.8			13	High	High
PPAT	Q06203	Amidophosphoribosyltransferase OS=Homo sapiens GN=PPAT PE=1 SV=1	2.376	9509	4002.6			15	High	High
SMARCD2	Q92925	SWI/SNF-related matrix-associated actin-dependent regulator of chromatin subfamily D member 2 OS=Homo sapiens GN=SMARCD2 PE=1 SV=3	2.373	958.8	404.1			3	High	High
USP22	Q9UPT9	Ubiquitin carboxyl-terminal hydrolase 22 OS=Homo sapiens GN=USP22 PE=1 SV=2	2.367	826.7	349.2			2	High	High
ITGA1	P56199	Integrin alpha-1 OS=Homo sapiens GN=ITGA1 PE=1 SV=2	2.366	659.8	278.8			1	High	High
TMSB4X	P62328	Thymosin beta-4 OS=Homo sapiens GN=TMSB4X PE=1 SV=2	2.362	26076.1	11041.2			5	High	High
SP1	P08047	Transcription factor Sp1 OS=Homo sapiens GN=SP1 PE=1 SV=3	2.357	530.6	225.1			4	High	High
ITIH3	Q06033	Inter-alpha-trypsin inhibitor heavy chain H3 OS=Homo sapiens GN=ITIH3 PE=1 SV=2	2.354	22.9	9.7			1	High	High
TLE3	Q04726	Transducin-like enhancer protein 3 OS=Homo sapiens GN=TLE3 PE=1 SV=2	2.354	4514.9	1918			6	High	High
HNRNPA1L2	Q32P51	Heterogeneous nuclear ribonucleoprotein A1-like 2 OS=Homo sapiens GN=HNRNPA1L2 PE=2 SV=2	2.353	405.2	172.2			1	High	High
MTHFD2	P13995	Bifunctional methylenetetrahydrofolate dehydrogenase/cyclohydrolase, mitochondrial OS=Homo sapiens GN=MTHFD2 PE=1 SV=2	2.351	1230.2	523.3			4	High	High
ADAMTS1	Q9UHI8	A disintegrin and metalloproteinase with thrombospondin motifs 1 OS=Homo sapiens GN=ADAMTS1 PE=1 SV=4	2.35	9925.5	4223.8			21	High	High
NAA15	Q9BXJ9	N-alpha-acetyltransferase 15, NatA auxiliary subunit OS=Homo sapiens GN=NAA15 PE=1 SV=1	2.35	36138.2	15379.9			36	High	High
DCTPP1	Q9H773	dCTP pyrophosphatase 1 OS=Homo sapiens GN=DCTPP1 PE=1 SV=1	2.349	4321.2	1840			10	High	High
CHD5	Q8TDI0	Chromodomain-helicase-DNA-binding protein 5 OS=Homo sapiens GN=CHD5 PE=1 SV=1	2.347	51.8	22.1			1	High	High
SSSCA1	O60232	Sjoegren syndrome/scleroderma autoantigen 1 OS=Homo sapiens GN=SSSCA1 PE=1 SV=1	2.335	197.2	84.5			3	High	High
TYMS	P04818	Thymidylate synthase OS=Homo sapiens GN=TYMS PE=1 SV=3	2.332	2344	1004.9			6	High	High
PNP	P00491	Purine nucleoside phosphorylase OS=Homo sapiens GN=PNP PE=1 SV=2	2.33	7519.2	3227.6			16	High	High
GPALPP1; KIAA1704	Q8IXQ4	GPALPP motifs-containing protein 1 OS=Homo sapiens GN=GPALPP1 PE=1 SV=1	2.328	1540.2	661.7			5	High	High
POLD2	P49005	DNA polymerase delta subunit 2 OS=Homo sapiens GN=POLD2 PE=1 SV=1	2.327	3024.8	1299.7			10	High	High
ZNF484	Q5JVG2	Zinc finger protein 484 OS=Homo sapiens GN=ZNF484 PE=1 SV=1	2.326	1119.2	481.2			1	High	High
UCK2	Q9BZX2	Uridine-cytidine kinase 2 OS=Homo sapiens GN=UCK2 PE=1 SV=1	2.319	4095.3	1765.7			4	High	High
AK2	P54819	Adenylate kinase 2, mitochondrial OS=Homo sapiens GN=AK2 PE=1 SV=2	2.306	19362.7	8397.3			15	High	High
ADAMTS3	O15072	A disintegrin and metalloproteinase with thrombospondin motifs 3 OS=Homo sapiens GN=ADAMTS3 PE=2 SV=4	2.305	2015.4	874.4			3	High	High
CEP44	Q9C0F1	Centrosomal protein of 44 kDa OS=Homo sapiens GN=CEP44 PE=1 SV=2	2.303	2192.7	952			4	High	High
DDX39A	O00148	ATP-dependent RNA helicase DDX39A OS=Homo sapiens GN=DDX39A PE=1 SV=2	2.303	3214.8	1395.7			5	High	High
EEF1G	P26641	Elongation factor 1-gamma OS=Homo sapiens GN=EEF1G PE=1 SV=3	2.302	69644.6	30257.3			31	High	High
MSH6	P52701	DNA mismatch repair protein Msh6 OS=Homo sapiens GN=MSH6 PE=1 SV=2	2.302	31035	13483.3			42	High	High
PPIL4	Q8WUA2	Peptidyl-prolyl cis-trans isomerase-like 4 OS=Homo sapiens GN=PPIL4 PE=1 SV=1	2.301	8206.1	3566.9			17	High	High
DHRS7	Q9Y394	Dehydrogenase/reductase SDR family member 7 OS=Homo sapiens GN=DHRS7 PE=1 SV=1	2.299	3937.9	1712.8			7	High	High
NUSAP1	Q9BXS6	Nucleolar and spindle-associated protein 1 OS=Homo sapiens GN=NUSAP1 PE=1 SV=1	2.294	700.8	305.5			4	High	High
STAG2	Q8N3U4	Cohesin subunit SA-2 OS=Homo sapiens GN=STAG2 PE=1 SV=3	2.291	14395.8	6284.4			15	High	High
GEMIN8	Q9NWZ8	Gem-associated protein 8 OS=Homo sapiens GN=GEMIN8 PE=1 SV=1	2.285	557	243.8			2	High	High
RBBP4	Q09028	Histone-binding protein RBBP4 OS=Homo sapiens GN=RBBP4 PE=1 SV=3	2.285	5072.5	2219.6			5	High	High
RNASEH2A	O75792	Ribonuclease H2 subunit A OS=Homo sapiens GN=RNASEH2A PE=1 SV=2	2.285	5757.2	2519.5			10	High	High
RAD54L2	Q9Y4B4	Helicase ARIP4 OS=Homo sapiens GN=RAD54L2 PE=1 SV=4	2.284	147.9	64.7			2	High	High
SEC14L2	O76054	SEC14-like protein 2 OS=Homo sapiens GN=SEC14L2 PE=1 SV=1	2.283	617.6	270.5			2	High	High
DIS3	Q9Y2L1	Exosome complex exonuclease RRP44 OS=Homo sapiens GN=DIS3 PE=1 SV=2	2.281	14808.4	6493.3			29	High	High
MTHFD1	P11586	C-1-tetrahydrofolate synthase, cytoplasmic OS=Homo sapiens GN=MTHFD1 PE=1 SV=3	2.279	67193.3	29483.6			48	High	High
MOV10	Q9HCE1	Putative helicase MOV-10 OS=Homo sapiens GN=MOV10 PE=1 SV=2	2.278	9286.1	4076.2			20	High	High
GEMIN4	P57678	Gem-associated protein 4 OS=Homo sapiens GN=GEMIN4 PE=1 SV=2	2.273	3793.4	1668.8			10	High	High
TFB1M	Q8WVM0	Dimethyladenosine transferase 1, mitochondrial OS=Homo sapiens GN=TFB1M PE=1 SV=1	2.273	340.4	149.8			3	High	High
SOBP	A7XYQ1	Sine oculis-binding protein homolog OS=Homo sapiens GN=SOBP PE=1 SV=2	2.272	626.1	275.6			1	High	High
SYNM	O15061	Synemin OS=Homo sapiens GN=SYNM PE=1 SV=2	2.271	419.8	184.8			1	High	High
TEX30	Q5JUR7	Testis-expressed sequence 30 protein OS=Homo sapiens GN=TEX30 PE=2 SV=1	2.271	150.7	66.4			1	High	High
NCL	P19338	Nucleolin OS=Homo sapiens GN=NCL PE=1 SV=3	2.267	181540	80065.1			58	High	High
CASP8	Q14790	Caspase-8 OS=Homo sapiens GN=CASP8 PE=1 SV=1	2.265	314.3	138.8			3	High	High
CBR1; SETD4	P16152	Carbonyl reductase [NADPH] 1 OS=Homo sapiens GN=CBR1 PE=1 SV=3	2.265	11147.7	4921.3			13	High	High
HN1; JPT1	Q9UK76	Hematological and neurological expressed 1 protein OS=Homo sapiens GN=HN1 PE=1 SV=3	2.265	8414.7	3714.7			8	High	High
WDR76	Q9H967	WD repeat-containing protein 76 OS=Homo sapiens GN=WDR76 PE=1 SV=2	2.265	120.9	53.4			1	High	High
EIF4E3	Q8N5X7	Eukaryotic translation initiation factor 4E type 3 OS=Homo sapiens GN=EIF4E3 PE=2 SV=4	2.264	1051.9	464.7			1	High	High
SPR	P35270	Sepiapterin reductase OS=Homo sapiens GN=SPR PE=1 SV=1	2.263	3629.9	1603.8			5	High	High
MIS18A	Q9NYP9	Protein Mis18-alpha OS=Homo sapiens GN=MIS18A PE=1 SV=1	2.262	240.4	106.3			2	High	High
NT5DC1	Q5TFE4	5'-nucleotidase domain-containing protein 1 OS=Homo sapiens GN=NT5DC1 PE=1 SV=1	2.262	5899.7	2607.7			10	High	High
RTF1	Q92541	RNA polymerase-associated protein RTF1 homolog OS=Homo sapiens GN=RTF1 PE=1 SV=4	2.262	12312.4	5442.2			21	High	High
SHMT1	P34896	Serine hydroxymethyltransferase, cytosolic OS=Homo sapiens GN=SHMT1 PE=1 SV=1	2.259	5074	2245.8			13	High	High
EDC3	Q96F86	Enhancer of mRNA-decapping protein 3 OS=Homo sapiens GN=EDC3 PE=1 SV=1	2.258	4960.8	2197.4			11	High	High
INCENP	Q9NQS7	Inner centromere protein OS=Homo sapiens GN=INCENP PE=1 SV=3	2.258	5547	2456.6			10	High	High
CENPH	Q9H3R5	Centromere protein H OS=Homo sapiens GN=CENPH PE=1 SV=1	2.257	498.3	220.8			2	High	High
GPRIN1	Q7Z2K8	G protein-regulated inducer of neurite outgrowth 1 OS=Homo sapiens GN=GPRIN1 PE=1 SV=2	2.256	2635.7	1168.4			7	High	High
AMOT	Q4VCS5	Angiomotin OS=Homo sapiens GN=AMOT PE=1 SV=1	2.252	5552.2	2465.9			14	High	High
RAB43	Q86YS6	Ras-related protein Rab-43 OS=Homo sapiens GN=RAB43 PE=1 SV=1	2.248	1031.4	458.9			1	High	High
PSIP1	O75475	PC4 and SFRS1-interacting protein OS=Homo sapiens GN=PSIP1 PE=1 SV=1	2.247	34727.4	15455.1			30	High	High
DNAJC17	Q9NVM6	DnaJ homolog subfamily C member 17 OS=Homo sapiens GN=DNAJC17 PE=1 SV=1	2.246	1759.8	783.6			8	High	High
TTLL12	Q14166	Tubulin--tyrosine ligase-like protein 12 OS=Homo sapiens GN=TTLL12 PE=1 SV=2	2.246	15253.5	6790			24	High	High
CEP85	Q6P2H3	Centrosomal protein of 85 kDa OS=Homo sapiens GN=CEP85 PE=1 SV=1	2.243	711.4	317.2			3	High	High
OTUD3	Q5T2D3	OTU domain-containing protein 3 OS=Homo sapiens GN=OTUD3 PE=1 SV=1	2.242	43.9	19.6			1	High	High
MSH2	P43246	DNA mismatch repair protein Msh2 OS=Homo sapiens GN=MSH2 PE=1 SV=1	2.239	28121.4	12557.9			35	High	High
RBM8A; LOC101060541	Q9Y5S9	RNA-binding protein 8A OS=Homo sapiens GN=RBM8A PE=1 SV=1	2.239	10346.3	4621			8	High	High
DHX34	Q14147	Probable ATP-dependent RNA helicase DHX34 OS=Homo sapiens GN=DHX34 PE=1 SV=2	2.237	187.9	84			1	High	High
TCOF1	Q13428	Treacle protein OS=Homo sapiens GN=TCOF1 PE=1 SV=3	2.232	83412	37363.7			64	High	High
ERBB4	Q15303	Receptor tyrosine-protein kinase erbB-4 OS=Homo sapiens GN=ERBB4 PE=1 SV=1	2.23	54.1	24.2			1	High	High
FLNA	P21333	Filamin-A OS=Homo sapiens GN=FLNA PE=1 SV=4	2.228	77621.6	34842.5			96	High	High
MMP14	P50281	Matrix metalloproteinase-14 OS=Homo sapiens GN=MMP14 PE=1 SV=3	2.228	586.2	263.1			1	High	High
ZC3H11A	O75152	Zinc finger CCCH domain-containing protein 11A OS=Homo sapiens GN=ZC3H11A PE=1 SV=3	2.228	7567.1	3396.3			16	High	High
PDLIM3	Q53GG5	PDZ and LIM domain protein 3 OS=Homo sapiens GN=PDLIM3 PE=1 SV=1	2.223	3358.9	1510.9			7	High	High
CCNB1	P14635	G2/mitotic-specific cyclin-B1 OS=Homo sapiens GN=CCNB1 PE=1 SV=1	2.221	1134.5	510.9			4	High	High
TBC1D10A	Q9BXI6	TBC1 domain family member 10A OS=Homo sapiens GN=TBC1D10A PE=1 SV=1	2.22	1224.6	551.7			5	High	High
CGGBP1	Q9UFW8	CGG triplet repeat-binding protein 1 OS=Homo sapiens GN=CGGBP1 PE=1 SV=2	2.216	2817.2	1271.5			6	High	High
TMA16	Q96EY4	Translation machinery-associated protein 16 OS=Homo sapiens GN=TMA16 PE=1 SV=2	2.216	3086.2	1392.7			5	High	High
ZNF18	P17022	Zinc finger protein 18 OS=Homo sapiens GN=ZNF18 PE=1 SV=2	2.212	15.1	6.8			1	High	High
CDK13	Q14004	Cyclin-dependent kinase 13 OS=Homo sapiens GN=CDK13 PE=1 SV=2	2.21	4555	2060.8			6	High	High
ZC3H8	Q8N5P1	Zinc finger CCCH domain-containing protein 8 OS=Homo sapiens GN=ZC3H8 PE=1 SV=2	2.208	641.9	290.6			1	High	High
ERCC6L	Q2NKX8	DNA excision repair protein ERCC-6-like OS=Homo sapiens GN=ERCC6L PE=1 SV=1	2.207	2488.8	1127.6			13	High	High
CTU1	Q7Z7A3	Cytoplasmic tRNA 2-thiolation protein 1 OS=Homo sapiens GN=CTU1 PE=1 SV=1	2.205	238.1	108			1	High	High
L3MBTL3	Q96JM7	Lethal(3)malignant brain tumor-like protein 3 OS=Homo sapiens GN=L3MBTL3 PE=1 SV=2	2.204	181.5	82.4			1	High	High
CENPK	Q9BS16	Centromere protein K OS=Homo sapiens GN=CENPK PE=1 SV=1	2.203	390.5	177.3			1	High	High
NFATC4	Q14934	Nuclear factor of activated T-cells, cytoplasmic 4 OS=Homo sapiens GN=NFATC4 PE=1 SV=2	2.2	1242.1	564.7			4	High	High
MCM7	P33993	DNA replication licensing factor MCM7 OS=Homo sapiens GN=MCM7 PE=1 SV=4	2.199	24662.2	11213.5			33	High	High
NUB1	Q9Y5A7	NEDD8 ultimate buster 1 OS=Homo sapiens GN=NUB1 PE=1 SV=2	2.198	2206	1003.8			7	High	High
RXRB	P28702	Retinoic acid receptor RXR-beta OS=Homo sapiens GN=RXRB PE=1 SV=2	2.196	301.6	137.4			2	High	High
NME2P1	O60361	Putative nucleoside diphosphate kinase OS=Homo sapiens GN=NME2P1 PE=5 SV=1	2.193	845.7	385.7			1	High	High
PAX3	P23760	Paired box protein Pax-3 OS=Homo sapiens GN=PAX3 PE=1 SV=2	2.193	258	117.6			1	High	High
UTP23	Q9BRU9	rRNA-processing protein UTP23 homolog OS=Homo sapiens GN=UTP23 PE=1 SV=2	2.191	791.3	361.1			1	High	High
PARVB	Q9HBI1	Beta-parvin OS=Homo sapiens GN=PARVB PE=1 SV=1	2.19	608.7	278			4	High	High
RANGAP1	P46060	Ran GTPase-activating protein 1 OS=Homo sapiens GN=RANGAP1 PE=1 SV=1	2.188	18595.8	8498.4			22	High	High
EIF4A3	P38919	Eukaryotic initiation factor 4A-III OS=Homo sapiens GN=EIF4A3 PE=1 SV=4	2.187	24257.8	11094			24	High	High
NLE1	Q9NVX2	Notchless protein homolog 1 OS=Homo sapiens GN=NLE1 PE=1 SV=4	2.183	3273	1499.1			9	High	High
HJURP	Q8NCD3	Holliday junction recognition protein OS=Homo sapiens GN=HJURP PE=1 SV=2	2.182	58.9	27			1	High	High
ADAR	P55265	Double-stranded RNA-specific adenosine deaminase OS=Homo sapiens GN=ADAR PE=1 SV=4	2.179	41031.1	18830.7			41	High	High
ACBD7	Q8N6N7	Acyl-CoA-binding domain-containing protein 7 OS=Homo sapiens GN=ACBD7 PE=1 SV=1	2.178	493.9	226.7			1	High	High
PRPS1	P60891	Ribose-phosphate pyrophosphokinase 1 OS=Homo sapiens GN=PRPS1 PE=1 SV=2	2.178	16865.2	7744.6			9	High	High
CENPV	Q7Z7K6	Centromere protein V OS=Homo sapiens GN=CENPV PE=1 SV=1	2.176	7060.7	3244.3			13	High	High
PCIF1	Q9H4Z3	Phosphorylated CTD-interacting factor 1 OS=Homo sapiens GN=PCIF1 PE=1 SV=1	2.176	601.7	276.5			1	High	High
SUPT6H	Q7KZ85	Transcription elongation factor SPT6 OS=Homo sapiens GN=SUPT6H PE=1 SV=2	2.175	11903	5473.2			32	High	High
ZCRB1	Q8TBF4	Zinc finger CCHC-type and RNA-binding motif-containing protein 1 OS=Homo sapiens GN=ZCRB1 PE=1 SV=2	2.171	1039.9	479.1			3	High	High
HIST3H2BB	Q8N257	Histone H2B type 3-B OS=Homo sapiens GN=HIST3H2BB PE=1 SV=3	2.17	9252.4	4264.5			2	High	High
ABCE1	P61221	ATP-binding cassette sub-family E member 1 OS=Homo sapiens GN=ABCE1 PE=1 SV=1	2.169	30561.3	14091.6			27	High	High
SUMO2	P61956	Small ubiquitin-related modifier 2 OS=Homo sapiens GN=SUMO2 PE=1 SV=3	2.169	4591.8	2117			2	High	High
RAN	P62826	GTP-binding nuclear protein Ran OS=Homo sapiens GN=RAN PE=1 SV=3	2.166	34294.6	15835			16	High	High
STK25	O00506	Serine/threonine-protein kinase 25 OS=Homo sapiens GN=STK25 PE=1 SV=1	2.164	88.6	41			1	High	High
KIF20A	O95235	Kinesin-like protein KIF20A OS=Homo sapiens GN=KIF20A PE=1 SV=1	2.16	458	212			4	High	High
RCC2	Q9P258	Protein RCC2 OS=Homo sapiens GN=RCC2 PE=1 SV=2	2.16	24317.6	11257.6			26	High	High
AP1S1	P61966	AP-1 complex subunit sigma-1A OS=Homo sapiens GN=AP1S1 PE=1 SV=1	2.159	102.7	47.6			2	High	High
BLOC1S5	Q8TDH9	Biogenesis of lysosome-related organelles complex 1 subunit 5 OS=Homo sapiens GN=BLOC1S5 PE=1 SV=1	2.159	219	101.4			1	High	High
IQGAP1	P46940	Ras GTPase-activating-like protein IQGAP1 OS=Homo sapiens GN=IQGAP1 PE=1 SV=1	2.159	34828.7	16129.7			59	High	High
SPICE1	Q8N0Z3	Spindle and centriole-associated protein 1 OS=Homo sapiens GN=SPICE1 PE=1 SV=1	2.152	234.2	108.8			2	High	High
GRWD1	Q9BQ67	Glutamate-rich WD repeat-containing protein 1 OS=Homo sapiens GN=GRWD1 PE=1 SV=1	2.149	4519.1	2102.7			9	High	High
HAUS1	Q96CS2	HAUS augmin-like complex subunit 1 OS=Homo sapiens GN=HAUS1 PE=1 SV=1	2.146	779.1	363			3	High	High
TIMELESS	Q9UNS1	Protein timeless homolog OS=Homo sapiens GN=TIMELESS PE=1 SV=2	2.146	1589.2	740.5			8	High	High
HNRNPAB	Q99729	Heterogeneous nuclear ribonucleoprotein A/B OS=Homo sapiens GN=HNRNPAB PE=1 SV=2	2.142	25623.9	11960			15	High	High
BRAP	Q7Z569	BRCA1-associated protein OS=Homo sapiens GN=BRAP PE=1 SV=2	2.14	715.6	334.4			4	High	High
GEMIN5	Q8TEQ6	Gem-associated protein 5 OS=Homo sapiens GN=GEMIN5 PE=1 SV=3	2.139	14446.2	6753.6			25	High	High
YWHAH	Q04917	14-3-3 protein eta OS=Homo sapiens GN=YWHAH PE=1 SV=4	2.139	26809.1	12533.2			14	High	High
NOC2L	Q9Y3T9	Nucleolar complex protein 2 homolog OS=Homo sapiens GN=NOC2L PE=1 SV=4	2.138	7336	3430.9			13	High	High
DIAPH1	O60610	Protein diaphanous homolog 1 OS=Homo sapiens GN=DIAPH1 PE=1 SV=2	2.136	20614.2	9649.9			34	High	High
SLC7A5	Q01650	Large neutral amino acids transporter small subunit 1 OS=Homo sapiens GN=SLC7A5 PE=1 SV=2	2.133	2435.1	1141.7			3	High	High
CTPS1	P17812	CTP synthase 1 OS=Homo sapiens GN=CTPS1 PE=1 SV=2	2.129	23548.9	11063.1			24	High	High
PTRH2	Q9Y3E5	Peptidyl-tRNA hydrolase 2, mitochondrial OS=Homo sapiens GN=PTRH2 PE=1 SV=1	2.128	1972.7	927.1			5	High	High
YTHDF1	Q9BYJ9	YTH domain-containing family protein 1 OS=Homo sapiens GN=YTHDF1 PE=1 SV=1	2.128	1828	859.2			3	High	High
CHPT1	Q8WUD6	Cholinephosphotransferase 1 OS=Homo sapiens GN=CHPT1 PE=1 SV=1	2.125	366.4	172.4			1	High	High
SHROOM1	Q2M3G4	Protein Shroom1 OS=Homo sapiens GN=SHROOM1 PE=1 SV=1	2.124	72.4	34.1			1	High	High
BUD13	Q9BRD0	BUD13 homolog OS=Homo sapiens GN=BUD13 PE=1 SV=1	2.123	358.8	169			1	High	High
C19orf43; TRIR	Q9BQ61	Uncharacterized protein C19orf43 OS=Homo sapiens GN=C19orf43 PE=1 SV=1	2.123	12423.2	5850.8			8	High	High
AGAP3	Q96P47	Arf-GAP with GTPase, ANK repeat and PH domain-containing protein 3 OS=Homo sapiens GN=AGAP3 PE=1 SV=2	2.121	336.4	158.6			2	High	High
RSRC2	Q7L4I2	Arginine/serine-rich coiled-coil protein 2 OS=Homo sapiens GN=RSRC2 PE=1 SV=1	2.119	4980.3	2350.4			8	High	High
HELLS	Q9NRZ9	Lymphoid-specific helicase OS=Homo sapiens GN=HELLS PE=1 SV=1	2.114	910.5	430.6			5	High	High
IMPDH1	P20839	Inosine-5'-monophosphate dehydrogenase 1 OS=Homo sapiens GN=IMPDH1 PE=1 SV=2	2.113	840.4	397.6			4	High	High
PRPF38B	Q5VTL8	Pre-mRNA-splicing factor 38B OS=Homo sapiens GN=PRPF38B PE=1 SV=1	2.11	11504.8	5453.4			11	High	High
QTRTD1; QTRT2	Q9H974	Queuine tRNA-ribosyltransferase subunit QTRTD1 OS=Homo sapiens GN=QTRTD1 PE=1 SV=1	2.109	758.1	359.5			5	High	High
VWA5B1	Q5TIE3	von Willebrand factor A domain-containing protein 5B1 OS=Homo sapiens GN=VWA5B1 PE=1 SV=2	2.108	503	238.5			1	High	High
DNAJC7	Q99615	DnaJ homolog subfamily C member 7 OS=Homo sapiens GN=DNAJC7 PE=1 SV=2	2.104	25847.8	12282.6			29	High	High
DPP8	Q6V1X1	Dipeptidyl peptidase 8 OS=Homo sapiens GN=DPP8 PE=1 SV=1	2.104	1559.4	741.3			2	High	High
GINS2	Q9Y248	DNA replication complex GINS protein PSF2 OS=Homo sapiens GN=GINS2 PE=1 SV=1	2.104	459.8	218.5			2	High	High
NUPL2	O15504	Nucleoporin-like protein 2 OS=Homo sapiens GN=NUPL2 PE=1 SV=1	2.104	16.6	7.9			1	High	High
NDUFAF2	Q8N183	Mimitin, mitochondrial OS=Homo sapiens GN=NDUFAF2 PE=1 SV=1	2.103	6651.2	3162.4			9	High	High
NGDN	Q8NEJ9	Neuroguidin OS=Homo sapiens GN=NGDN PE=1 SV=1	2.103	708	336.6			3	High	High
AIF1L	Q9BQI0	Allograft inflammatory factor 1-like OS=Homo sapiens GN=AIF1L PE=1 SV=1	2.1	1239.7	590.3			3	High	High
SH3D19	Q5HYK7	SH3 domain-containing protein 19 OS=Homo sapiens GN=SH3D19 PE=1 SV=2	2.1	128.7	61.3			1	High	High
BTD	P43251	Biotinidase OS=Homo sapiens GN=BTD PE=1 SV=2	2.098	194	92.5			1	High	High
PYCR1	P32322	Pyrroline-5-carboxylate reductase 1, mitochondrial OS=Homo sapiens GN=PYCR1 PE=1 SV=2	2.097	2270.8	1083			5	High	High
HTATSF1	O43719	HIV Tat-specific factor 1 OS=Homo sapiens GN=HTATSF1 PE=1 SV=1	2.096	30877.6	14732			37	High	High
RFC3	P40938	Replication factor C subunit 3 OS=Homo sapiens GN=RFC3 PE=1 SV=2	2.095	3405.4	1625.8			10	High	High
UNK	Q9C0B0	RING finger protein unkempt homolog OS=Homo sapiens GN=UNK PE=1 SV=2	2.095	2218.7	1059.2			5	High	High
FCHSD1	Q86WN1	F-BAR and double SH3 domains protein 1 OS=Homo sapiens GN=FCHSD1 PE=1 SV=1	2.094	124.3	59.4			1	High	High
VRK1	Q99986	Serine/threonine-protein kinase VRK1 OS=Homo sapiens GN=VRK1 PE=1 SV=1	2.094	6828.4	3261.3			12	High	High
CXorf38	Q8TB03	Uncharacterized protein CXorf38 OS=Homo sapiens GN=CXorf38 PE=1 SV=1	2.092	259.3	124			2	High	High
NME1	P15531	Nucleoside diphosphate kinase A OS=Homo sapiens GN=NME1 PE=1 SV=1	2.09	4578	2190.9			6	High	High
EIF1AX; LOC101060318; LOC107984923	P47813	Eukaryotic translation initiation factor 1A, X-chromosomal OS=Homo sapiens GN=EIF1AX PE=1 SV=2	2.088	18123	8680.3			13	High	High
OAT	P04181	Ornithine aminotransferase, mitochondrial OS=Homo sapiens GN=OAT PE=1 SV=1	2.086	10344.7	4958			14	High	High
UCHL5	Q9Y5K5	Ubiquitin carboxyl-terminal hydrolase isozyme L5 OS=Homo sapiens GN=UCHL5 PE=1 SV=3	2.086	12628.7	6052.9			16	High	High
IFI35	P80217	Interferon-induced 35 kDa protein OS=Homo sapiens GN=IFI35 PE=1 SV=5	2.083	400.7	192.4			2	High	High
DNAJC9	Q8WXX5	DnaJ homolog subfamily C member 9 OS=Homo sapiens GN=DNAJC9 PE=1 SV=1	2.081	7514.3	3610.7			12	High	High
TIMM8A	O60220	Mitochondrial import inner membrane translocase subunit Tim8 A OS=Homo sapiens GN=TIMM8A PE=1 SV=1	2.08	6639.7	3192.2			5	High	High
FAF1	Q9UNN5	FAS-associated factor 1 OS=Homo sapiens GN=FAF1 PE=1 SV=2	2.076	6602.8	3181.1			18	High	High
TDRKH	Q9Y2W6	Tudor and KH domain-containing protein OS=Homo sapiens GN=TDRKH PE=1 SV=2	2.076	1382	665.7			7	High	High
C20orf27	Q9GZN8	UPF0687 protein C20orf27 OS=Homo sapiens GN=C20orf27 PE=1 SV=3	2.075	622.6	300			2	High	High
BAHCC1	Q9P281	BAH and coiled-coil domain-containing protein 1 OS=Homo sapiens GN=BAHCC1 PE=1 SV=3	2.072	1836	885.9			2	High	High
RBM39	Q14498	RNA-binding protein 39 OS=Homo sapiens GN=RBM39 PE=1 SV=2	2.07	12795.2	6182.2			15	High	High
ALDH1B1	P30837	Aldehyde dehydrogenase X, mitochondrial OS=Homo sapiens GN=ALDH1B1 PE=1 SV=3	2.068	6399.9	3094.9			12	High	High
KPTN	Q9Y664	Kaptin OS=Homo sapiens GN=KPTN PE=1 SV=2	2.068	35.5	17.2			1	High	High
FAF2	Q96CS3	FAS-associated factor 2 OS=Homo sapiens GN=FAF2 PE=1 SV=2	2.067	6299.5	3047.9			12	High	High
IDI1	Q13907	Isopentenyl-diphosphate Delta-isomerase 1 OS=Homo sapiens GN=IDI1 PE=1 SV=2	2.067	8006.3	3873.7			12	High	High
UHRF1	Q96T88	E3 ubiquitin-protein ligase UHRF1 OS=Homo sapiens GN=UHRF1 PE=1 SV=1	2.065	2284	1105.9			10	High	High
AHSA1	O95433	Activator of 90 kDa heat shock protein ATPase homolog 1 OS=Homo sapiens GN=AHSA1 PE=1 SV=1	2.054	21344.4	10389.4			23	High	High
GNL3	Q9BVP2	Guanine nucleotide-binding protein-like 3 OS=Homo sapiens GN=GNL3 PE=1 SV=2	2.054	9897.8	4818.4			16	High	High
SEPT3	Q9UH03	Neuronal-specific septin-3 OS=Homo sapiens GN=SEPT3 PE=1 SV=3	2.054	1068.2	520			5	High	High
SMC1A	Q14683	Structural maintenance of chromosomes protein 1A OS=Homo sapiens GN=SMC1A PE=1 SV=2	2.053	48316	23534.9			63	High	High
SCPEP1	Q9HB40	Retinoid-inducible serine carboxypeptidase OS=Homo sapiens GN=SCPEP1 PE=1 SV=1	2.052	5997.8	2922.8			7	High	High
NAB2	Q15742	NGFI-A-binding protein 2 OS=Homo sapiens GN=NAB2 PE=1 SV=1	2.05	1106.1	539.6			4	High	High
PAPOLA	P51003	Poly(A) polymerase alpha OS=Homo sapiens GN=PAPOLA PE=1 SV=4	2.049	11703.8	5710.9			24	High	High
PSMC3IP	Q9P2W1	Homologous-pairing protein 2 homolog OS=Homo sapiens GN=PSMC3IP PE=1 SV=1	2.049	514	250.8			3	High	High
MED1	Q15648	Mediator of RNA polymerase II transcription subunit 1 OS=Homo sapiens GN=MED1 PE=1 SV=4	2.048	4983.5	2433.2			8	High	High
BRI3BP	Q8WY22	BRI3-binding protein OS=Homo sapiens GN=BRI3BP PE=1 SV=1	2.047	1201.1	586.9			3	High	High
ISY1; ISY1-RAB43	Q9ULR0	Pre-mRNA-splicing factor ISY1 homolog OS=Homo sapiens GN=ISY1 PE=1 SV=3	2.045	3106.7	1519.2			6	High	High
PPM1G	O15355	Protein phosphatase 1G OS=Homo sapiens GN=PPM1G PE=1 SV=1	2.044	27017	13214.9			23	High	High
CACYBP	Q9HB71	Calcyclin-binding protein OS=Homo sapiens GN=CACYBP PE=1 SV=2	2.042	18869.5	9240.3			16	High	High
PAK1IP1	Q9NWT1	p21-activated protein kinase-interacting protein 1 OS=Homo sapiens GN=PAK1IP1 PE=1 SV=2	2.042	2938.3	1438.9			6	High	High
EXOSC6	Q5RKV6	Exosome complex component MTR3 OS=Homo sapiens GN=EXOSC6 PE=1 SV=1	2.041	2180.4	1068.3			8	High	High
THOC3	Q96J01	THO complex subunit 3 OS=Homo sapiens GN=THOC3 PE=1 SV=1	2.041	8498	4164.1			12	High	High
SLC4A1AP	Q9BWU0	Kanadaptin OS=Homo sapiens GN=SLC4A1AP PE=1 SV=1	2.04	9457.6	4637			20	High	High
NAMPT	P43490	Nicotinamide phosphoribosyltransferase OS=Homo sapiens GN=NAMPT PE=1 SV=1	2.039	24086.2	11810.7			24	High	High
PLS3	P13797	Plastin-3 OS=Homo sapiens GN=PLS3 PE=1 SV=4	2.039	25674.3	12593.2			24	High	High
FLNB	O75369	Filamin-B OS=Homo sapiens GN=FLNB PE=1 SV=2	2.038	22815.3	11193.5			54	High	High
PRPF19	Q9UMS4	Pre-mRNA-processing factor 19 OS=Homo sapiens GN=PRPF19 PE=1 SV=1	2.036	21668.7	10645.2			17	High	High
GNL1	P36915	Guanine nucleotide-binding protein-like 1 OS=Homo sapiens GN=GNL1 PE=1 SV=2	2.035	3663.2	1800			12	High	High
POLA1	P09884	DNA polymerase alpha catalytic subunit OS=Homo sapiens GN=POLA1 PE=1 SV=2	2.035	1514.6	744.4			13	High	High
SMTN	P53814	Smoothelin OS=Homo sapiens GN=SMTN PE=1 SV=7	2.035	680.6	334.4			2	High	High
DDX41	Q9UJV9	Probable ATP-dependent RNA helicase DDX41 OS=Homo sapiens GN=DDX41 PE=1 SV=2	2.034	6008.7	2953.9			14	High	High
MDC1	Q14676	Mediator of DNA damage checkpoint protein 1 OS=Homo sapiens GN=MDC1 PE=1 SV=3	2.034	10237.6	5033.4			30	High	High
BAZ2A	Q9UIF9	Bromodomain adjacent to zinc finger domain protein 2A OS=Homo sapiens GN=BAZ2A PE=1 SV=4	2.033	17.7	8.7			2	High	High
TOPBP1	Q92547	DNA topoisomerase 2-binding protein 1 OS=Homo sapiens GN=TOPBP1 PE=1 SV=3	2.033	2412.8	1186.6			7	High	High
C1QBP	Q07021	Complement component 1 Q subcomponent-binding protein, mitochondrial OS=Homo sapiens GN=C1QBP PE=1 SV=1	2.031	8279.8	4077.4			13	High	High
EIF2S1	P05198	Eukaryotic translation initiation factor 2 subunit 1 OS=Homo sapiens GN=EIF2S1 PE=1 SV=3	2.031	20864.7	10273			21	High	High
ZC3H15	Q8WU90	Zinc finger CCCH domain-containing protein 15 OS=Homo sapiens GN=ZC3H15 PE=1 SV=1	2.031	18828	9268.4			23	High	High
RBM41	Q96IZ5	RNA-binding protein 41 OS=Homo sapiens GN=RBM41 PE=1 SV=2	2.029	266	131.1			1	High	High
XPO5	Q9HAV4	Exportin-5 OS=Homo sapiens GN=XPO5 PE=1 SV=1	2.029	18470.7	9103			25	High	High
FAM82A2; RMDN3	Q96TC7	Regulator of microtubule dynamics protein 3 OS=Homo sapiens GN=RMDN3 PE=1 SV=2	2.028	3360.1	1657			7	High	High
ALDH18A1	P54886	Delta-1-pyrroline-5-carboxylate synthase OS=Homo sapiens GN=ALDH18A1 PE=1 SV=2	2.026	12388.3	6113.9			25	High	High
TAP1	Q03518	Antigen peptide transporter 1 OS=Homo sapiens GN=TAP1 PE=1 SV=2	2.026	692.9	342.1			2	High	High
VARS2	Q5ST30	Valine--tRNA ligase, mitochondrial OS=Homo sapiens GN=VARS2 PE=1 SV=2	2.026	880.9	434.9			4	High	High
TSR1	Q2NL82	Pre-rRNA-processing protein TSR1 homolog OS=Homo sapiens GN=TSR1 PE=1 SV=1	2.024	4354.2	2150.8			13	High	High
CAPG	P40121	Macrophage-capping protein OS=Homo sapiens GN=CAPG PE=1 SV=2	2.023	4417.9	2183.8			8	High	High
NUDC	Q9Y266	Nuclear migration protein nudC OS=Homo sapiens GN=NUDC PE=1 SV=1	2.022	33304.8	16474.9			28	High	High
POM121C	A8CG34	Nuclear envelope pore membrane protein POM 121C OS=Homo sapiens GN=POM121C PE=1 SV=2	2.021	105.7	52.3			1	High	High
C7orf10; SUGCT	Q9HAC7	Succinate--hydroxymethylglutarate CoA-transferase OS=Homo sapiens GN=SUGCT PE=1 SV=2	2.02	137.6	68.1			1	High	High
XAB2	Q9HCS7	Pre-mRNA-splicing factor SYF1 OS=Homo sapiens GN=XAB2 PE=1 SV=2	2.015	4095.2	2032.5			15	High	High
ZNF598	Q86UK7	Zinc finger protein 598 OS=Homo sapiens GN=ZNF598 PE=1 SV=1	2.015	762.5	378.5			4	High	High
GTSE1	Q9NYZ3	G2 and S phase-expressed protein 1 OS=Homo sapiens GN=GTSE1 PE=1 SV=3	2.011	524	260.6			3	High	High
NAA50	Q9GZZ1	N-alpha-acetyltransferase 50 OS=Homo sapiens GN=NAA50 PE=1 SV=1	2.011	8228.2	4092.4			11	High	High
UPF3B	Q9BZI7	Regulator of nonsense transcripts 3B OS=Homo sapiens GN=UPF3B PE=1 SV=1	2.011	1171	582.3			5	High	High
LYAR	Q9NX58	Cell growth-regulating nucleolar protein OS=Homo sapiens GN=LYAR PE=1 SV=2	2.01	3693.4	1837.8			8	High	High
NKRF	O15226	NF-kappa-B-repressing factor OS=Homo sapiens GN=NKRF PE=1 SV=2	2.007	4995.1	2488.3			12	High	High
ANKRD40	Q6AI12	Ankyrin repeat domain-containing protein 40 OS=Homo sapiens GN=ANKRD40 PE=1 SV=2	2.005	152.4	76			2	High	High
ITPR2	Q14571	Inositol 1,4,5-trisphosphate receptor type 2 OS=Homo sapiens GN=ITPR2 PE=1 SV=2	2.005	291.3	145.3			1	High	High
NHP2	Q9NX24	H/ACA ribonucleoprotein complex subunit 2 OS=Homo sapiens GN=NHP2 PE=1 SV=1	2.005	6174.6	3078.9			6	High	High
NUP50	Q9UKX7	Nuclear pore complex protein Nup50 OS=Homo sapiens GN=NUP50 PE=1 SV=2	2.005	13378.4	6674.1			22	High	High
CHD1	O14646	Chromodomain-helicase-DNA-binding protein 1 OS=Homo sapiens GN=CHD1 PE=1 SV=2	2.003	3588.9	1791.9			9	High	High
CTU2	Q2VPK5	Cytoplasmic tRNA 2-thiolation protein 2 OS=Homo sapiens GN=CTU2 PE=1 SV=1	2.003	280.9	140.2			2	High	High
NKAP	Q8N5F7	NF-kappa-B-activating protein OS=Homo sapiens GN=NKAP PE=1 SV=1	2.003	194.3	97			2	High	High
CSE1L	P55060	Exportin-2 OS=Homo sapiens GN=CSE1L PE=1 SV=3	2.001	36975.5	18481.3			41	High	High
SNX5	Q9Y5X3	Sorting nexin-5 OS=Homo sapiens GN=SNX5 PE=1 SV=1	2.001	8595.1	4295.6			13	High	High
ZNHIT2	Q9UHR6	Zinc finger HIT domain-containing protein 2 OS=Homo sapiens GN=ZNHIT2 PE=1 SV=1	2.001	401.7	200.7			5	High	High
SGPP1	Q9BX95	Sphingosine-1-phosphate phosphatase 1 OS=Homo sapiens GN=SGPP1 PE=1 SV=2	1.999	190.9	95.5			1	High	High
TTK	P33981	Dual specificity protein kinase TTK OS=Homo sapiens GN=TTK PE=1 SV=2	1.999	1044.5	522.5			4	High	High
C11orf57; NKAPD1	Q6ZUT1	Uncharacterized protein C11orf57 OS=Homo sapiens GN=C11orf57 PE=1 SV=2	1.998	79	39.6			1	High	High
CFDP1	Q9UEE9	Craniofacial development protein 1 OS=Homo sapiens GN=CFDP1 PE=1 SV=1	1.997	8459.2	4236.7			12	High	High
GTPBP3	Q969Y2	tRNA modification GTPase GTPBP3, mitochondrial OS=Homo sapiens GN=GTPBP3 PE=1 SV=2	1.996	144.6	72.4			2	High	High
M6PR	P20645	Cation-dependent mannose-6-phosphate receptor OS=Homo sapiens GN=M6PR PE=1 SV=1	1.993	8529.4	4279.1			7	High	High
FANCI	Q9NVI1	Fanconi anemia group I protein OS=Homo sapiens GN=FANCI PE=1 SV=4	1.992	7435.9	3732.4			17	High	High
HELB	Q8NG08	DNA helicase B OS=Homo sapiens GN=HELB PE=1 SV=2	1.992	247.9	124.5			1	High	High
CISD3	P0C7P0	CDGSH iron-sulfur domain-containing protein 3, mitochondrial OS=Homo sapiens GN=CISD3 PE=1 SV=1	1.99	555.2	279			1	High	High
GMNN	O75496	Geminin OS=Homo sapiens GN=GMNN PE=1 SV=1	1.99	36.2	18.2			1	High	High
TRMT61A	Q96FX7	tRNA (adenine(58)-N(1))-methyltransferase catalytic subunit TRMT61A OS=Homo sapiens GN=TRMT61A PE=1 SV=1	1.99	1015	510.1			3	High	High
PNISR	Q8TF01	Arginine/serine-rich protein PNISR OS=Homo sapiens GN=PNISR PE=1 SV=2	1.989	2085.5	1048.3			5	High	High
C4orf27; HPF1	Q9NWY4	UPF0609 protein C4orf27 OS=Homo sapiens GN=C4orf27 PE=1 SV=2	1.988	4220.6	2123.2			12	High	High
DNAJB6	O75190	DnaJ homolog subfamily B member 6 OS=Homo sapiens GN=DNAJB6 PE=1 SV=2	1.988	407.9	205.1			3	High	High
LUC7L2	Q9Y383	Putative RNA-binding protein Luc7-like 2 OS=Homo sapiens GN=LUC7L2 PE=1 SV=2	1.987	38416.9	19332.9			16	High	High
MZT1	Q08AG7	Mitotic-spindle organizing protein 1 OS=Homo sapiens GN=MZT1 PE=1 SV=2	1.986	314.3	158.3			1	High	High
NUDT1	P36639	7,8-dihydro-8-oxoguanine triphosphatase OS=Homo sapiens GN=NUDT1 PE=1 SV=3	1.986	683.4	344.1			3	High	High
ELOF1	P60002	Transcription elongation factor 1 homolog OS=Homo sapiens GN=ELOF1 PE=3 SV=1	1.985	173.4	87.4			1	High	High
EMG1	Q92979	Ribosomal RNA small subunit methyltransferase NEP1 OS=Homo sapiens GN=EMG1 PE=1 SV=4	1.984	1874.4	944.9			5	High	High
FAM76A	Q8TAV0	Protein FAM76A OS=Homo sapiens GN=FAM76A PE=2 SV=1	1.983	174.2	87.8			1	High	High
MIER1	Q8N108	Mesoderm induction early response protein 1 OS=Homo sapiens GN=MIER1 PE=1 SV=2	1.983	1991.7	1004.3			9	High	High
POGK	Q9P215	Pogo transposable element with KRAB domain OS=Homo sapiens GN=POGK PE=1 SV=2	1.982	497.8	251.2			2	High	High
PRPF40A	O75400	Pre-mRNA-processing factor 40 homolog A OS=Homo sapiens GN=PRPF40A PE=1 SV=2	1.981	20217.4	10203.4			28	High	High
BCAT1	P54687	Branched-chain-amino-acid aminotransferase, cytosolic OS=Homo sapiens GN=BCAT1 PE=1 SV=3	1.98	2656.8	1342			8	High	High
PPIE	Q9UNP9	Peptidyl-prolyl cis-trans isomerase E OS=Homo sapiens GN=PPIE PE=1 SV=1	1.98	2745.5	1386.4			6	High	High
TTC5	Q8N0Z6	Tetratricopeptide repeat protein 5 OS=Homo sapiens GN=TTC5 PE=1 SV=2	1.979	1130.4	571.2			3	High	High
FSD1	Q9BTV5	Fibronectin type III and SPRY domain-containing protein 1 OS=Homo sapiens GN=FSD1 PE=1 SV=1	1.977	947.6	479.4			4	High	High
SLAIN1	Q8ND83	SLAIN motif-containing protein 1 OS=Homo sapiens GN=SLAIN1 PE=1 SV=3	1.977	736.7	372.6			3	High	High
MBNL1	Q9NR56	Muscleblind-like protein 1 OS=Homo sapiens GN=MBNL1 PE=1 SV=2	1.974	1645	833.3			3	High	High
SRGAP3	O43295	SLIT-ROBO Rho GTPase-activating protein 3 OS=Homo sapiens GN=SRGAP3 PE=1 SV=3	1.974	24.4	12.4			1	High	High
HIST2H2BE	Q16778	Histone H2B type 2-E OS=Homo sapiens GN=HIST2H2BE PE=1 SV=3	1.972	63754.4	32331.8			0	Not Found	Not Found
CHM	P24386	Rab proteins geranylgeranyltransferase component A 1 OS=Homo sapiens GN=CHM PE=1 SV=3	1.97	96.7	49.1			2	High	High
ZGPAT	Q8N5A5	Zinc finger CCCH-type with G patch domain-containing protein OS=Homo sapiens GN=ZGPAT PE=1 SV=3	1.969	1474.1	748.6			3	High	High
HIST2H2AB	Q8IUE6	Histone H2A type 2-B OS=Homo sapiens GN=HIST2H2AB PE=1 SV=3	1.968	5545.6	2818.3			2	High	High
SLC3A2	P08195	4F2 cell-surface antigen heavy chain OS=Homo sapiens GN=SLC3A2 PE=1 SV=3	1.968	10810.2	5493.1			18	High	High
DDX51	Q8N8A6	ATP-dependent RNA helicase DDX51 OS=Homo sapiens GN=DDX51 PE=1 SV=3	1.966	298.5	151.8			5	High	High
SSFA2	P28290	Sperm-specific antigen 2 OS=Homo sapiens GN=SSFA2 PE=1 SV=3	1.964	171.1	87.1			1	High	High
BRSK2	Q8IWQ3	Serine/threonine-protein kinase BRSK2 OS=Homo sapiens GN=BRSK2 PE=1 SV=3	1.962	262.3	133.7			2	High	High
LUC7L3	O95232	Luc7-like protein 3 OS=Homo sapiens GN=LUC7L3 PE=1 SV=2	1.961	22176.9	11311			20	High	High
BSDC1	Q9NW68	BSD domain-containing protein 1 OS=Homo sapiens GN=BSDC1 PE=1 SV=1	1.959	1365.8	697.3			4	High	High
ANLN	Q9NQW6	Actin-binding protein anillin OS=Homo sapiens GN=ANLN PE=1 SV=2	1.957	3500.1	1788.9			10	High	High
SLC30A7	Q8NEW0	Zinc transporter 7 OS=Homo sapiens GN=SLC30A7 PE=2 SV=1	1.955	29	14.9			1	High	High
ACTB	P60709	Actin, cytoplasmic 1 OS=Homo sapiens GN=ACTB PE=1 SV=1	1.954	30448.8	15580.3			8	High	High
CEP55	Q53EZ4	Centrosomal protein of 55 kDa OS=Homo sapiens GN=CEP55 PE=1 SV=3	1.954	203.8	104.3			2	High	High
NOC4L	Q9BVI4	Nucleolar complex protein 4 homolog OS=Homo sapiens GN=NOC4L PE=1 SV=1	1.953	740.7	379.3			3	High	High
TAF15	Q92804	TATA-binding protein-associated factor 2N OS=Homo sapiens GN=TAF15 PE=1 SV=1	1.952	37264.9	19094.8			12	High	High
TFCP2	Q12800	Alpha-globin transcription factor CP2 OS=Homo sapiens GN=TFCP2 PE=1 SV=2	1.951	598.6	306.8			3	High	High
SKIV2L2	P42285	Superkiller viralicidic activity 2-like 2 OS=Homo sapiens GN=SKIV2L2 PE=1 SV=3	1.949	17671.2	9068.8			32	High	High
LSM7	Q9UK45	U6 snRNA-associated Sm-like protein LSm7 OS=Homo sapiens GN=LSM7 PE=1 SV=1	1.947	11527.3	5920.8			5	High	High
MED24	O75448	Mediator of RNA polymerase II transcription subunit 24 OS=Homo sapiens GN=MED24 PE=1 SV=1	1.947	663	340.4			6	High	High
ILKAP	Q9H0C8	Integrin-linked kinase-associated serine/threonine phosphatase 2C OS=Homo sapiens GN=ILKAP PE=1 SV=1	1.946	9368.1	4815.1			11	High	High
PAPSS1	O43252	Bifunctional 3'-phosphoadenosine 5'-phosphosulfate synthase 1 OS=Homo sapiens GN=PAPSS1 PE=1 SV=2	1.946	5406.4	2778.2			10	High	High
EEF2	P13639	Elongation factor 2 OS=Homo sapiens GN=EEF2 PE=1 SV=4	1.945	108450	55746.2			53	High	High
HSP90AA1	P07900	Heat shock protein HSP 90-alpha OS=Homo sapiens GN=HSP90AA1 PE=1 SV=5	1.944	59177.3	30446.8			37	High	High
PHB	P35232	Prohibitin OS=Homo sapiens GN=PHB PE=1 SV=1	1.944	28325	14570.9			18	High	High
SAMHD1	Q9Y3Z3	Deoxynucleoside triphosphate triphosphohydrolase SAMHD1 OS=Homo sapiens GN=SAMHD1 PE=1 SV=2	1.944	7359.3	3786.2			17	High	High
ING5	Q8WYH8	Inhibitor of growth protein 5 OS=Homo sapiens GN=ING5 PE=1 SV=1	1.943	1572	809.3			2	High	High
MYO5A	Q9Y4I1	Unconventional myosin-Va OS=Homo sapiens GN=MYO5A PE=1 SV=2	1.943	964.9	496.7			4	High	High
MAT2A	P31153	S-adenosylmethionine synthase isoform type-2 OS=Homo sapiens GN=MAT2A PE=1 SV=1	1.941	23424.9	12066.6			15	High	High
PDS5A	Q29RF7	Sister chromatid cohesion protein PDS5 homolog A OS=Homo sapiens GN=PDS5A PE=1 SV=1	1.941	10757.7	5542.2			24	High	High
SAE1	Q9UBE0	SUMO-activating enzyme subunit 1 OS=Homo sapiens GN=SAE1 PE=1 SV=1	1.94	13790.3	7110.1			16	High	High
AMACR	Q9UHK6	Alpha-methylacyl-CoA racemase OS=Homo sapiens GN=AMACR PE=1 SV=2	1.939	262	135.2			1	High	High
TXN	P10599	Thioredoxin OS=Homo sapiens GN=TXN PE=1 SV=3	1.938	17456	9007.7			11	High	High
AARS2	Q5JTZ9	Alanine--tRNA ligase, mitochondrial OS=Homo sapiens GN=AARS2 PE=1 SV=1	1.937	4340.3	2240.2			13	High	High
DPYSL5	Q9BPU6	Dihydropyrimidinase-related protein 5 OS=Homo sapiens GN=DPYSL5 PE=1 SV=1	1.937	2994.9	1546.1			7	High	High
DEK	P35659	Protein DEK OS=Homo sapiens GN=DEK PE=1 SV=1	1.934	16431.6	8495.8			19	High	High
ZNF541	Q9H0D2	Zinc finger protein 541 OS=Homo sapiens GN=ZNF541 PE=1 SV=3	1.934	446.1	230.7			1	High	High
CWF19L2	Q2TBE0	CWF19-like protein 2 OS=Homo sapiens GN=CWF19L2 PE=1 SV=4	1.933	568.6	294.1			3	High	High
ZMYM1	Q5SVZ6	Zinc finger MYM-type protein 1 OS=Homo sapiens GN=ZMYM1 PE=1 SV=1	1.931	367.4	190.3			2	High	High
CYBRD1	Q53TN4	Cytochrome b reductase 1 OS=Homo sapiens GN=CYBRD1 PE=1 SV=1	1.927	376.9	195.6			1	High	High
KAT7	O95251	Histone acetyltransferase KAT7 OS=Homo sapiens GN=KAT7 PE=1 SV=1	1.926	1647.8	855.8			6	High	High
MED10	Q9BTT4	Mediator of RNA polymerase II transcription subunit 10 OS=Homo sapiens GN=MED10 PE=1 SV=1	1.926	130	67.5			1	High	High
RBPJ	Q06330	Recombining binding protein suppressor of hairless OS=Homo sapiens GN=RBPJ PE=1 SV=3	1.926	2929.8	1521.4			6	High	High
CHEK2	O96017	Serine/threonine-protein kinase Chk2 OS=Homo sapiens GN=CHEK2 PE=1 SV=1	1.925	1585.5	823.8			6	High	High
ELMSAN1	Q6PJG2	ELM2 and SANT domain-containing protein 1 OS=Homo sapiens GN=ELMSAN1 PE=1 SV=2	1.925	125.4	65.1			1	High	High
SARM1	Q6SZW1	Sterile alpha and TIR motif-containing protein 1 OS=Homo sapiens GN=SARM1 PE=1 SV=1	1.925	1840.1	955.7			11	High	High
SLC20A1	Q8WUM9	Sodium-dependent phosphate transporter 1 OS=Homo sapiens GN=SLC20A1 PE=1 SV=1	1.925	253.1	131.5			1	High	High
SLC26A11	Q86WA9	Sodium-independent sulfate anion transporter OS=Homo sapiens GN=SLC26A11 PE=2 SV=2	1.925	101.6	52.8			1	High	High
DHX16	O60231	Putative pre-mRNA-splicing factor ATP-dependent RNA helicase DHX16 OS=Homo sapiens GN=DHX16 PE=1 SV=2	1.923	7167.9	3727.2			23	High	High
TTC19	Q6DKK2	Tetratricopeptide repeat protein 19, mitochondrial OS=Homo sapiens GN=TTC19 PE=1 SV=4	1.923	6393.9	3324.5			11	High	High
	F8WAN1	Protein SPECC1L-ADORA2A OS=Homo sapiens GN=SPECC1L-ADORA2A PE=4 SV=2	1.922	798.2	415.4			4	High	High
EXOSC8	Q96B26	Exosome complex component RRP43 OS=Homo sapiens GN=EXOSC8 PE=1 SV=1	1.922	2781.4	1446.9			7	High	High
TRMT10A	Q8TBZ6	tRNA methyltransferase 10 homolog A OS=Homo sapiens GN=TRMT10A PE=1 SV=1	1.922	654	340.3			4	High	High
ZC3H18	Q86VM9	Zinc finger CCCH domain-containing protein 18 OS=Homo sapiens GN=ZC3H18 PE=1 SV=2	1.922	13213.8	6873.5			23	High	High
MKNK1	Q9BUB5	MAP kinase-interacting serine/threonine-protein kinase 1 OS=Homo sapiens GN=MKNK1 PE=1 SV=1	1.921	105.4	54.9			1	High	High
WDR55	Q9H6Y2	WD repeat-containing protein 55 OS=Homo sapiens GN=WDR55 PE=1 SV=2	1.921	1080.9	562.7			8	High	High
PHF6	Q8IWS0	PHD finger protein 6 OS=Homo sapiens GN=PHF6 PE=1 SV=1	1.92	13553.6	7060.8			12	High	High
ZMAT2	Q96NC0	Zinc finger matrin-type protein 2 OS=Homo sapiens GN=ZMAT2 PE=1 SV=1	1.919	6097.2	3176.5			7	High	High
EIF4B	P23588	Eukaryotic translation initiation factor 4B OS=Homo sapiens GN=EIF4B PE=1 SV=2	1.918	32069.1	16724.4			27	High	High
ZRANB2	O95218	Zinc finger Ran-binding domain-containing protein 2 OS=Homo sapiens GN=ZRANB2 PE=1 SV=2	1.918	13714.7	7149.9			16	High	High
INPP5B	P32019	Type II inositol 1,4,5-trisphosphate 5-phosphatase OS=Homo sapiens GN=INPP5B PE=1 SV=4	1.917	1636.9	854.1			4	High	High
GSTT2; GSTT2B	P0CG30	Glutathione S-transferase theta-2B OS=Homo sapiens GN=GSTT2B PE=1 SV=1	1.916	1080.1	563.9			3	High	High
MRTO4	Q9UKD2	mRNA turnover protein 4 homolog OS=Homo sapiens GN=MRTO4 PE=1 SV=2	1.91	4801.5	2514.2			9	High	High
POLR3G	O15318	DNA-directed RNA polymerase III subunit RPC7 OS=Homo sapiens GN=POLR3G PE=1 SV=2	1.91	238.9	125.1			1	High	High
HOMEZ	Q8IX15	Homeobox and leucine zipper protein Homez OS=Homo sapiens GN=HOMEZ PE=1 SV=2	1.909	49.4	25.9			2	High	High
JMJD6	Q6NYC1	Bifunctional arginine demethylase and lysyl-hydroxylase JMJD6 OS=Homo sapiens GN=JMJD6 PE=1 SV=1	1.909	582.6	305.2			4	High	High
NSL1	Q96IY1	Kinetochore-associated protein NSL1 homolog OS=Homo sapiens GN=NSL1 PE=1 SV=3	1.909	94.6	49.5			1	High	High
DOK1	Q99704	Docking protein 1 OS=Homo sapiens GN=DOK1 PE=1 SV=1	1.907	194.5	102			1	High	High
PHB2	Q99623	Prohibitin-2 OS=Homo sapiens GN=PHB2 PE=1 SV=2	1.907	53532.7	28069.3			20	High	High
YY1	P25490	Transcriptional repressor protein YY1 OS=Homo sapiens GN=YY1 PE=1 SV=2	1.907	4896	2567.5			9	High	High
BANF1	O75531	Barrier-to-autointegration factor OS=Homo sapiens GN=BANF1 PE=1 SV=1	1.906	30236.6	15865.4			9	High	High
CRLF3	Q8IUI8	Cytokine receptor-like factor 3 OS=Homo sapiens GN=CRLF3 PE=1 SV=2	1.905	3702.3	1943			9	High	High
SRP72	O76094	Signal recognition particle subunit SRP72 OS=Homo sapiens GN=SRP72 PE=1 SV=3	1.905	21718.7	11398.8			28	High	High
SSBP1	Q04837	Single-stranded DNA-binding protein, mitochondrial OS=Homo sapiens GN=SSBP1 PE=1 SV=1	1.905	8567.7	4498.4			11	High	High
UBR7	Q8N806	Putative E3 ubiquitin-protein ligase UBR7 OS=Homo sapiens GN=UBR7 PE=1 SV=2	1.905	3733.9	1960.4			8	High	High
ZRSR2	Q15696	U2 small nuclear ribonucleoprotein auxiliary factor 35 kDa subunit-related protein 2 OS=Homo sapiens GN=ZRSR2 PE=1 SV=2	1.905	177.3	93.1			1	High	High
AKAP17A	Q02040	A-kinase anchor protein 17A OS=Homo sapiens GN=AKAP17A PE=1 SV=2	1.903	995.5	523			4	High	High
SNIP1	Q8TAD8	Smad nuclear-interacting protein 1 OS=Homo sapiens GN=SNIP1 PE=1 SV=1	1.903	887	466			3	High	High
SUV420H2; KMT5C	Q86Y97	Histone-lysine N-methyltransferase KMT5C OS=Homo sapiens GN=KMT5C PE=1 SV=1	1.903	272.2	143.1			1	High	High
ARL10	Q8N8L6	ADP-ribosylation factor-like protein 10 OS=Homo sapiens GN=ARL10 PE=2 SV=1	1.902	785.2	412.9			4	High	High
TLK2	Q86UE8	Serine/threonine-protein kinase tousled-like 2 OS=Homo sapiens GN=TLK2 PE=1 SV=2	1.901	4349.1	2287.7			3	High	High
C9orf78	Q9NZ63	Uncharacterized protein C9orf78 OS=Homo sapiens GN=C9orf78 PE=1 SV=1	1.9	3939	2073.6			7	High	High
ZNF593	O00488	Zinc finger protein 593 OS=Homo sapiens GN=ZNF593 PE=1 SV=2	1.9	153.1	80.6			2	High	High
HSPH1	Q92598	Heat shock protein 105 kDa OS=Homo sapiens GN=HSPH1 PE=1 SV=1	1.899	44153.4	23251.3			41	High	High
KIAA0907; KHDC4	Q7Z7F0	UPF0469 protein KIAA0907 OS=Homo sapiens GN=KIAA0907 PE=1 SV=1	1.899	81.3	42.8			2	High	High
CWC27	Q6UX04	Peptidyl-prolyl cis-trans isomerase CWC27 homolog OS=Homo sapiens GN=CWC27 PE=1 SV=1	1.896	4474.4	2360			12	High	High
AGK	Q53H12	Acylglycerol kinase, mitochondrial OS=Homo sapiens GN=AGK PE=1 SV=2	1.895	6244.8	3295.4			15	High	High
RFC2	P35250	Replication factor C subunit 2 OS=Homo sapiens GN=RFC2 PE=1 SV=3	1.894	5815.8	3070.9			11	High	High
EFNB1	P98172	Ephrin-B1 OS=Homo sapiens GN=EFNB1 PE=1 SV=1	1.893	963.7	509.1			2	High	High
EZH2	Q15910	Histone-lysine N-methyltransferase EZH2 OS=Homo sapiens GN=EZH2 PE=1 SV=2	1.892	51.6	27.3			2	High	High
RBM42	Q9BTD8	RNA-binding protein 42 OS=Homo sapiens GN=RBM42 PE=1 SV=1	1.892	1404.9	742.7			4	High	High
MTA2	O94776	Metastasis-associated protein MTA2 OS=Homo sapiens GN=MTA2 PE=1 SV=1	1.89	16464.6	8712.8			20	High	High
CCDC43	Q96MW1	Coiled-coil domain-containing protein 43 OS=Homo sapiens GN=CCDC43 PE=1 SV=2	1.889	4021.3	2128.5			9	High	High
CD47	Q08722	Leukocyte surface antigen CD47 OS=Homo sapiens GN=CD47 PE=1 SV=1	1.889	1050.7	556.2			2	High	High
NUP35	Q8NFH5	Nucleoporin NUP53 OS=Homo sapiens GN=NUP35 PE=1 SV=1	1.887	1677	888.9			5	High	High
	H7C0V5	Protein ANKHD1-EIF4EBP3 (Fragment) OS=Homo sapiens GN=ANKHD1-EIF4EBP3 PE=4 SV=1	1.886	38.9	20.7			1	High	High
FAM91A1	Q658Y4	Protein FAM91A1 OS=Homo sapiens GN=FAM91A1 PE=1 SV=3	1.886	1291.9	685.1			4	High	High
SFN	P31947	14-3-3 protein sigma OS=Homo sapiens GN=SFN PE=1 SV=1	1.886	216.8	115			3	High	High
CRNKL1	Q9BZJ0	Crooked neck-like protein 1 OS=Homo sapiens GN=CRNKL1 PE=1 SV=4	1.885	5170.1	2743			13	High	High
BLMH	Q13867	Bleomycin hydrolase OS=Homo sapiens GN=BLMH PE=1 SV=1	1.884	7910.1	4198.3			13	High	High
SARS	P49591	Serine--tRNA ligase, cytoplasmic OS=Homo sapiens GN=SARS PE=1 SV=3	1.884	28360.6	15049.9			28	High	High
ACOT7	O00154	Cytosolic acyl coenzyme A thioester hydrolase OS=Homo sapiens GN=ACOT7 PE=1 SV=3	1.883	10851.2	5763.7			15	High	High
TFDP1	Q14186	Transcription factor Dp-1 OS=Homo sapiens GN=TFDP1 PE=1 SV=1	1.883	224.9	119.4			1	High	High
DNAJC8	O75937	DnaJ homolog subfamily C member 8 OS=Homo sapiens GN=DNAJC8 PE=1 SV=2	1.881	17080.9	9079.2			13	High	High
NMT1	P30419	Glycylpeptide N-tetradecanoyltransferase 1 OS=Homo sapiens GN=NMT1 PE=1 SV=2	1.879	12344	6570.9			10	High	High
PDIA5	Q14554	Protein disulfide-isomerase A5 OS=Homo sapiens GN=PDIA5 PE=1 SV=1	1.879	3438.7	1829.7			6	High	High
SAG	P10523	S-arrestin OS=Homo sapiens GN=SAG PE=1 SV=3	1.879	471.8	251.1			1	High	High
HLA-B	Q31612	HLA class I histocompatibility antigen, B-73 alpha chain OS=Homo sapiens GN=HLA-B PE=1 SV=1	1.878	2062.6	1098.5			3	High	High
PPAN; PPAN-P2RY11	Q9NQ55	Suppressor of SWI4 1 homolog OS=Homo sapiens GN=PPAN PE=2 SV=1	1.878	754.3	401.5			5	High	High
EXOSC5	Q9NQT4	Exosome complex component RRP46 OS=Homo sapiens GN=EXOSC5 PE=1 SV=1	1.877	3573	1903.5			6	High	High
KIAA1524; CIP2A	Q8TCG1	Protein CIP2A OS=Homo sapiens GN=KIAA1524 PE=1 SV=2	1.877	5507.7	2935			12	High	High
PTGES3	Q15185	Prostaglandin E synthase 3 OS=Homo sapiens GN=PTGES3 PE=1 SV=1	1.877	12810.7	6826.8			11	High	High
AAAS	Q9NRG9	Aladin OS=Homo sapiens GN=AAAS PE=1 SV=1	1.876	3210.4	1711.7			6	High	High
ABHD10	Q9NUJ1	Mycophenolic acid acyl-glucuronide esterase, mitochondrial OS=Homo sapiens GN=ABHD10 PE=1 SV=1	1.876	3882.9	2069.5			8	High	High
ENO2	P09104	Gamma-enolase OS=Homo sapiens GN=ENO2 PE=1 SV=3	1.876	5457.7	2909			15	High	High
SPAG9	O60271	C-Jun-amino-terminal kinase-interacting protein 4 OS=Homo sapiens GN=SPAG9 PE=1 SV=4	1.875	23563.9	12564.3			40	High	High
SMC3	Q9UQE7	Structural maintenance of chromosomes protein 3 OS=Homo sapiens GN=SMC3 PE=1 SV=2	1.874	34659.6	18497.4			51	High	High
SOGA3	Q5TF21	Protein SOGA3 OS=Homo sapiens GN=SOGA3 PE=3 SV=1	1.873	163.4	87.3			2	High	High
AMOTL1	Q8IY63	Angiomotin-like protein 1 OS=Homo sapiens GN=AMOTL1 PE=1 SV=1	1.87	1888.7	1009.8			6	High	High
PPA1	Q15181	Inorganic pyrophosphatase OS=Homo sapiens GN=PPA1 PE=1 SV=2	1.87	15880.5	8490.1			19	High	High
RNASEH2C	Q8TDP1	Ribonuclease H2 subunit C OS=Homo sapiens GN=RNASEH2C PE=1 SV=1	1.869	1066.8	570.8			5	High	High
SCML2	Q9UQR0	Sex comb on midleg-like protein 2 OS=Homo sapiens GN=SCML2 PE=1 SV=1	1.868	1416.9	758.3			6	High	High
ACLY	P53396	ATP-citrate synthase OS=Homo sapiens GN=ACLY PE=1 SV=3	1.865	45572.5	24430.4			43	High	High
IRS4	O14654	Insulin receptor substrate 4 OS=Homo sapiens GN=IRS4 PE=1 SV=1	1.865	5662.5	3037			24	High	High
ANAPC16	Q96DE5	Anaphase-promoting complex subunit 16 OS=Homo sapiens GN=ANAPC16 PE=1 SV=1	1.864	255.1	136.8			3	High	High
U2SURP	O15042	U2 snRNP-associated SURP motif-containing protein OS=Homo sapiens GN=U2SURP PE=1 SV=2	1.864	16170	8674.3			23	High	High
MCAT	Q8IVS2	Malonyl-CoA-acyl carrier protein transacylase, mitochondrial OS=Homo sapiens GN=MCAT PE=1 SV=2	1.863	829.6	445.2			7	High	High
SEC23B	Q15437	Protein transport protein Sec23B OS=Homo sapiens GN=SEC23B PE=1 SV=2	1.863	1752.1	940.6			5	High	High
H2AFV	Q71UI9	Histone H2A.V OS=Homo sapiens GN=H2AFV PE=1 SV=3	1.861	1941.1	1043.1			3	High	High
CIRH1A; UTP4	Q969X6	U3 small nucleolar RNA-associated protein 4 homolog OS=Homo sapiens GN=UTP4 PE=1 SV=1	1.86	3282.8	1765			11	High	High
HEATR1	Q9H583	HEAT repeat-containing protein 1 OS=Homo sapiens GN=HEATR1 PE=1 SV=3	1.86	11065.4	5948.4			28	High	High
WARS2	Q9UGM6	Tryptophan--tRNA ligase, mitochondrial OS=Homo sapiens GN=WARS2 PE=1 SV=1	1.859	489.7	263.4			2	High	High
GTF3C4	Q9UKN8	General transcription factor 3C polypeptide 4 OS=Homo sapiens GN=GTF3C4 PE=1 SV=2	1.858	5181.2	2789			22	High	High
PAICS	P22234	Multifunctional protein ADE2 OS=Homo sapiens GN=PAICS PE=1 SV=3	1.857	23683.9	12752.6			25	High	High
WDR89	Q96FK6	WD repeat-containing protein 89 OS=Homo sapiens GN=WDR89 PE=2 SV=1	1.855	353.4	190.5			3	High	High
ATAD2	Q6PL18	ATPase family AAA domain-containing protein 2 OS=Homo sapiens GN=ATAD2 PE=1 SV=1	1.854	2414.4	1302.6			7	High	High
KIF2A	O00139	Kinesin-like protein KIF2A OS=Homo sapiens GN=KIF2A PE=1 SV=3	1.853	9750.2	5261.1			14	High	High
EFHD1	Q9BUP0	EF-hand domain-containing protein D1 OS=Homo sapiens GN=EFHD1 PE=1 SV=1	1.852	47.1	25.4			1	High	High
UTP18	Q9Y5J1	U3 small nucleolar RNA-associated protein 18 homolog OS=Homo sapiens GN=UTP18 PE=1 SV=3	1.852	897.6	484.7			5	High	High
ANAPC4	Q9UJX5	Anaphase-promoting complex subunit 4 OS=Homo sapiens GN=ANAPC4 PE=1 SV=2	1.85	1308.8	707.6			4	High	High
FMNL3	Q8IVF7	Formin-like protein 3 OS=Homo sapiens GN=FMNL3 PE=1 SV=3	1.85	84.7	45.8			2	High	High
XPA	P23025	DNA repair protein complementing XP-A cells OS=Homo sapiens GN=XPA PE=1 SV=1	1.848	125.9	68.1			1	High	High
UMPS	P11172	Uridine 5'-monophosphate synthase OS=Homo sapiens GN=UMPS PE=1 SV=1	1.846	10999.9	5958.8			19	High	High
LZTFL1	Q9NQ48	Leucine zipper transcription factor-like protein 1 OS=Homo sapiens GN=LZTFL1 PE=1 SV=1	1.842	6017.9	3266.2			13	High	High
SNRNP200	O75643	U5 small nuclear ribonucleoprotein 200 kDa helicase OS=Homo sapiens GN=SNRNP200 PE=1 SV=2	1.842	60423.5	32797.9			81	High	High
SNRPA1	P09661	U2 small nuclear ribonucleoprotein A' OS=Homo sapiens GN=SNRPA1 PE=1 SV=2	1.842	16321	8860.2			16	High	High
TBCE	Q15813	Tubulin-specific chaperone E OS=Homo sapiens GN=TBCE PE=1 SV=1	1.841	11771.7	6394.1			16	High	High
VWA3B	Q502W6	von Willebrand factor A domain-containing protein 3B OS=Homo sapiens GN=VWA3B PE=2 SV=3	1.841	111.7	60.7			1	High	High
CXorf56	Q9H5V9	UPF0428 protein CXorf56 OS=Homo sapiens GN=CXorf56 PE=1 SV=1	1.839	2377.7	1293			4	High	High
RUVBL2	Q9Y230	RuvB-like 2 OS=Homo sapiens GN=RUVBL2 PE=1 SV=3	1.839	12904.9	7017.9			25	High	High
EIF2S3	P41091	Eukaryotic translation initiation factor 2 subunit 3 OS=Homo sapiens GN=EIF2S3 PE=1 SV=3	1.838	21617.3	11761.8			20	High	High
PES1	O00541	Pescadillo homolog OS=Homo sapiens GN=PES1 PE=1 SV=1	1.838	5529.5	3008.1			9	High	High
PPM1F	P49593	Protein phosphatase 1F OS=Homo sapiens GN=PPM1F PE=1 SV=3	1.838	2383.2	1296.5			7	High	High
TMED8	Q6PL24	Protein TMED8 OS=Homo sapiens GN=TMED8 PE=1 SV=1	1.838	1785.5	971.2			4	High	High
ANKLE2	Q86XL3	Ankyrin repeat and LEM domain-containing protein 2 OS=Homo sapiens GN=ANKLE2 PE=1 SV=4	1.837	2442.6	1329.6			8	High	High
RNF2	Q99496	E3 ubiquitin-protein ligase RING2 OS=Homo sapiens GN=RNF2 PE=1 SV=1	1.835	3446.6	1878.3			5	High	High
TSNAX	Q99598	Translin-associated protein X OS=Homo sapiens GN=TSNAX PE=1 SV=1	1.835	11073.9	6035.6			15	High	High
CAD	P27708	CAD protein OS=Homo sapiens GN=CAD PE=1 SV=3	1.834	33683.6	18365.1			61	High	High
HMGB1	P09429	High mobility group protein B1 OS=Homo sapiens GN=HMGB1 PE=1 SV=3	1.833	21750.6	11863.2			13	High	High
NTMT1	Q9BV86	N-terminal Xaa-Pro-Lys N-methyltransferase 1 OS=Homo sapiens GN=NTMT1 PE=1 SV=3	1.832	2315.8	1263.8			7	High	High
TUBB2B	Q9BVA1	Tubulin beta-2B chain OS=Homo sapiens GN=TUBB2B PE=1 SV=1	1.832	1086.8	593.4			1	High	High
ELL	P55199	RNA polymerase II elongation factor ELL OS=Homo sapiens GN=ELL PE=1 SV=1	1.831	80.3	43.9			2	High	High
GPHN	Q9NQX3	Gephyrin OS=Homo sapiens GN=GPHN PE=1 SV=1	1.829	8407.2	4596.8			15	High	High
RNF219	Q5W0B1	RING finger protein 219 OS=Homo sapiens GN=RNF219 PE=1 SV=1	1.829	2276.2	1244.4			5	High	High
TTC33	Q6PID6	Tetratricopeptide repeat protein 33 OS=Homo sapiens GN=TTC33 PE=1 SV=2	1.828	1287.1	704.2			4	High	High
C15orf38-AP3S2; C15orf38; ARPIN; AP3S2	A0A0A6YYH1	Protein C15orf38-AP3S2 OS=Homo sapiens GN=C15orf38-AP3S2 PE=4 SV=1	1.827	6249.2	3420.7			4	High	High
RAD50	Q92878	DNA repair protein RAD50 OS=Homo sapiens GN=RAD50 PE=1 SV=1	1.827	46225.9	25305.8			68	High	High
CTNNAL1	Q9UBT7	Alpha-catulin OS=Homo sapiens GN=CTNNAL1 PE=1 SV=2	1.826	611.6	334.8			3	High	High
REL	Q04864	Proto-oncogene c-Rel OS=Homo sapiens GN=REL PE=1 SV=1	1.825	397.1	217.5			2	High	High
ACSS1	Q9NUB1	Acetyl-coenzyme A synthetase 2-like, mitochondrial OS=Homo sapiens GN=ACSS1 PE=1 SV=2	1.824	510	279.6			3	High	High
BLOC1S4	Q9NUP1	Biogenesis of lysosome-related organelles complex 1 subunit 4 OS=Homo sapiens GN=BLOC1S4 PE=1 SV=1	1.823	272.9	149.7			2	High	High
NEDD1	Q8NHV4	Protein NEDD1 OS=Homo sapiens GN=NEDD1 PE=1 SV=1	1.823	4297	2356.9			8	High	High
NOB1	Q9ULX3	RNA-binding protein NOB1 OS=Homo sapiens GN=NOB1 PE=1 SV=1	1.823	2919.1	1601.4			8	High	High
COBRA1; NELFB	Q8WX92	Negative elongation factor B OS=Homo sapiens GN=NELFB PE=1 SV=1	1.822	7338.3	4028.1			11	High	High
CDCA2	Q69YH5	Cell division cycle-associated protein 2 OS=Homo sapiens GN=CDCA2 PE=1 SV=2	1.821	101.5	55.7			2	High	High
MED12	Q93074	Mediator of RNA polymerase II transcription subunit 12 OS=Homo sapiens GN=MED12 PE=1 SV=4	1.821	756.4	415.4			4	High	High
NFYB	P25208	Nuclear transcription factor Y subunit beta OS=Homo sapiens GN=NFYB PE=1 SV=2	1.821	1883.8	1034.4			2	High	High
CNTROB	Q8N137	Centrobin OS=Homo sapiens GN=CNTROB PE=1 SV=1	1.82	139.4	76.6			1	High	High
CYR61	O00622	Protein CYR61 OS=Homo sapiens GN=CYR61 PE=1 SV=1	1.82	595.5	327.2			3	High	High
WDR75	Q8IWA0	WD repeat-containing protein 75 OS=Homo sapiens GN=WDR75 PE=1 SV=1	1.82	3817.9	2098.2			13	High	High
SPEN	Q96T58	Msx2-interacting protein OS=Homo sapiens GN=SPEN PE=1 SV=1	1.819	1276.4	701.5			9	High	High
ENPP4	Q9Y6X5	Bis(5'-adenosyl)-triphosphatase ENPP4 OS=Homo sapiens GN=ENPP4 PE=1 SV=3	1.818	1348	741.3			4	High	High
AURKA	O14965	Aurora kinase A OS=Homo sapiens GN=AURKA PE=1 SV=2	1.817	723.4	398			3	High	High
FUNDC2	Q9BWH2	FUN14 domain-containing protein 2 OS=Homo sapiens GN=FUNDC2 PE=1 SV=2	1.817	2891	1591.2			3	High	High
CKB	P12277	Creatine kinase B-type OS=Homo sapiens GN=CKB PE=1 SV=1	1.816	26287.3	14471.8			19	High	High
SF3B2	Q13435	Splicing factor 3B subunit 2 OS=Homo sapiens GN=SF3B2 PE=1 SV=2	1.816	39729.8	21871.7			38	High	High
DRAP1	Q14919	Dr1-associated corepressor OS=Homo sapiens GN=DRAP1 PE=1 SV=3	1.814	1849.2	1019.2			5	High	High
SFXN1	Q9H9B4	Sideroflexin-1 OS=Homo sapiens GN=SFXN1 PE=1 SV=4	1.814	13813.2	7615.2			12	High	High
TRAPPC3	O43617	Trafficking protein particle complex subunit 3 OS=Homo sapiens GN=TRAPPC3 PE=1 SV=1	1.814	7222.9	3981.4			9	High	High
YEATS2	Q9ULM3	YEATS domain-containing protein 2 OS=Homo sapiens GN=YEATS2 PE=1 SV=2	1.814	3136.1	1729.2			7	High	High
ZFC3H1	O60293	Zinc finger C3H1 domain-containing protein OS=Homo sapiens GN=ZFC3H1 PE=1 SV=3	1.814	783.2	431.7			3	High	High
GPKOW	Q92917	G patch domain and KOW motifs-containing protein OS=Homo sapiens GN=GPKOW PE=1 SV=2	1.813	6404.7	3532.6			15	High	High
PNN	Q9H307	Pinin OS=Homo sapiens GN=PNN PE=1 SV=4	1.812	29019.1	16013.2			27	High	High
CAMK1	Q14012	Calcium/calmodulin-dependent protein kinase type 1 OS=Homo sapiens GN=CAMK1 PE=1 SV=1	1.81	1164.3	643.2			5	High	High
CDCA5	Q96FF9	Sororin OS=Homo sapiens GN=CDCA5 PE=1 SV=1	1.81	1045.6	577.7			3	High	High
DR1	Q01658	Protein Dr1 OS=Homo sapiens GN=DR1 PE=1 SV=1	1.809	4429.3	2448.3			5	High	High
LSM6	P62312	U6 snRNA-associated Sm-like protein LSm6 OS=Homo sapiens GN=LSM6 PE=1 SV=1	1.809	6016.2	3325.2			6	High	High
PLOD2	O00469	Procollagen-lysine,2-oxoglutarate 5-dioxygenase 2 OS=Homo sapiens GN=PLOD2 PE=1 SV=2	1.808	11135.5	6158.7			18	High	High
SPC25	Q9HBM1	Kinetochore protein Spc25 OS=Homo sapiens GN=SPC25 PE=1 SV=1	1.806	1354.3	749.7			3	High	High
ZNF24	P17028	Zinc finger protein 24 OS=Homo sapiens GN=ZNF24 PE=1 SV=4	1.806	2527.3	1399.6			7	High	High
DACH1	Q9UI36	Dachshund homolog 1 OS=Homo sapiens GN=DACH1 PE=1 SV=3	1.805	606.8	336.2			2	High	High
RUVBL1	Q9Y265	RuvB-like 1 OS=Homo sapiens GN=RUVBL1 PE=1 SV=1	1.805	17600.2	9752			25	High	High
HMMR	O75330	Hyaluronan mediated motility receptor OS=Homo sapiens GN=HMMR PE=1 SV=2	1.804	1821.1	1009.3			8	High	High
SLC7A1	P30825	High affinity cationic amino acid transporter 1 OS=Homo sapiens GN=SLC7A1 PE=1 SV=1	1.804	56.3	31.2			1	High	High
FARSB	Q9NSD9	Phenylalanine--tRNA ligase beta subunit OS=Homo sapiens GN=FARSB PE=1 SV=3	1.803	28064.9	15561.5			33	High	High
LYRM2	Q9NU23	LYR motif-containing protein 2 OS=Homo sapiens GN=LYRM2 PE=1 SV=1	1.803	348.2	193.1			1	High	High
NOL10	Q9BSC4	Nucleolar protein 10 OS=Homo sapiens GN=NOL10 PE=1 SV=1	1.803	2772.1	1537.1			4	High	High
USP42	Q9H9J4	Ubiquitin carboxyl-terminal hydrolase 42 OS=Homo sapiens GN=USP42 PE=1 SV=3	1.803	11.3	6.3			1	High	High
CDX2	Q99626	Homeobox protein CDX-2 OS=Homo sapiens GN=CDX2 PE=2 SV=3	1.802	573.2	318.1			1	High	High
EIF2D	P41214	Eukaryotic translation initiation factor 2D OS=Homo sapiens GN=EIF2D PE=1 SV=3	1.802	2678.5	1486.6			10	High	High
GPATCH8	Q9UKJ3	G patch domain-containing protein 8 OS=Homo sapiens GN=GPATCH8 PE=1 SV=2	1.802	3309.7	1836.9			13	High	High
PRPF6	O94906	Pre-mRNA-processing factor 6 OS=Homo sapiens GN=PRPF6 PE=1 SV=1	1.802	17045.6	9460.1			28	High	High
PYCR2	Q96C36	Pyrroline-5-carboxylate reductase 2 OS=Homo sapiens GN=PYCR2 PE=1 SV=1	1.802	3169.2	1759.2			5	High	High
ZNF326	Q5BKZ1	DBIRD complex subunit ZNF326 OS=Homo sapiens GN=ZNF326 PE=1 SV=2	1.802	12772.4	7089.8			14	High	High
COX15	Q7KZN9	Cytochrome c oxidase assembly protein COX15 homolog OS=Homo sapiens GN=COX15 PE=1 SV=1	1.801	2229.9	1238.3			5	High	High
SIN3A	Q96ST3	Paired amphipathic helix protein Sin3a OS=Homo sapiens GN=SIN3A PE=1 SV=2	1.801	7151.4	3970.8			16	High	High
MSTO1	Q9BUK6	Protein misato homolog 1 OS=Homo sapiens GN=MSTO1 PE=1 SV=1	1.8	661.6	367.5			2	High	High
SKA2	Q8WVK7	Spindle and kinetochore-associated protein 2 OS=Homo sapiens GN=SKA2 PE=1 SV=1	1.8	97.1	54			1	High	High
RBBP7	Q16576	Histone-binding protein RBBP7 OS=Homo sapiens GN=RBBP7 PE=1 SV=1	1.797	7977.3	4439.1			6	High	High
SAP30BP	Q9UHR5	SAP30-binding protein OS=Homo sapiens GN=SAP30BP PE=1 SV=1	1.797	2816.1	1567.4			4	High	High
SOAT1	P35610	Sterol O-acyltransferase 1 OS=Homo sapiens GN=SOAT1 PE=1 SV=3	1.797	2404.6	1337.9			6	High	High
TXLNB	Q8N3L3	Beta-taxilin OS=Homo sapiens GN=TXLNB PE=1 SV=3	1.796	2604.4	1449.7			2	High	High
GNA13	Q14344	Guanine nucleotide-binding protein subunit alpha-13 OS=Homo sapiens GN=GNA13 PE=1 SV=2	1.795	1899.1	1058.3			5	High	High
PISD	Q9UG56	Phosphatidylserine decarboxylase proenzyme, mitochondrial OS=Homo sapiens GN=PISD PE=2 SV=4	1.795	513.5	286.1			2	High	High
IQGAP2	Q13576	Ras GTPase-activating-like protein IQGAP2 OS=Homo sapiens GN=IQGAP2 PE=1 SV=4	1.794	8845.9	4930.6			30	High	High
SMU1	Q2TAY7	WD40 repeat-containing protein SMU1 OS=Homo sapiens GN=SMU1 PE=1 SV=2	1.793	16416.3	9157			17	High	High
ERH	P84090	Enhancer of rudimentary homolog OS=Homo sapiens GN=ERH PE=1 SV=1	1.792	26866.5	14992.6			7	High	High
FOXK1	P85037	Forkhead box protein K1 OS=Homo sapiens GN=FOXK1 PE=1 SV=1	1.791	5317.5	2968.3			12	High	High
NDC1; TMEM48	Q9BTX1	Nucleoporin NDC1 OS=Homo sapiens GN=NDC1 PE=1 SV=2	1.791	1049.8	586.2			4	High	High
UBE2T	Q9NPD8	Ubiquitin-conjugating enzyme E2 T OS=Homo sapiens GN=UBE2T PE=1 SV=1	1.791	1564.8	873.9			4	High	High
CMBL	Q96DG6	Carboxymethylenebutenolidase homolog OS=Homo sapiens GN=CMBL PE=1 SV=1	1.79	3131.3	1749			6	High	High
KLHL12	Q53G59	Kelch-like protein 12 OS=Homo sapiens GN=KLHL12 PE=1 SV=2	1.79	103.8	58			1	High	High
PRKRIR; THAP12	O43422	52 kDa repressor of the inhibitor of the protein kinase OS=Homo sapiens GN=THAP12 PE=1 SV=2	1.79	153.9	86			2	High	High
STRA13; CENPX	A8MT69	Centromere protein X OS=Homo sapiens GN=STRA13 PE=1 SV=1	1.789	156.9	87.7			1	High	High
NRBF2	Q96F24	Nuclear receptor-binding factor 2 OS=Homo sapiens GN=NRBF2 PE=1 SV=1	1.788	376.4	210.6			1	High	High
PCSK5	Q92824	Proprotein convertase subtilisin/kexin type 5 OS=Homo sapiens GN=PCSK5 PE=1 SV=4	1.788	61	34.1			1	High	High
SERBP1	Q8NC51	Plasminogen activator inhibitor 1 RNA-binding protein OS=Homo sapiens GN=SERBP1 PE=1 SV=2	1.788	34668.9	19389.9			25	High	High
CLPP	Q16740	ATP-dependent Clp protease proteolytic subunit, mitochondrial OS=Homo sapiens GN=CLPP PE=1 SV=1	1.787	3513.7	1966.3			8	High	High
GORASP2	Q9H8Y8	Golgi reassembly-stacking protein 2 OS=Homo sapiens GN=GORASP2 PE=1 SV=3	1.787	3434.3	1922			8	High	High
SMARCA5	O60264	SWI/SNF-related matrix-associated actin-dependent regulator of chromatin subfamily A member 5 OS=Homo sapiens GN=SMARCA5 PE=1 SV=1	1.787	21088.5	11799.7			29	High	High
FBXO22	Q8NEZ5	F-box only protein 22 OS=Homo sapiens GN=FBXO22 PE=1 SV=1	1.786	2939	1645.7			7	High	High
METTL1	Q9UBP6	tRNA (guanine-N(7)-)-methyltransferase OS=Homo sapiens GN=METTL1 PE=1 SV=1	1.786	126.8	71			3	High	High
PRPF4	O43172	U4/U6 small nuclear ribonucleoprotein Prp4 OS=Homo sapiens GN=PRPF4 PE=1 SV=2	1.785	8152.4	4568			13	High	High
RAD9A	Q99638	Cell cycle checkpoint control protein RAD9A OS=Homo sapiens GN=RAD9A PE=1 SV=1	1.785	492.6	276			3	High	High
SNRPB2	P08579	U2 small nuclear ribonucleoprotein B'' OS=Homo sapiens GN=SNRPB2 PE=1 SV=1	1.784	9493.7	5322.4			6	High	High
DGCR14; ESS2	Q96DF8	Protein DGCR14 OS=Homo sapiens GN=DGCR14 PE=1 SV=1	1.783	2253.4	1263.9			9	High	High
EXOSC10	Q01780	Exosome component 10 OS=Homo sapiens GN=EXOSC10 PE=1 SV=2	1.783	6266.1	3513.7			17	High	High
PCMT1	P22061	Protein-L-isoaspartate(D-aspartate) O-methyltransferase OS=Homo sapiens GN=PCMT1 PE=1 SV=4	1.783	11762.6	6596.4			12	High	High
PHF14	O94880	PHD finger protein 14 OS=Homo sapiens GN=PHF14 PE=1 SV=2	1.783	2188.4	1227.4			9	High	High
ZNRF4	Q8WWF5	E3 ubiquitin-protein ligase ZNRF4 OS=Homo sapiens GN=ZNRF4 PE=1 SV=3	1.783	368.7	206.8			1	High	High
RBM22	Q9NW64	Pre-mRNA-splicing factor RBM22 OS=Homo sapiens GN=RBM22 PE=1 SV=1	1.782	13696	7685.7			15	High	High
KDM3A	Q9Y4C1	Lysine-specific demethylase 3A OS=Homo sapiens GN=KDM3A PE=1 SV=4	1.781	3203.5	1799.2			10	High	High
NUP54	Q7Z3B4	Nucleoporin p54 OS=Homo sapiens GN=NUP54 PE=1 SV=2	1.781	7815.9	4389.1			13	High	High
UNC45A	Q9H3U1	Protein unc-45 homolog A OS=Homo sapiens GN=UNC45A PE=1 SV=1	1.781	9197.9	5163.6			22	High	High
HAT1	O14929	Histone acetyltransferase type B catalytic subunit OS=Homo sapiens GN=HAT1 PE=1 SV=1	1.78	4450.4	2500.8			9	High	High
INADL; PATJ	Q8NI35	InaD-like protein OS=Homo sapiens GN=INADL PE=1 SV=3	1.779	29.9	16.8			2	High	High
MPP2	Q14168	MAGUK p55 subfamily member 2 OS=Homo sapiens GN=MPP2 PE=1 SV=3	1.779	2118.3	1190.4			7	High	High
NDE1	Q9NXR1	Nuclear distribution protein nudE homolog 1 OS=Homo sapiens GN=NDE1 PE=1 SV=2	1.779	3785.5	2128.1			4	High	High
RPA1	P27694	Replication protein A 70 kDa DNA-binding subunit OS=Homo sapiens GN=RPA1 PE=1 SV=2	1.778	24398	13718.5			30	High	High
TRIP6	Q15654	Thyroid receptor-interacting protein 6 OS=Homo sapiens GN=TRIP6 PE=1 SV=3	1.778	1507.6	847.8			7	High	High
EXOSC2	Q13868	Exosome complex component RRP4 OS=Homo sapiens GN=EXOSC2 PE=1 SV=2	1.775	3836.7	2161			9	High	High
AIP	O00170	AH receptor-interacting protein OS=Homo sapiens GN=AIP PE=1 SV=2	1.774	6225.9	3509.6			10	High	High
CRELD2	Q6UXH1	Cysteine-rich with EGF-like domain protein 2 OS=Homo sapiens GN=CRELD2 PE=1 SV=1	1.773	1554.8	877			3	High	High
KPNB1	Q14974	Importin subunit beta-1 OS=Homo sapiens GN=KPNB1 PE=1 SV=2	1.771	43717.9	24679			29	High	High
C1orf65; CCDC185	Q8N715	Coiled-coil domain-containing protein 185 OS=Homo sapiens GN=CCDC185 PE=1 SV=2	1.77	279.6	157.9			1	High	High
RAD21	O60216	Double-strand-break repair protein rad21 homolog OS=Homo sapiens GN=RAD21 PE=1 SV=2	1.77	3122.1	1763.9			19	High	High
FAM118B	Q9BPY3	Protein FAM118B OS=Homo sapiens GN=FAM118B PE=1 SV=1	1.768	141.7	80.1			2	High	High
SLU7	O95391	Pre-mRNA-splicing factor SLU7 OS=Homo sapiens GN=SLU7 PE=1 SV=2	1.768	538.2	304.5			5	High	High
LIG1	P18858	DNA ligase 1 OS=Homo sapiens GN=LIG1 PE=1 SV=1	1.767	4621.7	2614.9			16	High	High
MFAP1	P55081	Microfibrillar-associated protein 1 OS=Homo sapiens GN=MFAP1 PE=1 SV=2	1.766	4470.4	2531.1			15	High	High
PITPNB	P48739	Phosphatidylinositol transfer protein beta isoform OS=Homo sapiens GN=PITPNB PE=1 SV=2	1.766	16292.5	9225.6			18	High	High
DDX56	Q9NY93	Probable ATP-dependent RNA helicase DDX56 OS=Homo sapiens GN=DDX56 PE=1 SV=1	1.765	2249.6	1274.3			6	High	High
OSBPL3	Q9H4L5	Oxysterol-binding protein-related protein 3 OS=Homo sapiens GN=OSBPL3 PE=1 SV=1	1.765	103.6	58.7			1	High	High
BZW1	Q7L1Q6	Basic leucine zipper and W2 domain-containing protein 1 OS=Homo sapiens GN=BZW1 PE=1 SV=1	1.764	20429.1	11582			14	High	High
DDX42	Q86XP3	ATP-dependent RNA helicase DDX42 OS=Homo sapiens GN=DDX42 PE=1 SV=1	1.764	11243.6	6375.3			28	High	High
GPC3	P51654	Glypican-3 OS=Homo sapiens GN=GPC3 PE=1 SV=1	1.764	4186.8	2372.8			6	High	High
PM20D2	Q8IYS1	Peptidase M20 domain-containing protein 2 OS=Homo sapiens GN=PM20D2 PE=1 SV=2	1.764	1120.5	635.2			4	High	High
RING1	Q06587	E3 ubiquitin-protein ligase RING1 OS=Homo sapiens GN=RING1 PE=1 SV=2	1.764	1587.3	899.8			5	High	High
AKTIP	Q9H8T0	AKT-interacting protein OS=Homo sapiens GN=AKTIP PE=1 SV=1	1.762	106.3	60.3			1	High	High
GARS	P41250	Glycine--tRNA ligase OS=Homo sapiens GN=GARS PE=1 SV=3	1.762	31122.9	17663.8			33	High	High
EIF2S2	P20042	Eukaryotic translation initiation factor 2 subunit 2 OS=Homo sapiens GN=EIF2S2 PE=1 SV=2	1.76	18940.9	10759.4			21	High	High
EMD	P50402	Emerin OS=Homo sapiens GN=EMD PE=1 SV=1	1.76	5251.4	2983.6			7	High	High
IFT52	Q9Y366	Intraflagellar transport protein 52 homolog OS=Homo sapiens GN=IFT52 PE=2 SV=3	1.76	185	105.1			1	High	High
C20orf72; MGME1	Q9BQP7	Mitochondrial genome maintenance exonuclease 1 OS=Homo sapiens GN=MGME1 PE=1 SV=1	1.759	3764.5	2139.7			6	High	High
IMP3	Q9NV31	U3 small nucleolar ribonucleoprotein protein IMP3 OS=Homo sapiens GN=IMP3 PE=1 SV=1	1.759	370.6	210.7			2	High	High
IPO7	O95373	Importin-7 OS=Homo sapiens GN=IPO7 PE=1 SV=1	1.759	17392.7	9887.7			26	High	High
SYAP1	Q96A49	Synapse-associated protein 1 OS=Homo sapiens GN=SYAP1 PE=1 SV=1	1.759	11424	6493.1			21	High	High
C15orf23; KNSTRN	Q9Y448	Small kinetochore-associated protein OS=Homo sapiens GN=KNSTRN PE=1 SV=2	1.758	376.6	214.2			4	High	High
IP6K1	Q92551	Inositol hexakisphosphate kinase 1 OS=Homo sapiens GN=IP6K1 PE=1 SV=3	1.758	314.9	179.1			1	High	High
MYL12B; MYL12A	O14950	Myosin regulatory light chain 12B OS=Homo sapiens GN=MYL12B PE=1 SV=2	1.757	925.7	527			2	High	High
SMCR7; MIEF2	Q96C03	Mitochondrial dynamics protein MID49 OS=Homo sapiens GN=MIEF2 PE=1 SV=1	1.757	469.8	267.4			2	High	High
AQR	O60306	Intron-binding protein aquarius OS=Homo sapiens GN=AQR PE=1 SV=4	1.756	6935.4	3949.1			24	High	High
POLE4	Q9NR33	DNA polymerase epsilon subunit 4 OS=Homo sapiens GN=POLE4 PE=1 SV=2	1.754	457.2	260.7			3	High	High
TERF2	Q15554	Telomeric repeat-binding factor 2 OS=Homo sapiens GN=TERF2 PE=1 SV=3	1.754	2712.3	1546.2			8	High	High
OGFR	Q9NZT2	Opioid growth factor receptor OS=Homo sapiens GN=OGFR PE=1 SV=3	1.753	4763.1	2716.5			13	High	High
TTC1	Q99614	Tetratricopeptide repeat protein 1 OS=Homo sapiens GN=TTC1 PE=1 SV=1	1.753	10617.1	6056.3			16	High	High
WDR12	Q9GZL7	Ribosome biogenesis protein WDR12 OS=Homo sapiens GN=WDR12 PE=1 SV=2	1.753	4788.1	2730.7			11	High	High
COMMD8	Q9NX08	COMM domain-containing protein 8 OS=Homo sapiens GN=COMMD8 PE=1 SV=1	1.752	803.4	458.5			3	High	High
DDX20	Q9UHI6	Probable ATP-dependent RNA helicase DDX20 OS=Homo sapiens GN=DDX20 PE=1 SV=2	1.752	3295.3	1881			12	High	High
MTUS1	Q9ULD2	Microtubule-associated tumor suppressor 1 OS=Homo sapiens GN=MTUS1 PE=1 SV=2	1.752	26.4	15.1			1	High	High
AGPAT5	Q9NUQ2	1-acyl-sn-glycerol-3-phosphate acyltransferase epsilon OS=Homo sapiens GN=AGPAT5 PE=1 SV=3	1.75	78	44.6			1	High	High
TPR	P12270	Nucleoprotein TPR OS=Homo sapiens GN=TPR PE=1 SV=3	1.75	83565.2	47739.3			114	High	High
AFF4	Q9UHB7	AF4/FMR2 family member 4 OS=Homo sapiens GN=AFF4 PE=1 SV=1	1.749	94.6	54.1			1	High	High
SCAF11	Q99590	Protein SCAF11 OS=Homo sapiens GN=SCAF11 PE=1 SV=2	1.749	4621.3	2642.4			19	High	High
FAM208A	Q9UK61	Protein TASOR OS=Homo sapiens GN=FAM208A PE=1 SV=3	1.747	1334.8	764.1			6	High	High
GLO1	Q04760	Lactoylglutathione lyase OS=Homo sapiens GN=GLO1 PE=1 SV=4	1.747	23958.9	13714.4			13	High	High
RPRD1B	Q9NQG5	Regulation of nuclear pre-mRNA domain-containing protein 1B OS=Homo sapiens GN=RPRD1B PE=1 SV=1	1.747	4892.6	2800.5			11	High	High
C11orf84	Q9BUA3	Uncharacterized protein C11orf84 OS=Homo sapiens GN=C11orf84 PE=1 SV=3	1.746	549	314.4			4	High	High
CALB2	P22676	Calretinin OS=Homo sapiens GN=CALB2 PE=2 SV=2	1.745	205.7	117.9			2	High	High
TRIM65	Q6PJ69	Tripartite motif-containing protein 65 OS=Homo sapiens GN=TRIM65 PE=1 SV=3	1.745	1517.7	869.6			5	High	High
GINS1	Q14691	DNA replication complex GINS protein PSF1 OS=Homo sapiens GN=GINS1 PE=1 SV=1	1.744	1302.3	746.6			3	High	High
NGRN	Q9NPE2	Neugrin OS=Homo sapiens GN=NGRN PE=1 SV=2	1.743	14.8	8.5			1	High	High
PHF23	Q9BUL5	PHD finger protein 23 OS=Homo sapiens GN=PHF23 PE=1 SV=1	1.743	184.2	105.7			1	High	High
ARID4B	Q4LE39	AT-rich interactive domain-containing protein 4B OS=Homo sapiens GN=ARID4B PE=1 SV=2	1.742	1046.7	600.9			4	High	High
NUCKS1	Q9H1E3	Nuclear ubiquitous casein and cyclin-dependent kinase substrate 1 OS=Homo sapiens GN=NUCKS1 PE=1 SV=1	1.742	36181.2	20764.3			26	High	High
DCD	P81605	Dermcidin OS=Homo sapiens GN=DCD PE=1 SV=2	1.741	136.8	78.5			1	High	High
MPLKIP	Q8TAP9	M-phase-specific PLK1-interacting protein OS=Homo sapiens GN=MPLKIP PE=1 SV=1	1.741	535	307.2			1	High	High
ORC1	Q13415	Origin recognition complex subunit 1 OS=Homo sapiens GN=ORC1 PE=1 SV=2	1.741	32.3	18.6			1	High	High
CKS2	P33552	Cyclin-dependent kinases regulatory subunit 2 OS=Homo sapiens GN=CKS2 PE=1 SV=1	1.74	788.3	453			1	High	High
TMEM184B	Q9Y519	Transmembrane protein 184B OS=Homo sapiens GN=TMEM184B PE=1 SV=2	1.74	48.4	27.8			1	High	High
CASC3	O15234	Protein CASC3 OS=Homo sapiens GN=CASC3 PE=1 SV=2	1.739	9307.3	5351.6			15	High	High
PDCL	Q13371	Phosducin-like protein OS=Homo sapiens GN=PDCL PE=1 SV=3	1.739	840.4	483.4			3	High	High
CCDC104; CFAP36	Q96G28	Cilia- and flagella-associated protein 36 OS=Homo sapiens GN=CFAP36 PE=1 SV=2	1.738	399.7	230			3	High	High
SLC27A2	O14975	Very long-chain acyl-CoA synthetase OS=Homo sapiens GN=SLC27A2 PE=1 SV=2	1.738	184.1	105.9			1	High	High
BST2	Q10589	Bone marrow stromal antigen 2 OS=Homo sapiens GN=BST2 PE=1 SV=1	1.737	1201.5	691.9			2	High	High
FBXO45	P0C2W1	F-box/SPRY domain-containing protein 1 OS=Homo sapiens GN=FBXO45 PE=1 SV=1	1.737	215.9	124.3			1	High	High
JUN	P05412	Transcription factor AP-1 OS=Homo sapiens GN=JUN PE=1 SV=2	1.737	1110	639.1			2	High	High
CIZ1	Q9ULV3	Cip1-interacting zinc finger protein OS=Homo sapiens GN=CIZ1 PE=1 SV=2	1.736	868.4	500.3			5	High	High
DDX6	P26196	Probable ATP-dependent RNA helicase DDX6 OS=Homo sapiens GN=DDX6 PE=1 SV=2	1.736	14262.9	8216.4			20	High	High
RPAIN	Q86UA6	RPA-interacting protein OS=Homo sapiens GN=RPAIN PE=1 SV=1	1.736	664	382.4			1	High	High
SNRNP40	Q96DI7	U5 small nuclear ribonucleoprotein 40 kDa protein OS=Homo sapiens GN=SNRNP40 PE=1 SV=1	1.736	5983.3	3446.3			11	High	High
ST13	P50502	Hsc70-interacting protein OS=Homo sapiens GN=ST13 PE=1 SV=2	1.736	36821.1	21212.8			20	High	High
GCFC2	P16383	GC-rich sequence DNA-binding factor 2 OS=Homo sapiens GN=GCFC2 PE=1 SV=2	1.735	183.3	105.7			3	High	High
RECQL5	O94762	ATP-dependent DNA helicase Q5 OS=Homo sapiens GN=RECQL5 PE=1 SV=2	1.735	316.5	182.4			3	High	High
SLC1A5	Q15758	Neutral amino acid transporter B(0) OS=Homo sapiens GN=SLC1A5 PE=1 SV=2	1.735	2821.5	1626			7	High	High
CDC42EP1	Q00587	Cdc42 effector protein 1 OS=Homo sapiens GN=CDC42EP1 PE=1 SV=1	1.734	58.3	33.6			1	High	High
ALS2	Q96Q42	Alsin OS=Homo sapiens GN=ALS2 PE=1 SV=2	1.733	432.3	249.5			3	High	High
CSTF3	Q12996	Cleavage stimulation factor subunit 3 OS=Homo sapiens GN=CSTF3 PE=1 SV=1	1.733	13265.6	7654.7			22	High	High
EIF6	P56537	Eukaryotic translation initiation factor 6 OS=Homo sapiens GN=EIF6 PE=1 SV=1	1.733	4079.8	2353.6			10	High	High
NUMBL	Q9Y6R0	Numb-like protein OS=Homo sapiens GN=NUMBL PE=1 SV=1	1.733	179.1	103.4			1	High	High
HAUS3	Q68CZ6	HAUS augmin-like complex subunit 3 OS=Homo sapiens GN=HAUS3 PE=1 SV=1	1.732	653.2	377.2			3	High	High
DTX2	Q86UW9	Probable E3 ubiquitin-protein ligase DTX2 OS=Homo sapiens GN=DTX2 PE=1 SV=3	1.731	115.9	66.9			1	High	High
PTTG1	O95997	Securin OS=Homo sapiens GN=PTTG1 PE=1 SV=1	1.731	48	27.7			1	High	High
FAM208B	Q5VWN6	Protein FAM208B OS=Homo sapiens GN=FAM208B PE=1 SV=1	1.729	945.3	546.7			2	High	High
PAXIP1	Q6ZW49	PAX-interacting protein 1 OS=Homo sapiens GN=PAXIP1 PE=1 SV=2	1.729	161.1	93.2			3	High	High
SMC6	Q96SB8	Structural maintenance of chromosomes protein 6 OS=Homo sapiens GN=SMC6 PE=1 SV=2	1.728	1293.6	748.4			7	High	High
TBL3	Q12788	Transducin beta-like protein 3 OS=Homo sapiens GN=TBL3 PE=1 SV=2	1.728	5257.9	3042			20	High	High
RBM10	P98175	RNA-binding protein 10 OS=Homo sapiens GN=RBM10 PE=1 SV=3	1.727	13630.5	7891.6			22	High	High
UBE2D2	P62837	Ubiquitin-conjugating enzyme E2 D2 OS=Homo sapiens GN=UBE2D2 PE=1 SV=1	1.725	1040.9	603.4			1	High	High
BUB3	O43684	Mitotic checkpoint protein BUB3 OS=Homo sapiens GN=BUB3 PE=1 SV=1	1.724	10913.2	6330.3			14	High	High
TMA7	Q9Y2S6	Translation machinery-associated protein 7 OS=Homo sapiens GN=TMA7 PE=1 SV=1	1.723	1977.6	1147.6			3	High	High
RHEB	Q15382	GTP-binding protein Rheb OS=Homo sapiens GN=RHEB PE=1 SV=1	1.722	4997.2	2902.3			6	High	High
BRD4	O60885	Bromodomain-containing protein 4 OS=Homo sapiens GN=BRD4 PE=1 SV=2	1.721	11598.6	6737.9			19	High	High
PPIL2	Q13356	Peptidyl-prolyl cis-trans isomerase-like 2 OS=Homo sapiens GN=PPIL2 PE=1 SV=1	1.721	1188.4	690.4			5	High	High
CETN2	P41208	Centrin-2 OS=Homo sapiens GN=CETN2 PE=1 SV=1	1.72	1534.9	892.3			4	High	High
CTDSPL2	Q05D32	CTD small phosphatase-like protein 2 OS=Homo sapiens GN=CTDSPL2 PE=1 SV=2	1.72	1624.4	944.3			5	High	High
WRAP53	Q9BUR4	Telomerase Cajal body protein 1 OS=Homo sapiens GN=WRAP53 PE=1 SV=1	1.72	347.8	202.2			5	High	High
FNBP4	Q8N3X1	Formin-binding protein 4 OS=Homo sapiens GN=FNBP4 PE=1 SV=3	1.719	4256.3	2476.3			12	High	High
DDX17	Q92841	Probable ATP-dependent RNA helicase DDX17 OS=Homo sapiens GN=DDX17 PE=1 SV=2	1.718	47157.1	27445.2			28	High	High
MORC3	Q14149	MORC family CW-type zinc finger protein 3 OS=Homo sapiens GN=MORC3 PE=1 SV=3	1.718	316.2	184.1			3	High	High
OSBPL6	Q9BZF3	Oxysterol-binding protein-related protein 6 OS=Homo sapiens GN=OSBPL6 PE=1 SV=1	1.718	216.8	126.2			3	High	High
FAM195B; MCRIP1	C9JLW8	Mapk-regulated corepressor-interacting protein 1 OS=Homo sapiens GN=FAM195B PE=1 SV=1	1.717	1421.1	827.5			3	High	High
MED31	Q9Y3C7	Mediator of RNA polymerase II transcription subunit 31 OS=Homo sapiens GN=MED31 PE=1 SV=1	1.717	122.2	71.2			1	High	High
NUP62	P37198	Nuclear pore glycoprotein p62 OS=Homo sapiens GN=NUP62 PE=1 SV=3	1.717	7153.7	4166.3			10	High	High
ZNF592	Q92610	Zinc finger protein 592 OS=Homo sapiens GN=ZNF592 PE=1 SV=2	1.717	198.2	115.4			1	High	High
ELMOD2	Q8IZ81	ELMO domain-containing protein 2 OS=Homo sapiens GN=ELMOD2 PE=1 SV=1	1.716	1143.9	666.8			2	High	High
PHF8	Q9UPP1	Histone lysine demethylase PHF8 OS=Homo sapiens GN=PHF8 PE=1 SV=3	1.716	111.3	64.9			2	High	High
RAB7L1; RAB29	O14966	Ras-related protein Rab-7L1 OS=Homo sapiens GN=RAB29 PE=1 SV=1	1.716	347.1	202.3			1	High	High
ANXA2	P07355	Annexin A2 OS=Homo sapiens GN=ANXA2 PE=1 SV=2	1.715	32992.9	19243.3			28	High	High
DDX23	Q9BUQ8	Probable ATP-dependent RNA helicase DDX23 OS=Homo sapiens GN=DDX23 PE=1 SV=3	1.715	15023.2	8757.9			26	High	High
SMAD7	O15105	Mothers against decapentaplegic homolog 7 OS=Homo sapiens GN=SMAD7 PE=1 SV=1	1.714	873.9	510			1	High	High
SPARCL1	Q14515	SPARC-like protein 1 OS=Homo sapiens GN=SPARCL1 PE=1 SV=2	1.714	283.4	165.3			1	High	High
EXOSC1	Q9Y3B2	Exosome complex component CSL4 OS=Homo sapiens GN=EXOSC1 PE=1 SV=1	1.713	2857.2	1668			5	High	High
NCAPD2	Q15021	Condensin complex subunit 1 OS=Homo sapiens GN=NCAPD2 PE=1 SV=3	1.713	6739.4	3934.8			23	High	High
PTPMT1	Q8WUK0	Phosphatidylglycerophosphatase and protein-tyrosine phosphatase 1 OS=Homo sapiens GN=PTPMT1 PE=1 SV=1	1.713	401.4	234.4			2	High	High
NOL11	Q9H8H0	Nucleolar protein 11 OS=Homo sapiens GN=NOL11 PE=1 SV=1	1.711	3047.5	1781.5			12	High	High
TNPO3	Q9Y5L0	Transportin-3 OS=Homo sapiens GN=TNPO3 PE=1 SV=3	1.711	6184.2	3614.8			15	High	High
APOD	P05090	Apolipoprotein D OS=Homo sapiens GN=APOD PE=1 SV=1	1.71	3599.5	2104.9			6	High	High
ELAC2	Q9BQ52	Zinc phosphodiesterase ELAC protein 2 OS=Homo sapiens GN=ELAC2 PE=1 SV=2	1.71	4962.7	2901.7			14	High	High
SHCBP1	Q8NEM2	SHC SH2 domain-binding protein 1 OS=Homo sapiens GN=SHCBP1 PE=1 SV=3	1.71	441.4	258			4	High	High
TOE1	Q96GM8	Target of EGR1 protein 1 OS=Homo sapiens GN=TOE1 PE=1 SV=1	1.71	1200.3	702.1			5	High	High
ATHL1; PGGHG	Q32M88	Acid trehalase-like protein 1 OS=Homo sapiens GN=ATHL1 PE=1 SV=2	1.709	134.5	78.7			2	High	High
PPID	Q08752	Peptidyl-prolyl cis-trans isomerase D OS=Homo sapiens GN=PPID PE=1 SV=3	1.709	11475.4	6713.6			18	High	High
TDRD3	Q9H7E2	Tudor domain-containing protein 3 OS=Homo sapiens GN=TDRD3 PE=1 SV=1	1.709	1094.5	640.5			2	High	High
PTPLAD1; HACD3	Q9P035	Very-long-chain (3R)-3-hydroxyacyl-CoA dehydratase 3 OS=Homo sapiens GN=HACD3 PE=1 SV=2	1.708	10615.1	6214.6			12	High	High
CXXC1	Q9P0U4	CXXC-type zinc finger protein 1 OS=Homo sapiens GN=CXXC1 PE=1 SV=2	1.707	620	363.3			3	High	High
MED28	Q9H204	Mediator of RNA polymerase II transcription subunit 28 OS=Homo sapiens GN=MED28 PE=1 SV=1	1.707	1152.3	675.2			3	High	High
SMEK1; PPP4R3A	Q6IN85	Serine/threonine-protein phosphatase 4 regulatory subunit 3A OS=Homo sapiens GN=PPP4R3A PE=1 SV=1	1.707	9932.8	5820.1			9	High	High
ATAD3A	Q9NVI7	ATPase family AAA domain-containing protein 3A OS=Homo sapiens GN=ATAD3A PE=1 SV=2	1.705	27124.1	15910.3			11	High	High
CHD1L	Q86WJ1	Chromodomain-helicase-DNA-binding protein 1-like OS=Homo sapiens GN=CHD1L PE=1 SV=2	1.705	4275.4	2508			14	High	High
OXLD1	Q5BKU9	Oxidoreductase-like domain-containing protein 1 OS=Homo sapiens GN=OXLD1 PE=2 SV=1	1.705	281.9	165.3			1	High	High
PRKRIP1	Q9H875	PRKR-interacting protein 1 OS=Homo sapiens GN=PRKRIP1 PE=1 SV=1	1.705	984.6	577.3			1	High	High
RBM12	Q9NTZ6	RNA-binding protein 12 OS=Homo sapiens GN=RBM12 PE=1 SV=1	1.705	13426.5	7876.7			21	High	High
EIF3I	Q13347	Eukaryotic translation initiation factor 3 subunit I OS=Homo sapiens GN=EIF3I PE=1 SV=1	1.704	12692.5	7449.7			16	High	High
GTF2B	Q00403	Transcription initiation factor IIB OS=Homo sapiens GN=GTF2B PE=1 SV=1	1.704	2538.5	1489.8			9	High	High
SRP68	Q9UHB9	Signal recognition particle subunit SRP68 OS=Homo sapiens GN=SRP68 PE=1 SV=2	1.704	15604.8	9156.5			25	High	High
ZBTB21; ZNF295	Q9ULJ3	Zinc finger and BTB domain-containing protein 21 OS=Homo sapiens GN=ZBTB21 PE=1 SV=2	1.704	21.8	12.8			1	High	High
CHERP	Q8IWX8	Calcium homeostasis endoplasmic reticulum protein OS=Homo sapiens GN=CHERP PE=1 SV=3	1.703	8869.3	5209.5			20	High	High
LSM4	Q9Y4Z0	U6 snRNA-associated Sm-like protein LSm4 OS=Homo sapiens GN=LSM4 PE=1 SV=1	1.703	2235.6	1313.1			4	High	High
SNRNP70	P08621	U1 small nuclear ribonucleoprotein 70 kDa OS=Homo sapiens GN=SNRNP70 PE=1 SV=2	1.703	25292.5	14855.8			21	High	High
SNRPA	P09012	U1 small nuclear ribonucleoprotein A OS=Homo sapiens GN=SNRPA PE=1 SV=3	1.703	19699.7	11568.2			9	High	High
SUPV3L1	Q8IYB8	ATP-dependent RNA helicase SUPV3L1, mitochondrial OS=Homo sapiens GN=SUPV3L1 PE=1 SV=1	1.703	1897.6	1114.1			8	High	High
TOMM20	Q15388	Mitochondrial import receptor subunit TOM20 homolog OS=Homo sapiens GN=TOMM20 PE=1 SV=1	1.703	4595.6	2698.2			5	High	High
COMT	P21964	Catechol O-methyltransferase OS=Homo sapiens GN=COMT PE=1 SV=2	1.702	3934.5	2311.1			11	High	High
HEATR2; DNAAF5	Q86Y56	Dynein assembly factor 5, axonemal OS=Homo sapiens GN=DNAAF5 PE=1 SV=4	1.702	4263.8	2504.8			16	High	High
MAPK7	Q13164	Mitogen-activated protein kinase 7 OS=Homo sapiens GN=MAPK7 PE=1 SV=2	1.702	761.4	447.5			8	High	High
SETD7	Q8WTS6	Histone-lysine N-methyltransferase SETD7 OS=Homo sapiens GN=SETD7 PE=1 SV=1	1.702	2110.2	1239.5			5	High	High
FLJ13197; KLF3-AS1	Q9H8V8	Putative uncharacterized protein FLJ13197 OS=Homo sapiens PE=5 SV=1	1.701	1074.5	631.8			1	High	High
HDDC2	Q7Z4H3	HD domain-containing protein 2 OS=Homo sapiens GN=HDDC2 PE=1 SV=1	1.7	2899.1	1704.9			9	High	High
PPHLN1	Q8NEY8	Periphilin-1 OS=Homo sapiens GN=PPHLN1 PE=1 SV=2	1.7	1123.1	660.8			6	High	High
BOP1	Q14137	Ribosome biogenesis protein BOP1 OS=Homo sapiens GN=BOP1 PE=1 SV=2	1.699	3918.4	2305.7			13	High	High
GART	P22102	Trifunctional purine biosynthetic protein adenosine-3 OS=Homo sapiens GN=GART PE=1 SV=1	1.698	33093.1	19484.5			40	High	High
METTL16	Q86W50	Methyltransferase-like protein 16 OS=Homo sapiens GN=METTL16 PE=1 SV=2	1.698	868.2	511.4			5	High	High
MED25	Q71SY5	Mediator of RNA polymerase II transcription subunit 25 OS=Homo sapiens GN=MED25 PE=1 SV=2	1.697	725.8	427.7			1	High	High
SH3GL1	Q99961	Endophilin-A2 OS=Homo sapiens GN=SH3GL1 PE=1 SV=1	1.697	16825.7	9913.4			15	High	High
C6orf47	O95873	Uncharacterized protein C6orf47 OS=Homo sapiens GN=C6orf47 PE=1 SV=2	1.696	642.3	378.6			1	High	High
MBIP	Q9NS73	MAP3K12-binding inhibitory protein 1 OS=Homo sapiens GN=MBIP PE=1 SV=2	1.696	249.3	147			3	High	High
SOX6	P35712	Transcription factor SOX-6 OS=Homo sapiens GN=SOX6 PE=1 SV=3	1.696	198.3	117			1	High	High
MRI1	Q9BV20	Methylthioribose-1-phosphate isomerase OS=Homo sapiens GN=MRI1 PE=1 SV=1	1.695	4614.8	2722.6			9	High	High
CBFB	Q13951	Core-binding factor subunit beta OS=Homo sapiens GN=CBFB PE=1 SV=2	1.694	5051.5	2982.5			7	High	High
CNN3	Q15417	Calponin-3 OS=Homo sapiens GN=CNN3 PE=1 SV=1	1.693	12179.5	7193.3			12	High	High
LGALS1	P09382	Galectin-1 OS=Homo sapiens GN=LGALS1 PE=1 SV=2	1.693	11022.2	6509.4			7	High	High
UBE2L3	P68036	Ubiquitin-conjugating enzyme E2 L3 OS=Homo sapiens GN=UBE2L3 PE=1 SV=1	1.693	13356	7888.7			10	High	High
CDC73	Q6P1J9	Parafibromin OS=Homo sapiens GN=CDC73 PE=1 SV=1	1.692	11633.9	6877.8			18	High	High
HIST3H2A	Q7L7L0	Histone H2A type 3 OS=Homo sapiens GN=HIST3H2A PE=1 SV=3	1.692	36419.6	21518.9			4	High	High
PWP2; LOC102724159	Q15269	Periodic tryptophan protein 2 homolog OS=Homo sapiens GN=PWP2 PE=2 SV=2	1.692	5244.2	3100.2			10	High	High
TCERG1	O14776	Transcription elongation regulator 1 OS=Homo sapiens GN=TCERG1 PE=1 SV=2	1.692	21407	12649.5			31	High	High
WBP4	O75554	WW domain-binding protein 4 OS=Homo sapiens GN=WBP4 PE=1 SV=1	1.692	64.4	38.1			1	High	High
MINA; RIOX2	Q8IUF8	Bifunctional lysine-specific demethylase and histidyl-hydroxylase MINA OS=Homo sapiens GN=MINA PE=1 SV=1	1.69	830.4	491.3			5	High	High
TXLNA	P40222	Alpha-taxilin OS=Homo sapiens GN=TXLNA PE=1 SV=3	1.69	15359	9088.1			23	High	High
CHAF1A	Q13111	Chromatin assembly factor 1 subunit A OS=Homo sapiens GN=CHAF1A PE=1 SV=2	1.689	1238.4	733.4			3	High	High
NUP155	O75694	Nuclear pore complex protein Nup155 OS=Homo sapiens GN=NUP155 PE=1 SV=1	1.689	11248.7	6661			26	High	High
CDC27	P30260	Cell division cycle protein 27 homolog OS=Homo sapiens GN=CDC27 PE=1 SV=2	1.688	7523.9	4457			13	High	High
ANP32B	Q92688	Acidic leucine-rich nuclear phosphoprotein 32 family member B OS=Homo sapiens GN=ANP32B PE=1 SV=1	1.687	8844.5	5243			7	High	High
CDK12	Q9NYV4	Cyclin-dependent kinase 12 OS=Homo sapiens GN=CDK12 PE=1 SV=2	1.687	2342.8	1389			8	High	High
DDX21	Q9NR30	Nucleolar RNA helicase 2 OS=Homo sapiens GN=DDX21 PE=1 SV=5	1.687	18045	10698.2			35	High	High
ERLIN1	O75477	Erlin-1 OS=Homo sapiens GN=ERLIN1 PE=1 SV=1	1.687	4367.6	2588.3			8	High	High
NELFCD; TH1L	Q8IXH7	Negative elongation factor C/D OS=Homo sapiens GN=NELFCD PE=1 SV=2	1.687	2155.5	1277.8			5	High	High
ADIPOR1	Q96A54	Adiponectin receptor protein 1 OS=Homo sapiens GN=ADIPOR1 PE=1 SV=1	1.686	74.3	44.1			1	High	High
DDX27	Q96GQ7	Probable ATP-dependent RNA helicase DDX27 OS=Homo sapiens GN=DDX27 PE=1 SV=2	1.686	4681.3	2776.1			7	High	High
DDX46	Q7L014	Probable ATP-dependent RNA helicase DDX46 OS=Homo sapiens GN=DDX46 PE=1 SV=2	1.686	44773.1	26556.4			48	High	High
PRPF39	Q86UA1	Pre-mRNA-processing factor 39 OS=Homo sapiens GN=PRPF39 PE=1 SV=3	1.686	1442	855.4			9	High	High
THRAP3	Q9Y2W1	Thyroid hormone receptor-associated protein 3 OS=Homo sapiens GN=THRAP3 PE=1 SV=2	1.685	50884.8	30207.1			44	High	High
MOSPD2	Q8NHP6	Motile sperm domain-containing protein 2 OS=Homo sapiens GN=MOSPD2 PE=1 SV=1	1.684	495	293.9			2	High	High
CDC5L	Q99459	Cell division cycle 5-like protein OS=Homo sapiens GN=CDC5L PE=1 SV=2	1.683	16723.3	9936.9			31	High	High
KIF15	Q9NS87	Kinesin-like protein KIF15 OS=Homo sapiens GN=KIF15 PE=1 SV=1	1.683	1650.1	980.2			10	High	High
ZFYVE1	Q9HBF4	Zinc finger FYVE domain-containing protein 1 OS=Homo sapiens GN=ZFYVE1 PE=1 SV=1	1.683	1103.1	655.4			3	High	High
MTX3	Q5HYI7	Metaxin-3 OS=Homo sapiens GN=MTX3 PE=1 SV=2	1.682	806.8	479.8			4	High	High
IPO8	O15397	Importin-8 OS=Homo sapiens GN=IPO8 PE=1 SV=2	1.681	2722.8	1620.1			5	High	High
RAB5C	P51148	Ras-related protein Rab-5C OS=Homo sapiens GN=RAB5C PE=1 SV=2	1.681	4538.2	2699.8			7	High	High
RBM26	Q5T8P6	RNA-binding protein 26 OS=Homo sapiens GN=RBM26 PE=1 SV=3	1.681	16253.5	9668.1			24	High	High
SF3A1	Q15459	Splicing factor 3A subunit 1 OS=Homo sapiens GN=SF3A1 PE=1 SV=1	1.681	25506	15174.8			34	High	High
TSPAN6	O43657	Tetraspanin-6 OS=Homo sapiens GN=TSPAN6 PE=1 SV=1	1.681	3082.4	1833.3			6	High	High
ALKBH5	Q6P6C2	RNA demethylase ALKBH5 OS=Homo sapiens GN=ALKBH5 PE=1 SV=2	1.679	5266.4	3136.1			9	High	High
FAM76B	Q5HYJ3	Protein FAM76B OS=Homo sapiens GN=FAM76B PE=1 SV=3	1.679	231.8	138.1			2	High	High
IVNS1ABP	Q9Y6Y0	Influenza virus NS1A-binding protein OS=Homo sapiens GN=IVNS1ABP PE=1 SV=3	1.679	682	406.1			1	High	High
SF3B14; SF3B6	Q9Y3B4	Splicing factor 3B subunit 6 OS=Homo sapiens GN=SF3B6 PE=1 SV=1	1.679	5516.3	3284.9			4	High	High
NKTR	P30414	NK-tumor recognition protein OS=Homo sapiens GN=NKTR PE=1 SV=2	1.678	2196.7	1308.8			3	High	High
TFAM	Q00059	Transcription factor A, mitochondrial OS=Homo sapiens GN=TFAM PE=1 SV=1	1.678	13713.9	8175			13	High	High
ZC3H13	Q5T200	Zinc finger CCCH domain-containing protein 13 OS=Homo sapiens GN=ZC3H13 PE=1 SV=1	1.678	3172.6	1890.3			11	High	High
EIF5A	P63241	Eukaryotic translation initiation factor 5A-1 OS=Homo sapiens GN=EIF5A PE=1 SV=2	1.676	24425.5	14575.4			15	High	High
IPO11	Q9UI26	Importin-11 OS=Homo sapiens GN=IPO11 PE=1 SV=1	1.675	4110.4	2453.9			6	High	High
AKAP1	Q92667	A-kinase anchor protein 1, mitochondrial OS=Homo sapiens GN=AKAP1 PE=1 SV=1	1.674	2174.2	1298.5			11	High	High
MAP1LC3B	Q9GZQ8	Microtubule-associated proteins 1A/1B light chain 3B OS=Homo sapiens GN=MAP1LC3B PE=1 SV=3	1.674	1544.7	922.5			2	High	High
TOM1L1	O75674	TOM1-like protein 1 OS=Homo sapiens GN=TOM1L1 PE=1 SV=2	1.674	579.9	346.4			4	High	High
MID1	O15344	E3 ubiquitin-protein ligase Midline-1 OS=Homo sapiens GN=MID1 PE=1 SV=1	1.673	4368.2	2611.4			12	High	High
FNBP1L	Q5T0N5	Formin-binding protein 1-like OS=Homo sapiens GN=FNBP1L PE=1 SV=3	1.671	932.9	558.2			3	High	High
NOS1AP	O75052	Carboxyl-terminal PDZ ligand of neuronal nitric oxide synthase protein OS=Homo sapiens GN=NOS1AP PE=1 SV=3	1.671	11.6	7			1	High	High
GOSR1	O95249	Golgi SNAP receptor complex member 1 OS=Homo sapiens GN=GOSR1 PE=1 SV=1	1.67	2076.7	1243.9			4	High	High
MPRIP	Q6WCQ1	Myosin phosphatase Rho-interacting protein OS=Homo sapiens GN=MPRIP PE=1 SV=3	1.669	1184.8	709.7			8	High	High
SIRT6	Q8N6T7	NAD-dependent protein deacetylase sirtuin-6 OS=Homo sapiens GN=SIRT6 PE=1 SV=2	1.669	57.7	34.6			3	High	High
BNIP1	Q12981	Vesicle transport protein SEC20 OS=Homo sapiens GN=BNIP1 PE=1 SV=3	1.668	2841.6	1703.6			6	High	High
CDC25C	P30307	M-phase inducer phosphatase 3 OS=Homo sapiens GN=CDC25C PE=1 SV=2	1.668	83.4	50			1	High	High
DHX40	Q8IX18	Probable ATP-dependent RNA helicase DHX40 OS=Homo sapiens GN=DHX40 PE=1 SV=2	1.668	839.8	503.5			1	High	High
KHK	P50053	Ketohexokinase OS=Homo sapiens GN=KHK PE=1 SV=2	1.668	954.8	572.5			3	High	High
HAUS4	Q9H6D7	HAUS augmin-like complex subunit 4 OS=Homo sapiens GN=HAUS4 PE=1 SV=1	1.667	803.4	482			5	High	High
SRSF7	Q16629	Serine/arginine-rich splicing factor 7 OS=Homo sapiens GN=SRSF7 PE=1 SV=1	1.667	13915.8	8349.7			9	High	High
SMARCAD1	Q9H4L7	SWI/SNF-related matrix-associated actin-dependent regulator of chromatin subfamily A containing DEAD/H box 1 OS=Homo sapiens GN=SMARCAD1 PE=1 SV=2	1.666	1576.4	946.3			6	High	High
CCDC51	Q96ER9	Coiled-coil domain-containing protein 51 OS=Homo sapiens GN=CCDC51 PE=1 SV=2	1.665	1611.9	968.1			7	High	High
SCAF4	O95104	Splicing factor, arginine/serine-rich 15 OS=Homo sapiens GN=SCAF4 PE=1 SV=3	1.665	5377.5	3229.1			11	High	High
WDR33	Q9C0J8	pre-mRNA 3' end processing protein WDR33 OS=Homo sapiens GN=WDR33 PE=1 SV=2	1.665	7790.7	4680.4			16	High	High
ZWINT	O95229	ZW10 interactor OS=Homo sapiens GN=ZWINT PE=1 SV=2	1.665	132.7	79.7			1	High	High
EIF2AK2	P19525	Interferon-induced, double-stranded RNA-activated protein kinase OS=Homo sapiens GN=EIF2AK2 PE=1 SV=2	1.664	6540.4	3930.1			13	High	High
EXOSC7	Q15024	Exosome complex component RRP42 OS=Homo sapiens GN=EXOSC7 PE=1 SV=3	1.664	2683.7	1613			8	High	High
NT5C3B; NT5C3L	Q969T7	7-methylguanosine phosphate-specific 5'-nucleotidase OS=Homo sapiens GN=NT5C3B PE=1 SV=4	1.664	199.3	119.7			1	High	High
TAF1L	Q8IZX4	Transcription initiation factor TFIID subunit 1-like OS=Homo sapiens GN=TAF1L PE=1 SV=1	1.664	149.5	89.8			1	High	High
RBMX2	Q9Y388	RNA-binding motif protein, X-linked 2 OS=Homo sapiens GN=RBMX2 PE=1 SV=2	1.661	795.9	479.3			2	High	High
ABHD14B	Q96IU4	Protein ABHD14B OS=Homo sapiens GN=ABHD14B PE=1 SV=1	1.66	2712	1634.2			5	High	High
KHSRP	Q92945	Far upstream element-binding protein 2 OS=Homo sapiens GN=KHSRP PE=1 SV=4	1.66	52245.2	31468.4			40	High	High
LRCH2	Q5VUJ6	Leucine-rich repeat and calponin homology domain-containing protein 2 OS=Homo sapiens GN=LRCH2 PE=2 SV=2	1.66	178.1	107.3			1	High	High
EIF5B	O60841	Eukaryotic translation initiation factor 5B OS=Homo sapiens GN=EIF5B PE=1 SV=4	1.659	34650.9	20883.5			56	High	High
CPSF1	Q10570	Cleavage and polyadenylation specificity factor subunit 1 OS=Homo sapiens GN=CPSF1 PE=1 SV=2	1.657	11879	7169.2			19	High	High
GTDC2; POMGNT2	Q8NAT1	Protein O-linked-mannose beta-1,4-N-acetylglucosaminyltransferase 2 OS=Homo sapiens GN=POMGNT2 PE=1 SV=1	1.657	471.4	284.5			2	High	High
NME2; NME1-NME2	P22392	Nucleoside diphosphate kinase B OS=Homo sapiens GN=NME2 PE=1 SV=1	1.657	36663.2	22121.3			3	High	High
PRCC	Q92733	Proline-rich protein PRCC OS=Homo sapiens GN=PRCC PE=1 SV=1	1.657	7567.1	4566.4			10	High	High
ZNF207	O43670	BUB3-interacting and GLEBS motif-containing protein ZNF207 OS=Homo sapiens GN=ZNF207 PE=1 SV=1	1.657	9129.6	5510			10	High	High
ANKZF1	Q9H8Y5	Ankyrin repeat and zinc finger domain-containing protein 1 OS=Homo sapiens GN=ANKZF1 PE=1 SV=1	1.655	1807.7	1092			4	High	High
BID	P55957	BH3-interacting domain death agonist OS=Homo sapiens GN=BID PE=1 SV=1	1.655	726.3	438.8			4	High	High
CTNNBL1	Q8WYA6	Beta-catenin-like protein 1 OS=Homo sapiens GN=CTNNBL1 PE=1 SV=1	1.654	14982.4	9057.9			24	High	High
IPO9	Q96P70	Importin-9 OS=Homo sapiens GN=IPO9 PE=1 SV=3	1.654	18317.9	11075.9			19	High	High
TUBG1	P23258	Tubulin gamma-1 chain OS=Homo sapiens GN=TUBG1 PE=1 SV=2	1.654	2199.2	1329.2			9	High	High
CCNT1	O60563	Cyclin-T1 OS=Homo sapiens GN=CCNT1 PE=1 SV=1	1.653	3275.9	1981.8			6	High	High
GSTZ1	O43708	Maleylacetoacetate isomerase OS=Homo sapiens GN=GSTZ1 PE=1 SV=3	1.653	4218	2552.2			5	High	High
MRE11A; MRE11	P49959	Double-strand break repair protein MRE11A OS=Homo sapiens GN=MRE11A PE=1 SV=3	1.652	9989.7	6046.9			26	High	High
MT3	P25713	Metallothionein-3 OS=Homo sapiens GN=MT3 PE=1 SV=1	1.652	112.7	68.2			1	High	High
GATAD2B	Q8WXI9	Transcriptional repressor p66-beta OS=Homo sapiens GN=GATAD2B PE=1 SV=1	1.651	3273.5	1983			11	High	High
LMNB1	P20700	Lamin-B1 OS=Homo sapiens GN=LMNB1 PE=1 SV=2	1.651	76795.9	46502.2			44	High	High
TRUB1	Q8WWH5	Probable tRNA pseudouridine synthase 1 OS=Homo sapiens GN=TRUB1 PE=1 SV=1	1.651	2149.5	1302.2			6	High	High
XPNPEP3	Q9NQH7	Probable Xaa-Pro aminopeptidase 3 OS=Homo sapiens GN=XPNPEP3 PE=1 SV=1	1.651	3063.7	1855.7			11	High	High
DDI2	Q5TDH0	Protein DDI1 homolog 2 OS=Homo sapiens GN=DDI2 PE=1 SV=1	1.65	2566.4	1555.5			9	High	High
PAF1	Q8N7H5	RNA polymerase II-associated factor 1 homolog OS=Homo sapiens GN=PAF1 PE=1 SV=2	1.65	8144.4	4935			18	High	High
RCOR1	Q9UKL0	REST corepressor 1 OS=Homo sapiens GN=RCOR1 PE=1 SV=1	1.65	5129	3108.1			13	High	High
RSL24D1	Q9UHA3	Probable ribosome biogenesis protein RLP24 OS=Homo sapiens GN=RSL24D1 PE=1 SV=1	1.65	103.1	62.5			3	High	High
WBP11	Q9Y2W2	WW domain-binding protein 11 OS=Homo sapiens GN=WBP11 PE=1 SV=1	1.65	14552.8	8819.3			27	High	High
WTAP	Q15007	Pre-mRNA-splicing regulator WTAP OS=Homo sapiens GN=WTAP PE=1 SV=2	1.649	6837.3	4145.5			15	High	High
CLK3	P49761	Dual specificity protein kinase CLK3 OS=Homo sapiens GN=CLK3 PE=1 SV=3	1.648	389	236			2	High	High
GABPB1	Q06547	GA-binding protein subunit beta-1 OS=Homo sapiens GN=GABPB1 PE=1 SV=2	1.648	1508.2	915			3	High	High
UBE2M	P61081	NEDD8-conjugating enzyme Ubc12 OS=Homo sapiens GN=UBE2M PE=1 SV=1	1.648	12004.1	7283.1			10	High	High
RNPS1	Q15287	RNA-binding protein with serine-rich domain 1 OS=Homo sapiens GN=RNPS1 PE=1 SV=1	1.647	10511.8	6383.1			6	High	High
SRPK1	Q96SB4	SRSF protein kinase 1 OS=Homo sapiens GN=SRPK1 PE=1 SV=2	1.647	5840.4	3546.9			12	High	High
MAP2	P11137	Microtubule-associated protein 2 OS=Homo sapiens GN=MAP2 PE=1 SV=4	1.646	2674.5	1624.6			6	High	High
PRTFDC1	Q9NRG1	Phosphoribosyltransferase domain-containing protein 1 OS=Homo sapiens GN=PRTFDC1 PE=1 SV=1	1.646	2323.7	1411.7			4	High	High
CAMK4	Q16566	Calcium/calmodulin-dependent protein kinase type IV OS=Homo sapiens GN=CAMK4 PE=1 SV=1	1.645	396.5	241			3	High	High
ITGA2	P17301	Integrin alpha-2 OS=Homo sapiens GN=ITGA2 PE=1 SV=1	1.645	102.6	62.3			2	High	High
KLHL26	Q53HC5	Kelch-like protein 26 OS=Homo sapiens GN=KLHL26 PE=1 SV=2	1.645	156.3	95			1	High	High
NR2F2	P24468	COUP transcription factor 2 OS=Homo sapiens GN=NR2F2 PE=1 SV=1	1.645	193.7	117.8			1	High	High
PHC1	P78364	Polyhomeotic-like protein 1 OS=Homo sapiens GN=PHC1 PE=1 SV=3	1.645	770.6	468.5			3	High	High
RGPD1	P0DJD0	RANBP2-like and GRIP domain-containing protein 1 OS=Homo sapiens GN=RGPD1 PE=2 SV=1	1.645	92.5	56.3			1	High	High
SP4	Q02446	Transcription factor Sp4 OS=Homo sapiens GN=SP4 PE=1 SV=2	1.645	14.3	8.7			1	High	High
XPO1	O14980	Exportin-1 OS=Homo sapiens GN=XPO1 PE=1 SV=1	1.645	37091.1	22544.4			39	High	High
ZMYM4	Q5VZL5	Zinc finger MYM-type protein 4 OS=Homo sapiens GN=ZMYM4 PE=1 SV=1	1.645	7386.8	4490.4			16	High	High
DPF2	Q92785	Zinc finger protein ubi-d4 OS=Homo sapiens GN=DPF2 PE=1 SV=2	1.644	3167.7	1927.1			11	High	High
KIAA1143	Q96AT1	Uncharacterized protein KIAA1143 OS=Homo sapiens GN=KIAA1143 PE=1 SV=2	1.644	5308.1	3228.2			7	High	High
PPT1	P50897	Palmitoyl-protein thioesterase 1 OS=Homo sapiens GN=PPT1 PE=1 SV=1	1.644	4607.4	2803.1			4	High	High
RNF40	O75150	E3 ubiquitin-protein ligase BRE1B OS=Homo sapiens GN=RNF40 PE=1 SV=4	1.644	5702.2	3468.1			19	High	High
CSTF2	P33240	Cleavage stimulation factor subunit 2 OS=Homo sapiens GN=CSTF2 PE=1 SV=1	1.643	10572.6	6433.1			7	High	High
NOP2	P46087	Probable 28S rRNA (cytosine(4447)-C(5))-methyltransferase OS=Homo sapiens GN=NOP2 PE=1 SV=2	1.643	3240.2	1972.3			12	High	High
RFX3	P48380	Transcription factor RFX3 OS=Homo sapiens GN=RFX3 PE=1 SV=2	1.643	487.1	296.4			2	High	High
TBC1D15	Q8TC07	TBC1 domain family member 15 OS=Homo sapiens GN=TBC1D15 PE=1 SV=2	1.643	5034.9	3064.6			11	High	High
PIAS2	O75928	E3 SUMO-protein ligase PIAS2 OS=Homo sapiens GN=PIAS2 PE=1 SV=3	1.642	340	207.1			1	High	High
RPS6KA3	P51812	Ribosomal protein S6 kinase alpha-3 OS=Homo sapiens GN=RPS6KA3 PE=1 SV=1	1.642	8922.5	5432.6			11	High	High
SLC25A10	Q9UBX3	Mitochondrial dicarboxylate carrier OS=Homo sapiens GN=SLC25A10 PE=1 SV=2	1.642	4025.2	2451.6			9	High	High
ARHGDIA	P52565	Rho GDP-dissociation inhibitor 1 OS=Homo sapiens GN=ARHGDIA PE=1 SV=3	1.641	19091.8	11635.2			10	High	High
CGN	Q9P2M7	Cingulin OS=Homo sapiens GN=CGN PE=1 SV=2	1.641	650.7	396.6			4	High	High
NECAP2	Q9NVZ3	Adaptin ear-binding coat-associated protein 2 OS=Homo sapiens GN=NECAP2 PE=1 SV=1	1.64	2403.7	1465.5			5	High	High
TEFM	Q96QE5	Transcription elongation factor, mitochondrial OS=Homo sapiens GN=TEFM PE=1 SV=1	1.64	396.4	241.7			1	High	High
RNF138	Q8WVD3	E3 ubiquitin-protein ligase RNF138 OS=Homo sapiens GN=RNF138 PE=1 SV=1	1.639	401	244.7			1	High	High
RWDD3	Q9Y3V2	RWD domain-containing protein 3 OS=Homo sapiens GN=RWDD3 PE=1 SV=4	1.639	143.4	87.5			1	High	High
SAMD5	Q5TGI4	Sterile alpha motif domain-containing protein 5 OS=Homo sapiens GN=SAMD5 PE=3 SV=1	1.639	279.6	170.6			1	High	High
WDR43	Q15061	WD repeat-containing protein 43 OS=Homo sapiens GN=WDR43 PE=1 SV=3	1.639	5600.7	3416.4			12	High	High
CCDC124	Q96CT7	Coiled-coil domain-containing protein 124 OS=Homo sapiens GN=CCDC124 PE=1 SV=1	1.638	22420.4	13685.6			19	High	High
HBS1L	Q9Y450	HBS1-like protein OS=Homo sapiens GN=HBS1L PE=1 SV=1	1.638	11940.5	7287.8			21	High	High
SRRT	Q9BXP5	Serrate RNA effector molecule homolog OS=Homo sapiens GN=SRRT PE=1 SV=1	1.638	32569.1	19886.2			36	High	High
VAMP7	P51809	Vesicle-associated membrane protein 7 OS=Homo sapiens GN=VAMP7 PE=1 SV=3	1.638	1726.6	1053.9			4	High	High
NAA38; LSM8	O95777	U6 snRNA-associated Sm-like protein LSm8 OS=Homo sapiens GN=LSM8 PE=1 SV=3	1.637	3473.9	2121.8			4	High	High
STK4	Q13043	Serine/threonine-protein kinase 4 OS=Homo sapiens GN=STK4 PE=1 SV=2	1.637	2019.1	1233.3			6	High	High
DIMT1	Q9UNQ2	Probable dimethyladenosine transferase OS=Homo sapiens GN=DIMT1 PE=1 SV=1	1.636	2217.4	1355.6			7	High	High
FTL	P02792	Ferritin light chain OS=Homo sapiens GN=FTL PE=1 SV=2	1.635	46.2	28.2			1	High	High
TCP11L1	Q9NUJ3	T-complex protein 11-like protein 1 OS=Homo sapiens GN=TCP11L1 PE=1 SV=1	1.635	40.4	24.7			1	High	High
HEXIM1	O94992	Protein HEXIM1 OS=Homo sapiens GN=HEXIM1 PE=1 SV=1	1.634	5371.2	3286.9			11	High	High
ORC4	O43929	Origin recognition complex subunit 4 OS=Homo sapiens GN=ORC4 PE=1 SV=2	1.634	434.5	265.9			3	High	High
UTP15	Q8TED0	U3 small nucleolar RNA-associated protein 15 homolog OS=Homo sapiens GN=UTP15 PE=1 SV=3	1.634	4886.8	2991.3			15	High	High
FAM18B2; TVP23C; FAM18B2-CDRT4; TVP23C-CDRT4	Q96ET8	Golgi apparatus membrane protein TVP23 homolog C OS=Homo sapiens GN=TVP23C PE=1 SV=3	1.633	371.4	227.5			1	High	High
WDFY3	Q8IZQ1	WD repeat and FYVE domain-containing protein 3 OS=Homo sapiens GN=WDFY3 PE=1 SV=2	1.633	207.3	126.9			2	High	High
GTF2I	P78347	General transcription factor II-I OS=Homo sapiens GN=GTF2I PE=1 SV=2	1.632	30919.7	18942.1			39	High	High
SF3B3	Q15393	Splicing factor 3B subunit 3 OS=Homo sapiens GN=SF3B3 PE=1 SV=4	1.632	33570.9	20573.8			41	High	High
BLOC1S3	Q6QNY0	Biogenesis of lysosome-related organelles complex 1 subunit 3 OS=Homo sapiens GN=BLOC1S3 PE=1 SV=1	1.631	162	99.3			3	High	High
CCNL1	Q9UK58	Cyclin-L1 OS=Homo sapiens GN=CCNL1 PE=1 SV=1	1.631	10.5	6.5			1	High	High
EFTUD2	Q15029	116 kDa U5 small nuclear ribonucleoprotein component OS=Homo sapiens GN=EFTUD2 PE=1 SV=1	1.631	28058.5	17200.5			40	High	High
FXR2	P51116	Fragile X mental retardation syndrome-related protein 2 OS=Homo sapiens GN=FXR2 PE=1 SV=2	1.631	9604.5	5887.3			22	High	High
NUFIP2	Q7Z417	Nuclear fragile X mental retardation-interacting protein 2 OS=Homo sapiens GN=NUFIP2 PE=1 SV=1	1.631	9758.1	5983.8			16	High	High
SLC25A17	O43808	Peroxisomal membrane protein PMP34 OS=Homo sapiens GN=SLC25A17 PE=1 SV=1	1.631	466.3	286			2	High	High
TFIP11	Q9UBB9	Tuftelin-interacting protein 11 OS=Homo sapiens GN=TFIP11 PE=1 SV=1	1.631	6662.7	4085.7			13	High	High
ZNF451	Q9Y4E5	E3 SUMO-protein ligase ZNF451 OS=Homo sapiens GN=ZNF451 PE=1 SV=2	1.631	1683	1031.8			5	High	High
CLP1	Q92989	Polyribonucleotide 5'-hydroxyl-kinase Clp1 OS=Homo sapiens GN=CLP1 PE=1 SV=1	1.63	1089.9	668.7			3	High	High
HSP90AB1	P08238	Heat shock protein HSP 90-beta OS=Homo sapiens GN=HSP90AB1 PE=1 SV=4	1.63	150598	92374.7			39	High	High
LRRC57	Q8N9N7	Leucine-rich repeat-containing protein 57 OS=Homo sapiens GN=LRRC57 PE=1 SV=1	1.63	3184.8	1954.1			8	High	High
NT5DC3	Q86UY8	5'-nucleotidase domain-containing protein 3 OS=Homo sapiens GN=NT5DC3 PE=1 SV=1	1.63	250	153.4			1	High	High
SMNDC1	O75940	Survival of motor neuron-related-splicing factor 30 OS=Homo sapiens GN=SMNDC1 PE=1 SV=1	1.629	3305.8	2029.2			8	High	High
TAF12	Q16514	Transcription initiation factor TFIID subunit 12 OS=Homo sapiens GN=TAF12 PE=1 SV=1	1.629	1700.9	1044.3			2	High	High
PPP4C	P60510	Serine/threonine-protein phosphatase 4 catalytic subunit OS=Homo sapiens GN=PPP4C PE=1 SV=1	1.628	1389.5	853.7			6	High	High
SLC25A1	P53007	Tricarboxylate transport protein, mitochondrial OS=Homo sapiens GN=SLC25A1 PE=1 SV=2	1.628	8450.5	5189.9			7	High	High
MBD3	O95983	Methyl-CpG-binding domain protein 3 OS=Homo sapiens GN=MBD3 PE=1 SV=1	1.627	4680.5	2876.2			9	High	High
SETDB1	Q15047	Histone-lysine N-methyltransferase SETDB1 OS=Homo sapiens GN=SETDB1 PE=1 SV=1	1.627	385.9	237.2			3	High	High
FANCD2	Q9BXW9	Fanconi anemia group D2 protein OS=Homo sapiens GN=FANCD2 PE=1 SV=2	1.626	1018.4	626.2			7	High	High
PDZRN3	Q9UPQ7	E3 ubiquitin-protein ligase PDZRN3 OS=Homo sapiens GN=PDZRN3 PE=1 SV=2	1.626	291.3	179.2			2	High	High
SELM; SELENOM	Q8WWX9	Selenoprotein M OS=Homo sapiens GN=SELM PE=1 SV=3	1.625	301	185.2			2	High	High
NUP153	P49790	Nuclear pore complex protein Nup153 OS=Homo sapiens GN=NUP153 PE=1 SV=2	1.624	11243	6920.9			23	High	High
NUP205	Q92621	Nuclear pore complex protein Nup205 OS=Homo sapiens GN=NUP205 PE=1 SV=3	1.624	15745.3	9698			38	High	High
EZH1	Q92800	Histone-lysine N-methyltransferase EZH1 OS=Homo sapiens GN=EZH1 PE=1 SV=2	1.623	64.8	39.9			1	High	High
NUDT15	Q9NV35	Probable 8-oxo-dGTP diphosphatase NUDT15 OS=Homo sapiens GN=NUDT15 PE=1 SV=1	1.623	1136.4	700.2			2	High	High
PUS1	Q9Y606	tRNA pseudouridine synthase A, mitochondrial OS=Homo sapiens GN=PUS1 PE=1 SV=3	1.623	1903.7	1173.2			8	High	High
WDR26	Q9H7D7	WD repeat-containing protein 26 OS=Homo sapiens GN=WDR26 PE=1 SV=3	1.623	4223.7	2602.9			14	High	High
SF3A3	Q12874	Splicing factor 3A subunit 3 OS=Homo sapiens GN=SF3A3 PE=1 SV=1	1.622	18618.7	11478.2			26	High	High
THG1L	Q9NWX6	Probable tRNA(His) guanylyltransferase OS=Homo sapiens GN=THG1L PE=1 SV=2	1.622	627.9	387.1			3	High	High
UPF1	Q92900	Regulator of nonsense transcripts 1 OS=Homo sapiens GN=UPF1 PE=1 SV=2	1.622	29225	18021.1			41	High	High
FAM203B; FAM203A; HGH1	Q9BTY7	Protein HGH1 homolog OS=Homo sapiens GN=HGH1 PE=1 SV=1	1.621	2175.6	1341.8			9	High	High
MANBAL	Q9NQG1	Protein MANBAL OS=Homo sapiens GN=MANBAL PE=1 SV=1	1.621	138.3	85.3			1	High	High
GEMIN6	Q8WXD5	Gem-associated protein 6 OS=Homo sapiens GN=GEMIN6 PE=1 SV=1	1.62	1501.3	926.9			3	High	High
RCN1	Q15293	Reticulocalbin-1 OS=Homo sapiens GN=RCN1 PE=1 SV=1	1.62	19915.6	12294.2			19	High	High
RNF114	Q9Y508	E3 ubiquitin-protein ligase RNF114 OS=Homo sapiens GN=RNF114 PE=1 SV=1	1.62	1198.1	739.4			3	High	High
SQLE	Q14534	Squalene monooxygenase OS=Homo sapiens GN=SQLE PE=1 SV=3	1.62	2381.9	1470.4			9	High	High
DDX54	Q8TDD1	ATP-dependent RNA helicase DDX54 OS=Homo sapiens GN=DDX54 PE=1 SV=2	1.619	388.1	239.7			3	High	High
SMG5	Q9UPR3	Protein SMG5 OS=Homo sapiens GN=SMG5 PE=1 SV=3	1.619	30	18.5			2	High	High
DHTKD1	Q96HY7	Probable 2-oxoglutarate dehydrogenase E1 component DHKTD1, mitochondrial OS=Homo sapiens GN=DHTKD1 PE=1 SV=2	1.618	3310.1	2046.2			12	High	High
FAM207A	Q9NSI2	Protein FAM207A OS=Homo sapiens GN=FAM207A PE=1 SV=2	1.618	149.5	92.4			2	High	High
LEO1	Q8WVC0	RNA polymerase-associated protein LEO1 OS=Homo sapiens GN=LEO1 PE=1 SV=1	1.618	798.3	493.3			4	High	High
RAB11FIP5	Q9BXF6	Rab11 family-interacting protein 5 OS=Homo sapiens GN=RAB11FIP5 PE=1 SV=1	1.617	482.7	298.6			5	High	High
LYRM1	O43325	LYR motif-containing protein 1 OS=Homo sapiens GN=LYRM1 PE=2 SV=1	1.616	240.3	148.7			1	High	High
TACO1	Q9BSH4	Translational activator of cytochrome c oxidase 1 OS=Homo sapiens GN=TACO1 PE=1 SV=1	1.616	5437.6	3364.4			11	High	High
API5	Q9BZZ5	Apoptosis inhibitor 5 OS=Homo sapiens GN=API5 PE=1 SV=3	1.615	13994.9	8665.4			22	High	High
FRA10AC1	Q70Z53	Protein FRA10AC1 OS=Homo sapiens GN=FRA10AC1 PE=1 SV=3	1.615	506.5	313.7			2	High	High
LDLRAP1	Q5SW96	Low density lipoprotein receptor adapter protein 1 OS=Homo sapiens GN=LDLRAP1 PE=1 SV=3	1.615	65.2	40.4			1	High	High
TPPP3	Q9BW30	Tubulin polymerization-promoting protein family member 3 OS=Homo sapiens GN=TPPP3 PE=1 SV=1	1.614	2592.9	1606.8			9	High	High
DHX15	O43143	Pre-mRNA-splicing factor ATP-dependent RNA helicase DHX15 OS=Homo sapiens GN=DHX15 PE=1 SV=2	1.613	26944	16699.8			34	High	High
DRG1	Q9Y295	Developmentally-regulated GTP-binding protein 1 OS=Homo sapiens GN=DRG1 PE=1 SV=1	1.613	5301.5	3285.7			13	High	High
NUDCD3	Q8IVD9	NudC domain-containing protein 3 OS=Homo sapiens GN=NUDCD3 PE=1 SV=3	1.613	5459.2	3385.5			11	High	High
ZNF536	O15090	Zinc finger protein 536 OS=Homo sapiens GN=ZNF536 PE=1 SV=3	1.613	119.4	74			1	High	High
CHD6	Q8TD26	Chromodomain-helicase-DNA-binding protein 6 OS=Homo sapiens GN=CHD6 PE=1 SV=4	1.612	402.1	249.5			3	High	High
ORC5	O43913	Origin recognition complex subunit 5 OS=Homo sapiens GN=ORC5 PE=1 SV=1	1.612	666.8	413.6			3	High	High
ARFGAP3	Q9NP61	ADP-ribosylation factor GTPase-activating protein 3 OS=Homo sapiens GN=ARFGAP3 PE=1 SV=1	1.611	2489.6	1545.8			9	High	High
UBE3D	Q7Z6J8	E3 ubiquitin-protein ligase E3D OS=Homo sapiens GN=UBE3D PE=1 SV=2	1.611	245.4	152.3			1	High	High
AGA	P20933	N(4)-(beta-N-acetylglucosaminyl)-L-asparaginase OS=Homo sapiens GN=AGA PE=1 SV=2	1.61	23.2	14.4			1	High	High
C14orf80; TEDC1	Q86SX3	Uncharacterized protein C14orf80 OS=Homo sapiens GN=C14orf80 PE=2 SV=2	1.61	72.7	45.1			1	High	High
CDCA8	Q53HL2	Borealin OS=Homo sapiens GN=CDCA8 PE=1 SV=2	1.61	1029.3	639.5			6	High	High
METTL3	Q86U44	N6-adenosine-methyltransferase 70 kDa subunit OS=Homo sapiens GN=METTL3 PE=1 SV=2	1.61	4358.4	2706.3			12	High	High
AAGAB	Q6PD74	Alpha- and gamma-adaptin-binding protein p34 OS=Homo sapiens GN=AAGAB PE=1 SV=1	1.609	2576.7	1601.2			6	High	High
AKAP8L	Q9ULX6	A-kinase anchor protein 8-like OS=Homo sapiens GN=AKAP8L PE=1 SV=3	1.609	5500	3418.7			13	High	High
EIF3B	P55884	Eukaryotic translation initiation factor 3 subunit B OS=Homo sapiens GN=EIF3B PE=1 SV=3	1.609	26304.7	16347.9			33	High	High
CLK1	P49759	Dual specificity protein kinase CLK1 OS=Homo sapiens GN=CLK1 PE=1 SV=2	1.608	502.1	312.2			1	High	High
NFX1	Q12986	Transcriptional repressor NF-X1 OS=Homo sapiens GN=NFX1 PE=1 SV=2	1.608	14.2	8.8			1	High	High
YEATS4	O95619	YEATS domain-containing protein 4 OS=Homo sapiens GN=YEATS4 PE=1 SV=1	1.608	2429.2	1510.4			4	High	High
SFSWAP	Q12872	Splicing factor, suppressor of white-apricot homolog OS=Homo sapiens GN=SFSWAP PE=1 SV=3	1.607	1811.6	1127.5			5	High	High
U2AF1; LOC102724594; U2AF1L5	Q01081	Splicing factor U2AF 35 kDa subunit OS=Homo sapiens GN=U2AF1 PE=1 SV=3	1.607	10919.3	6794.5			8	High	High
GNG4	P50150	Guanine nucleotide-binding protein G(I)/G(S)/G(O) subunit gamma-4 OS=Homo sapiens GN=GNG4 PE=1 SV=1	1.606	30.8	19.1			1	High	High
UAP1	Q16222	UDP-N-acetylhexosamine pyrophosphorylase OS=Homo sapiens GN=UAP1 PE=1 SV=3	1.606	2105.1	1311.1			7	High	High
CEP250	Q9BV73	Centrosome-associated protein CEP250 OS=Homo sapiens GN=CEP250 PE=1 SV=2	1.605	927.1	577.5			5	High	High
KRBA1	A5PL33	Protein KRBA1 OS=Homo sapiens GN=KRBA1 PE=1 SV=3	1.605	187.1	116.6			1	High	High
POP7	O75817	Ribonuclease P protein subunit p20 OS=Homo sapiens GN=POP7 PE=1 SV=2	1.605	157	97.8			1	High	High
BYSL	Q13895	Bystin OS=Homo sapiens GN=BYSL PE=1 SV=3	1.604	1222.1	762			7	High	High
C6orf57; SDHAF4	Q5VUM1	Succinate dehydrogenase assembly factor 4, mitochondrial OS=Homo sapiens GN=SDHAF4 PE=3 SV=1	1.604	882.3	550			2	High	High
SNX30	Q5VWJ9	Sorting nexin-30 OS=Homo sapiens GN=SNX30 PE=1 SV=1	1.604	800.3	499			2	High	High
TUBGCP4	Q9UGJ1	Gamma-tubulin complex component 4 OS=Homo sapiens GN=TUBGCP4 PE=1 SV=1	1.604	807	503.1			4	High	High
SDHAF2	Q9NX18	Succinate dehydrogenase assembly factor 2, mitochondrial OS=Homo sapiens GN=SDHAF2 PE=1 SV=1	1.603	3158.6	1970			4	High	High
TCEA1	P23193	Transcription elongation factor A protein 1 OS=Homo sapiens GN=TCEA1 PE=1 SV=2	1.603	13547.8	8452.7			14	High	High
PSAT1	Q9Y617	Phosphoserine aminotransferase OS=Homo sapiens GN=PSAT1 PE=1 SV=2	1.602	17369.7	10842.4			18	High	High
TMEM209	Q96SK2	Transmembrane protein 209 OS=Homo sapiens GN=TMEM209 PE=1 SV=2	1.602	1555.7	970.9			5	High	High
PPP4R2	Q9NY27	Serine/threonine-protein phosphatase 4 regulatory subunit 2 OS=Homo sapiens GN=PPP4R2 PE=1 SV=3	1.601	5829.3	3642.1			14	High	High
PUM2	Q8TB72	Pumilio homolog 2 OS=Homo sapiens GN=PUM2 PE=1 SV=2	1.601	5492.5	3430.9			7	High	High
STRAP	Q9Y3F4	Serine-threonine kinase receptor-associated protein OS=Homo sapiens GN=STRAP PE=1 SV=1	1.601	20067.3	12536.3			18	High	High
LSM12; LSM12P1	Q3MHD2	Protein LSM12 homolog OS=Homo sapiens GN=LSM12 PE=1 SV=2	1.599	6674.4	4172.9			6	High	High
RFX5	P48382	DNA-binding protein RFX5 OS=Homo sapiens GN=RFX5 PE=1 SV=1	1.599	338.6	211.7			2	High	High
RNF20	Q5VTR2	E3 ubiquitin-protein ligase BRE1A OS=Homo sapiens GN=RNF20 PE=1 SV=2	1.599	10062.9	6293.2			28	High	High
SDC1	P18827	Syndecan-1 OS=Homo sapiens GN=SDC1 PE=1 SV=3	1.599	200.4	125.3			2	High	High
UBA2	Q9UBT2	SUMO-activating enzyme subunit 2 OS=Homo sapiens GN=UBA2 PE=1 SV=2	1.599	20592.8	12878.9			28	High	High
TNS3	Q68CZ2	Tensin-3 OS=Homo sapiens GN=TNS3 PE=1 SV=2	1.598	300.7	188.2			1	High	High
CWF19L1	Q69YN2	CWF19-like protein 1 OS=Homo sapiens GN=CWF19L1 PE=1 SV=2	1.597	5683.3	3559.2			14	High	High
GALNT7	Q86SF2	N-acetylgalactosaminyltransferase 7 OS=Homo sapiens GN=GALNT7 PE=1 SV=1	1.597	855	535.3			4	High	High
PLCG1	P19174	1-phosphatidylinositol 4,5-bisphosphate phosphodiesterase gamma-1 OS=Homo sapiens GN=PLCG1 PE=1 SV=1	1.597	9242.3	5788.7			22	High	High
USP39	Q53GS9	U4/U6.U5 tri-snRNP-associated protein 2 OS=Homo sapiens GN=USP39 PE=1 SV=2	1.597	4512.6	2825.1			11	High	High
QSER1	Q2KHR3	Glutamine and serine-rich protein 1 OS=Homo sapiens GN=QSER1 PE=1 SV=3	1.596	131	82			4	High	High
WDR11	Q9BZH6	WD repeat-containing protein 11 OS=Homo sapiens GN=WDR11 PE=1 SV=1	1.596	934.8	585.7			4	High	High
GFOD1	Q9NXC2	Glucose-fructose oxidoreductase domain-containing protein 1 OS=Homo sapiens GN=GFOD1 PE=1 SV=1	1.595	23.7	14.9			1	High	High
DCK	P27707	Deoxycytidine kinase OS=Homo sapiens GN=DCK PE=1 SV=1	1.594	1530.8	960.2			4	High	High
PFAS	O15067	Phosphoribosylformylglycinamidine synthase OS=Homo sapiens GN=PFAS PE=1 SV=4	1.594	18166.1	11394.1			35	High	High
WDR36	Q8NI36	WD repeat-containing protein 36 OS=Homo sapiens GN=WDR36 PE=1 SV=1	1.594	5867.3	3680.5			16	High	High
PRDM16	Q9HAZ2	PR domain zinc finger protein 16 OS=Homo sapiens GN=PRDM16 PE=1 SV=3	1.593	379.9	238.4			1	High	High
STOML2	Q9UJZ1	Stomatin-like protein 2, mitochondrial OS=Homo sapiens GN=STOML2 PE=1 SV=1	1.593	6982.2	4384.2			15	High	High
SYNGR1	O43759	Synaptogyrin-1 OS=Homo sapiens GN=SYNGR1 PE=1 SV=2	1.593	856.3	537.5			2	High	High
CBX8	Q9HC52	Chromobox protein homolog 8 OS=Homo sapiens GN=CBX8 PE=1 SV=3	1.592	1943.2	1220.4			5	High	High
CDYL	Q9Y232	Chromodomain Y-like protein OS=Homo sapiens GN=CDYL PE=1 SV=2	1.592	1711	1075.1			5	High	High
IPO5	O00410	Importin-5 OS=Homo sapiens GN=IPO5 PE=1 SV=4	1.592	30565.7	19198.8			41	High	High
MMAB	Q96EY8	Cob(I)yrinic acid a,c-diamide adenosyltransferase, mitochondrial OS=Homo sapiens GN=MMAB PE=1 SV=1	1.592	1728.3	1085.7			5	High	High
TENM3	Q9P273	Teneurin-3 OS=Homo sapiens GN=TENM3 PE=2 SV=3	1.592	82.9	52.1			1	High	High
IFT81	Q8WYA0	Intraflagellar transport protein 81 homolog OS=Homo sapiens GN=IFT81 PE=1 SV=1	1.591	1120.2	704.3			3	High	High
NUP107	P57740	Nuclear pore complex protein Nup107 OS=Homo sapiens GN=NUP107 PE=1 SV=1	1.591	6297.4	3959.4			18	High	High
TRPS1	Q9UHF7	Zinc finger transcription factor Trps1 OS=Homo sapiens GN=TRPS1 PE=1 SV=2	1.591	181.1	113.8			1	High	High
TMEM194A; NEMP1	O14524	Nuclear envelope integral membrane protein 1 OS=Homo sapiens GN=NEMP1 PE=1 SV=2	1.59	689.9	433.9			1	High	High
UPP1	Q16831	Uridine phosphorylase 1 OS=Homo sapiens GN=UPP1 PE=1 SV=1	1.59	234.6	147.6			1	High	High
DHX33	Q9H6R0	Putative ATP-dependent RNA helicase DHX33 OS=Homo sapiens GN=DHX33 PE=1 SV=2	1.589	113.2	71.2			1	High	High
FTH1	P02794	Ferritin heavy chain OS=Homo sapiens GN=FTH1 PE=1 SV=2	1.589	1990.7	1252.9			6	High	High
NOM1	Q5C9Z4	Nucleolar MIF4G domain-containing protein 1 OS=Homo sapiens GN=NOM1 PE=1 SV=1	1.589	595.8	375			2	High	High
SRRM1	Q8IYB3	Serine/arginine repetitive matrix protein 1 OS=Homo sapiens GN=SRRM1 PE=1 SV=2	1.588	24551.3	15463.5			33	High	High
LRRC59	Q96AG4	Leucine-rich repeat-containing protein 59 OS=Homo sapiens GN=LRRC59 PE=1 SV=1	1.587	16004.3	10083.6			15	High	High
UBXN7	O94888	UBX domain-containing protein 7 OS=Homo sapiens GN=UBXN7 PE=1 SV=2	1.587	3804.2	2396.6			12	High	High
RAVER1	Q8IY67	Ribonucleoprotein PTB-binding 1 OS=Homo sapiens GN=RAVER1 PE=1 SV=1	1.585	5040.4	3179.7			13	High	High
TDP1	Q9NUW8	Tyrosyl-DNA phosphodiesterase 1 OS=Homo sapiens GN=TDP1 PE=1 SV=2	1.585	1907.6	1203.5			7	High	High
NYNRIN	Q9P2P1	Protein NYNRIN OS=Homo sapiens GN=NYNRIN PE=2 SV=3	1.584	50.5	31.9			1	High	High
SMUG1	Q53HV7	Single-strand selective monofunctional uracil DNA glycosylase OS=Homo sapiens GN=SMUG1 PE=1 SV=2	1.584	253.7	160.1			1	High	High
UBL4A	P11441	Ubiquitin-like protein 4A OS=Homo sapiens GN=UBL4A PE=1 SV=1	1.584	2615.3	1651			5	High	High
DOHH	Q9BU89	Deoxyhypusine hydroxylase OS=Homo sapiens GN=DOHH PE=1 SV=1	1.583	288.9	182.5			5	High	High
RPS6KA5	O75582	Ribosomal protein S6 kinase alpha-5 OS=Homo sapiens GN=RPS6KA5 PE=1 SV=1	1.583	573.9	362.5			3	High	High
SUPT5H	O00267	Transcription elongation factor SPT5 OS=Homo sapiens GN=SUPT5H PE=1 SV=1	1.583	8859.9	5596.3			23	High	High
ACAP2	Q15057	Arf-GAP with coiled-coil, ANK repeat and PH domain-containing protein 2 OS=Homo sapiens GN=ACAP2 PE=1 SV=3	1.582	433.3	273.8			5	High	High
DCP1B	Q8IZD4	mRNA-decapping enzyme 1B OS=Homo sapiens GN=DCP1B PE=1 SV=2	1.582	1211.4	765.6			5	High	High
GATAD2A	Q86YP4	Transcriptional repressor p66-alpha OS=Homo sapiens GN=GATAD2A PE=1 SV=1	1.582	2561.8	1618.9			11	High	High
GCN1L1; GCN1	Q92616	eIF-2-alpha kinase activator GCN1 OS=Homo sapiens GN=GCN1 PE=1 SV=6	1.582	47348.6	29928.8			83	High	High
RAE1	P78406	mRNA export factor OS=Homo sapiens GN=RAE1 PE=1 SV=1	1.582	8662.4	5477.2			14	High	High
SNX33	Q8WV41	Sorting nexin-33 OS=Homo sapiens GN=SNX33 PE=1 SV=1	1.582	99	62.5			1	High	High
DPH2	Q9BQC3	Diphthamide biosynthesis protein 2 OS=Homo sapiens GN=DPH2 PE=1 SV=1	1.581	1069.4	676.4			4	High	High
ENPP1	P22413	Ectonucleotide pyrophosphatase/phosphodiesterase family member 1 OS=Homo sapiens GN=ENPP1 PE=1 SV=2	1.581	676.9	428.2			3	High	High
FSIP2	Q5CZC0	Fibrous sheath-interacting protein 2 OS=Homo sapiens GN=FSIP2 PE=2 SV=4	1.581	197.2	124.7			1	High	High
MRPL12	P52815	39S ribosomal protein L12, mitochondrial OS=Homo sapiens GN=MRPL12 PE=1 SV=2	1.58	3679.3	2329			6	High	High
RBM15	Q96T37	Putative RNA-binding protein 15 OS=Homo sapiens GN=RBM15 PE=1 SV=2	1.58	7545.9	4777.3			26	High	High
SV2A	Q7L0J3	Synaptic vesicle glycoprotein 2A OS=Homo sapiens GN=SV2A PE=1 SV=1	1.58	433.5	274.3			4	High	High
TPM2	P07951	Tropomyosin beta chain OS=Homo sapiens GN=TPM2 PE=1 SV=1	1.58	29075.3	18407.9			11	High	High
ADPRHL2	Q9NX46	Poly(ADP-ribose) glycohydrolase ARH3 OS=Homo sapiens GN=ADPRHL2 PE=1 SV=1	1.579	4702.7	2978.9			8	High	High
DROSHA	Q9NRR4	Ribonuclease 3 OS=Homo sapiens GN=DROSHA PE=1 SV=2	1.579	548.8	347.6			2	High	High
SSB	P05455	Lupus La protein OS=Homo sapiens GN=SSB PE=1 SV=2	1.579	55669.2	35260.6			38	High	High
EIF3G	O75821	Eukaryotic translation initiation factor 3 subunit G OS=Homo sapiens GN=EIF3G PE=1 SV=2	1.578	14956	9476.2			18	High	High
GOLPH3L	Q9H4A5	Golgi phosphoprotein 3-like OS=Homo sapiens GN=GOLPH3L PE=1 SV=1	1.578	1091.5	691.6			3	High	High
MED4	Q9NPJ6	Mediator of RNA polymerase II transcription subunit 4 OS=Homo sapiens GN=MED4 PE=1 SV=1	1.578	1653	1047.5			5	High	High
PUF60	Q9UHX1	Poly(U)-binding-splicing factor PUF60 OS=Homo sapiens GN=PUF60 PE=1 SV=1	1.578	12380.6	7848.2			19	High	High
C15orf38; ARPIN	Q7Z6K5	Arpin OS=Homo sapiens GN=ARPIN PE=1 SV=1	1.577	96.9	61.4			1	High	High
HNRNPA1	P09651	Heterogeneous nuclear ribonucleoprotein A1 OS=Homo sapiens GN=HNRNPA1 PE=1 SV=5	1.577	69398.1	43995.5			9	High	High
TONSL	Q96HA7	Tonsoku-like protein OS=Homo sapiens GN=TONSL PE=1 SV=2	1.577	22.1	14			2	High	High
UXT	Q9UBK9	Protein UXT OS=Homo sapiens GN=UXT PE=1 SV=1	1.577	575.4	364.8			1	High	High
ANAPC10	Q9UM13	Anaphase-promoting complex subunit 10 OS=Homo sapiens GN=ANAPC10 PE=1 SV=1	1.576	1486.6	943			3	High	High
CPSF2	Q9P2I0	Cleavage and polyadenylation specificity factor subunit 2 OS=Homo sapiens GN=CPSF2 PE=1 SV=2	1.576	7732.7	4907.2			19	High	High
CPSF6	Q16630	Cleavage and polyadenylation specificity factor subunit 6 OS=Homo sapiens GN=CPSF6 PE=1 SV=2	1.576	17074.8	10837.4			16	High	High
SBNO1	A3KN83	Protein strawberry notch homolog 1 OS=Homo sapiens GN=SBNO1 PE=1 SV=1	1.576	141.2	89.6			3	High	High
DYNC2H1	Q8NCM8	Cytoplasmic dynein 2 heavy chain 1 OS=Homo sapiens GN=DYNC2H1 PE=1 SV=4	1.574	4488.6	2851.3			21	High	High
MAN1A1	P33908	Mannosyl-oligosaccharide 1,2-alpha-mannosidase IA OS=Homo sapiens GN=MAN1A1 PE=1 SV=3	1.574	1023.6	650.4			1	High	High
PNKP	Q96T60	Bifunctional polynucleotide phosphatase/kinase OS=Homo sapiens GN=PNKP PE=1 SV=1	1.574	3589.8	2280.3			8	High	High
FBL	P22087	rRNA 2'-O-methyltransferase fibrillarin OS=Homo sapiens GN=FBL PE=1 SV=2	1.573	21162	13455.2			15	High	High
PRPF38A	Q8NAV1	Pre-mRNA-splicing factor 38A OS=Homo sapiens GN=PRPF38A PE=1 SV=1	1.573	1676.4	1066.1			6	High	High
TMED3	Q9Y3Q3	Transmembrane emp24 domain-containing protein 3 OS=Homo sapiens GN=TMED3 PE=1 SV=1	1.573	127.6	81.1			1	High	High
UVRAG	Q9P2Y5	UV radiation resistance-associated gene protein OS=Homo sapiens GN=UVRAG PE=1 SV=1	1.573	489.7	311.4			1	High	High
CARM1	Q86X55	Histone-arginine methyltransferase CARM1 OS=Homo sapiens GN=CARM1 PE=1 SV=3	1.572	8891.3	5657.5			11	High	High
HSCB	Q8IWL3	Iron-sulfur cluster co-chaperone protein HscB, mitochondrial OS=Homo sapiens GN=HSCB PE=1 SV=3	1.572	666.9	424.2			3	High	High
CTR9	Q6PD62	RNA polymerase-associated protein CTR9 homolog OS=Homo sapiens GN=CTR9 PE=1 SV=1	1.571	13615.7	8669			25	High	High
FAM133B	Q5BKY9	Protein FAM133B OS=Homo sapiens GN=FAM133B PE=1 SV=1	1.571	1365.3	869.3			2	High	High
SAMD1	Q6SPF0	Atherin OS=Homo sapiens GN=SAMD1 PE=1 SV=1	1.571	436.7	277.9			4	High	High
SAP18	O00422	Histone deacetylase complex subunit SAP18 OS=Homo sapiens GN=SAP18 PE=1 SV=1	1.571	23942.3	15235.5			12	High	High
VAMP8	Q9BV40	Vesicle-associated membrane protein 8 OS=Homo sapiens GN=VAMP8 PE=1 SV=1	1.571	724.6	461.3			2	High	High
DCLK2	Q8N568	Serine/threonine-protein kinase DCLK2 OS=Homo sapiens GN=DCLK2 PE=1 SV=4	1.57	32.8	20.9			1	High	High
DDX47	Q9H0S4	Probable ATP-dependent RNA helicase DDX47 OS=Homo sapiens GN=DDX47 PE=1 SV=1	1.57	2766.2	1762			10	High	High
RBM17	Q96I25	Splicing factor 45 OS=Homo sapiens GN=RBM17 PE=1 SV=1	1.57	6795.5	4328.2			13	High	High
COIL	P38432	Coilin OS=Homo sapiens GN=COIL PE=1 SV=1	1.569	4178.3	2662.7			14	High	High
MORF4L2	Q15014	Mortality factor 4-like protein 2 OS=Homo sapiens GN=MORF4L2 PE=1 SV=1	1.569	3466.4	2209.1			9	High	High
NOSIP	Q9Y314	Nitric oxide synthase-interacting protein OS=Homo sapiens GN=NOSIP PE=1 SV=1	1.569	3350.5	2135.6			7	High	High
PQBP1	O60828	Polyglutamine-binding protein 1 OS=Homo sapiens GN=PQBP1 PE=1 SV=1	1.569	6403.1	4079.9			10	High	High
RRP9	O43818	U3 small nucleolar RNA-interacting protein 2 OS=Homo sapiens GN=RRP9 PE=1 SV=1	1.569	5414.3	3449.8			10	High	High
RSBN1L	Q6PCB5	Round spermatid basic protein 1-like protein OS=Homo sapiens GN=RSBN1L PE=1 SV=2	1.569	1065.2	679.1			4	High	High
KLC2	Q9H0B6	Kinesin light chain 2 OS=Homo sapiens GN=KLC2 PE=1 SV=1	1.568	2791	1779.7			11	High	High
POP5	Q969H6	Ribonuclease P/MRP protein subunit POP5 OS=Homo sapiens GN=POP5 PE=1 SV=1	1.568	64.2	41			1	High	High
PSMG1	O95456	Proteasome assembly chaperone 1 OS=Homo sapiens GN=PSMG1 PE=1 SV=1	1.568	3399.8	2168.7			7	High	High
SDC2	P34741	Syndecan-2 OS=Homo sapiens GN=SDC2 PE=1 SV=2	1.568	653	416.4			2	High	High
TLE4	Q04727	Transducin-like enhancer protein 4 OS=Homo sapiens GN=TLE4 PE=1 SV=3	1.568	881.1	561.9			2	High	High
TRABD	Q9H4I3	TraB domain-containing protein OS=Homo sapiens GN=TRABD PE=1 SV=1	1.568	358.8	228.8			2	High	High
CKAP5	Q14008	Cytoskeleton-associated protein 5 OS=Homo sapiens GN=CKAP5 PE=1 SV=3	1.567	30630.9	19542.4			64	High	High
NOTCH2	Q04721	Neurogenic locus notch homolog protein 2 OS=Homo sapiens GN=NOTCH2 PE=1 SV=3	1.567	2274.6	1451.7			8	High	High
BCAS2	O75934	Pre-mRNA-splicing factor SPF27 OS=Homo sapiens GN=BCAS2 PE=1 SV=1	1.566	5419.5	3459.8			9	High	High
CDKL5	O76039	Cyclin-dependent kinase-like 5 OS=Homo sapiens GN=CDKL5 PE=1 SV=1	1.566	670.3	428.1			1	High	High
DNMT1	P26358	DNA (cytosine-5)-methyltransferase 1 OS=Homo sapiens GN=DNMT1 PE=1 SV=2	1.566	8484.9	5417.9			22	High	High
RBM14; RBM14-RBM4	Q96PK6	RNA-binding protein 14 OS=Homo sapiens GN=RBM14 PE=1 SV=2	1.566	29900.1	19093.3			23	High	High
LOC101060545; RPIA	P49247	Ribose-5-phosphate isomerase OS=Homo sapiens GN=RPIA PE=1 SV=3	1.565	164.7	105.2			1	High	High
PRPF3	O43395	U4/U6 small nuclear ribonucleoprotein Prp3 OS=Homo sapiens GN=PRPF3 PE=1 SV=2	1.565	8008.4	5117			16	High	High
SP3	Q02447	Transcription factor Sp3 OS=Homo sapiens GN=SP3 PE=1 SV=3	1.565	1248.3	797.5			4	High	High
DUS1L	Q6P1R4	tRNA-dihydrouridine(16/17) synthase [NAD(P)(+)]-like OS=Homo sapiens GN=DUS1L PE=1 SV=1	1.564	374.6	239.5			4	High	High
IRF2BP2	Q7Z5L9	Interferon regulatory factor 2-binding protein 2 OS=Homo sapiens GN=IRF2BP2 PE=1 SV=2	1.564	1264.5	808.6			5	High	High
NELFE; RDBP	P18615	Negative elongation factor E OS=Homo sapiens GN=NELFE PE=1 SV=3	1.564	3048.1	1948.6			14	High	High
NSMCE2	Q96MF7	E3 SUMO-protein ligase NSE2 OS=Homo sapiens GN=NSMCE2 PE=1 SV=2	1.564	295.8	189.1			3	High	High
ZCCHC8	Q6NZY4	Zinc finger CCHC domain-containing protein 8 OS=Homo sapiens GN=ZCCHC8 PE=1 SV=2	1.564	1876	1199.1			12	High	High
LETM1	O95202	LETM1 and EF-hand domain-containing protein 1, mitochondrial OS=Homo sapiens GN=LETM1 PE=1 SV=1	1.563	14595.5	9341.1			24	High	High
NUPL1; NUP58	Q9BVL2	Nucleoporin p58/p45 OS=Homo sapiens GN=NUP58 PE=1 SV=1	1.563	4870.8	3115.3			8	High	High
SELRC1; COA7	Q96BR5	Cytochrome c oxidase assembly factor 7 OS=Homo sapiens GN=COA7 PE=1 SV=2	1.563	5558.9	3556.1			7	High	High
TTC8	Q8TAM2	Tetratricopeptide repeat protein 8 OS=Homo sapiens GN=TTC8 PE=1 SV=2	1.563	90.1	57.7			1	High	High
COPS7B	Q9H9Q2	COP9 signalosome complex subunit 7b OS=Homo sapiens GN=COPS7B PE=1 SV=1	1.562	3445.4	2205.2			6	High	High
SNW1	Q13573	SNW domain-containing protein 1 OS=Homo sapiens GN=SNW1 PE=1 SV=1	1.562	11579.5	7415.4			22	High	High
TMEM11	P17152	Transmembrane protein 11, mitochondrial OS=Homo sapiens GN=TMEM11 PE=1 SV=1	1.562	2027.2	1297.7			2	High	High
WDR62	O43379	WD repeat-containing protein 62 OS=Homo sapiens GN=WDR62 PE=1 SV=4	1.562	317.2	203			1	High	High
CUX1	P39880	Homeobox protein cut-like 1 OS=Homo sapiens GN=CUX1 PE=1 SV=3	1.561	4548.1	2913.5			17	High	High
NDUFAF7	Q7L592	NADH dehydrogenase [ubiquinone] complex I, assembly factor 7 OS=Homo sapiens GN=NDUFAF7 PE=1 SV=1	1.561	1164.7	746.3			4	High	High
SAP30	O75446	Histone deacetylase complex subunit SAP30 OS=Homo sapiens GN=SAP30 PE=1 SV=1	1.561	2049.2	1312.9			3	High	High
SDAD1	Q9NVU7	Protein SDA1 homolog OS=Homo sapiens GN=SDAD1 PE=1 SV=3	1.561	317.4	203.3			2	High	High
TSSC1; EIPR1	Q53HC9	Protein TSSC1 OS=Homo sapiens GN=TSSC1 PE=1 SV=2	1.561	754.3	483.4			3	High	High
MDN1	Q9NU22	Midasin OS=Homo sapiens GN=MDN1 PE=1 SV=2	1.56	11545.3	7400.2			50	High	High
TMPO	P42166	Lamina-associated polypeptide 2, isoform alpha OS=Homo sapiens GN=TMPO PE=1 SV=2	1.56	11354.7	7277.7			23	High	High
FARSA	Q9Y285	Phenylalanine--tRNA ligase alpha subunit OS=Homo sapiens GN=FARSA PE=1 SV=3	1.559	9536.7	6117.1			17	High	High
SEC61A2	Q9H9S3	Protein transport protein Sec61 subunit alpha isoform 2 OS=Homo sapiens GN=SEC61A2 PE=2 SV=3	1.559	28	18			1	High	High
DDB2	Q92466	DNA damage-binding protein 2 OS=Homo sapiens GN=DDB2 PE=1 SV=1	1.558	561.2	360.3			1	High	High
GTF3C5	Q9Y5Q8	General transcription factor 3C polypeptide 5 OS=Homo sapiens GN=GTF3C5 PE=1 SV=2	1.558	5297.6	3401.1			9	High	High
MPHOSPH6	Q99547	M-phase phosphoprotein 6 OS=Homo sapiens GN=MPHOSPH6 PE=1 SV=2	1.558	1109.2	712			2	High	High
NASP	P49321	Nuclear autoantigenic sperm protein OS=Homo sapiens GN=NASP PE=1 SV=2	1.558	85175.3	54670.7			50	High	High
RSBN1	Q5VWQ0	Round spermatid basic protein 1 OS=Homo sapiens GN=RSBN1 PE=1 SV=2	1.557	1928.8	1238.5			3	High	High
SNRNP48	Q6IEG0	U11/U12 small nuclear ribonucleoprotein 48 kDa protein OS=Homo sapiens GN=SNRNP48 PE=1 SV=2	1.557	64.7	41.5			1	High	High
NENF	Q9UMX5	Neudesin OS=Homo sapiens GN=NENF PE=1 SV=1	1.556	732.8	471.1			3	High	High
CLGN	O14967	Calmegin OS=Homo sapiens GN=CLGN PE=1 SV=1	1.555	7292.7	4689.9			10	High	High
HNRNPH3	P31942	Heterogeneous nuclear ribonucleoprotein H3 OS=Homo sapiens GN=HNRNPH3 PE=1 SV=2	1.555	14263.1	9174.8			11	High	High
LSM3	P62310	U6 snRNA-associated Sm-like protein LSm3 OS=Homo sapiens GN=LSM3 PE=1 SV=2	1.555	612.7	393.9			1	High	High
SCARF2	Q96GP6	Scavenger receptor class F member 2 OS=Homo sapiens GN=SCARF2 PE=1 SV=4	1.555	231.3	148.7			1	High	High
TRMT6	Q9UJA5	tRNA (adenine(58)-N(1))-methyltransferase non-catalytic subunit TRM6 OS=Homo sapiens GN=TRMT6 PE=1 SV=1	1.555	3103.9	1996.2			12	High	High
CCNK	O75909	Cyclin-K OS=Homo sapiens GN=CCNK PE=1 SV=2	1.554	1763.6	1135			4	High	High
DENND6A	Q8IWF6	Protein DENND6A OS=Homo sapiens GN=DENND6A PE=1 SV=1	1.554	498.7	320.9			2	High	High
YTHDC2	Q9H6S0	Probable ATP-dependent RNA helicase YTHDC2 OS=Homo sapiens GN=YTHDC2 PE=1 SV=2	1.554	1237.4	796.2			7	High	High
ADSS	P30520	Adenylosuccinate synthetase isozyme 2 OS=Homo sapiens GN=ADSS PE=1 SV=3	1.553	11371.9	7324.5			16	High	High
MED6	O75586	Mediator of RNA polymerase II transcription subunit 6 OS=Homo sapiens GN=MED6 PE=1 SV=2	1.553	1901	1224.4			4	High	High
DESI2	Q9BSY9	Desumoylating isopeptidase 2 OS=Homo sapiens GN=DESI2 PE=1 SV=1	1.552	43.9	28.3			1	High	High
EML3	Q32P44	Echinoderm microtubule-associated protein-like 3 OS=Homo sapiens GN=EML3 PE=1 SV=1	1.552	350.1	225.6			3	High	High
PPP1R10	Q96QC0	Serine/threonine-protein phosphatase 1 regulatory subunit 10 OS=Homo sapiens GN=PPP1R10 PE=1 SV=1	1.552	7153.3	4609.1			16	High	High
RAB9A	P51151	Ras-related protein Rab-9A OS=Homo sapiens GN=RAB9A PE=1 SV=1	1.551	2457	1584.2			7	High	High
SNX2	O60749	Sorting nexin-2 OS=Homo sapiens GN=SNX2 PE=1 SV=2	1.551	16879.3	10884.3			17	High	High
KANSL2	Q9H9L4	KAT8 regulatory NSL complex subunit 2 OS=Homo sapiens GN=KANSL2 PE=1 SV=3	1.55	116.1	75			2	High	High
PPWD1	Q96BP3	Peptidylprolyl isomerase domain and WD repeat-containing protein 1 OS=Homo sapiens GN=PPWD1 PE=1 SV=1	1.55	4970.2	3207.4			11	High	High
SOD1	P00441	Superoxide dismutase [Cu-Zn] OS=Homo sapiens GN=SOD1 PE=1 SV=2	1.55	27532.3	17765.3			12	High	High
APOBEC3B	Q9UH17	DNA dC->dU-editing enzyme APOBEC-3B OS=Homo sapiens GN=APOBEC3B PE=1 SV=1	1.549	145.1	93.6			4	High	High
C9orf114; SPOUT1	Q5T280	Putative methyltransferase C9orf114 OS=Homo sapiens GN=C9orf114 PE=1 SV=3	1.549	1313.5	848			2	High	High
ACP6	Q9NPH0	Lysophosphatidic acid phosphatase type 6 OS=Homo sapiens GN=ACP6 PE=1 SV=2	1.548	322	208			1	High	High
EIF5	P55010	Eukaryotic translation initiation factor 5 OS=Homo sapiens GN=EIF5 PE=1 SV=2	1.548	15676	10129.6			22	High	High
SETD1A	O15047	Histone-lysine N-methyltransferase SETD1A OS=Homo sapiens GN=SETD1A PE=1 SV=3	1.548	528	341.1			3	High	High
DHX38	Q92620	Pre-mRNA-splicing factor ATP-dependent RNA helicase PRP16 OS=Homo sapiens GN=DHX38 PE=1 SV=2	1.547	2374.3	1535.2			13	High	High
EIF3C	Q99613	Eukaryotic translation initiation factor 3 subunit C OS=Homo sapiens GN=EIF3C PE=1 SV=1	1.547	30186.6	19516.5			35	High	High
NCOA7	Q8NI08	Nuclear receptor coactivator 7 OS=Homo sapiens GN=NCOA7 PE=1 SV=2	1.547	416	268.9			2	High	High
NRDE2	Q9H7Z3	Protein NRDE2 homolog OS=Homo sapiens GN=NRDE2 PE=1 SV=3	1.547	204	131.9			3	High	High
WDR3	Q9UNX4	WD repeat-containing protein 3 OS=Homo sapiens GN=WDR3 PE=1 SV=1	1.547	1614.7	1043.5			11	High	High
CSNK2B	P67870	Casein kinase II subunit beta OS=Homo sapiens GN=CSNK2B PE=1 SV=1	1.545	4713.4	3050.2			8	High	High
SNRPG	P62308	Small nuclear ribonucleoprotein G OS=Homo sapiens GN=SNRPG PE=1 SV=1	1.545	3646	2359.8			4	High	High
CCDC167	Q9P0B6	Coiled-coil domain-containing protein 167 OS=Homo sapiens GN=CCDC167 PE=1 SV=2	1.544	1632.8	1057.2			3	High	High
CNP	P09543	2',3'-cyclic-nucleotide 3'-phosphodiesterase OS=Homo sapiens GN=CNP PE=1 SV=2	1.544	10288.8	6662.3			17	High	High
HS1BP3	Q53T59	HCLS1-binding protein 3 OS=Homo sapiens GN=HS1BP3 PE=1 SV=1	1.544	1403.8	909.3			7	High	High
S100A10	P60903	Protein S100-A10 OS=Homo sapiens GN=S100A10 PE=1 SV=2	1.544	2673.9	1732.2			3	High	High
HDAC2	Q92769	Histone deacetylase 2 OS=Homo sapiens GN=HDAC2 PE=1 SV=2	1.543	10884	7051.8			11	High	High
HSPA4	P34932	Heat shock 70 kDa protein 4 OS=Homo sapiens GN=HSPA4 PE=1 SV=4	1.543	73477.9	47615.3			56	High	High
NSUN2	Q08J23	tRNA (cytosine(34)-C(5))-methyltransferase OS=Homo sapiens GN=NSUN2 PE=1 SV=2	1.543	14540.6	9426.5			35	High	High
SYNCRIP	O60506	Heterogeneous nuclear ribonucleoprotein Q OS=Homo sapiens GN=SYNCRIP PE=1 SV=2	1.543	36555.7	23689.9			25	High	High
PRRC2A	P48634	Protein PRRC2A OS=Homo sapiens GN=PRRC2A PE=1 SV=3	1.542	11364.9	7369.8			32	High	High
ZMYM6NB; TMEM35B	Q8NCS4	Uncharacterized protein ZMYM6NB OS=Homo sapiens GN=ZMYM6NB PE=1 SV=1	1.542	129.5	84			1	High	High
ZMYND11	Q15326	Zinc finger MYND domain-containing protein 11 OS=Homo sapiens GN=ZMYND11 PE=1 SV=2	1.542	266.5	172.8			1	High	High
HMBS	P08397	Porphobilinogen deaminase OS=Homo sapiens GN=HMBS PE=1 SV=2	1.541	4708.5	3055			11	High	High
CCT7	Q99832	T-complex protein 1 subunit eta OS=Homo sapiens GN=CCT7 PE=1 SV=2	1.54	47412.1	30781			41	High	High
TDP2	O95551	Tyrosyl-DNA phosphodiesterase 2 OS=Homo sapiens GN=TDP2 PE=1 SV=1	1.54	1617.6	1050			6	High	High
THYN1	Q9P016	Thymocyte nuclear protein 1 OS=Homo sapiens GN=THYN1 PE=1 SV=1	1.54	16482.1	10702.3			12	High	High
HEBP1	Q9NRV9	Heme-binding protein 1 OS=Homo sapiens GN=HEBP1 PE=1 SV=1	1.539	3797.1	2466.7			6	High	High
SNRPF	P62306	Small nuclear ribonucleoprotein F OS=Homo sapiens GN=SNRPF PE=1 SV=1	1.539	1359.1	882.9			2	High	High
WIZ	O95785	Protein Wiz OS=Homo sapiens GN=WIZ PE=1 SV=2	1.539	1021.4	663.7			5	High	High
XRN2	Q9H0D6	5'-3' exoribonuclease 2 OS=Homo sapiens GN=XRN2 PE=1 SV=1	1.539	10535.4	6847.6			22	High	High
CSNK2A1	P68400	Casein kinase II subunit alpha OS=Homo sapiens GN=CSNK2A1 PE=1 SV=1	1.538	5889.3	3828.7			14	High	High
HOXB9	P17482	Homeobox protein Hox-B9 OS=Homo sapiens GN=HOXB9 PE=1 SV=2	1.538	58.2	37.9			1	High	High
KAT8	Q9H7Z6	Histone acetyltransferase KAT8 OS=Homo sapiens GN=KAT8 PE=1 SV=2	1.538	1254.9	815.9			4	High	High
PLS1	Q14651	Plastin-1 OS=Homo sapiens GN=PLS1 PE=1 SV=2	1.538	2743.1	1783.9			6	High	High
ZMPSTE24	O75844	CAAX prenyl protease 1 homolog OS=Homo sapiens GN=ZMPSTE24 PE=1 SV=2	1.538	5906.6	3840			7	High	High
ARFIP2	P53365	Arfaptin-2 OS=Homo sapiens GN=ARFIP2 PE=1 SV=1	1.537	1099.8	715.8			1	High	High
SRSF11	Q05519	Serine/arginine-rich splicing factor 11 OS=Homo sapiens GN=SRSF11 PE=1 SV=1	1.537	9914.6	6450.6			17	High	High
TTI1	O43156	TELO2-interacting protein 1 homolog OS=Homo sapiens GN=TTI1 PE=1 SV=3	1.537	922.8	600.3			2	High	High
ATXN2L	Q8WWM7	Ataxin-2-like protein OS=Homo sapiens GN=ATXN2L PE=1 SV=2	1.536	24471.9	15928.8			28	High	High
CEP68	Q76N32	Centrosomal protein of 68 kDa OS=Homo sapiens GN=CEP68 PE=1 SV=2	1.536	1284.6	836.2			3	High	High
EBNA1BP2	Q99848	Probable rRNA-processing protein EBP2 OS=Homo sapiens GN=EBNA1BP2 PE=1 SV=2	1.536	9331.8	6076.5			12	High	High
NHP2L1; SNU13	P55769	NHP2-like protein 1 OS=Homo sapiens GN=SNU13 PE=1 SV=3	1.535	5697.5	3712.8			6	High	High
YARS	P54577	Tyrosine--tRNA ligase, cytoplasmic OS=Homo sapiens GN=YARS PE=1 SV=4	1.535	40690.7	26510.1			42	High	High
	H3BTX0	Uncharacterized protein (Fragment) OS=Homo sapiens PE=4 SV=2	1.534	366.7	239			2	High	High
DHCR24	Q15392	Delta(24)-sterol reductase OS=Homo sapiens GN=DHCR24 PE=1 SV=2	1.534	3699.2	2412.2			5	High	High
GBA	P04062	Glucosylceramidase OS=Homo sapiens GN=GBA PE=1 SV=3	1.534	5519.9	3597.8			8	High	High
LZTS1	Q9Y250	Leucine zipper putative tumor suppressor 1 OS=Homo sapiens GN=LZTS1 PE=1 SV=3	1.534	63.3	41.3			1	High	High
CCT6A	P40227	T-complex protein 1 subunit zeta OS=Homo sapiens GN=CCT6A PE=1 SV=3	1.533	43728.9	28517.7			25	High	High
HAUS8	Q9BT25	HAUS augmin-like complex subunit 8 OS=Homo sapiens GN=HAUS8 PE=1 SV=3	1.533	238.5	155.6			3	High	High
NOL9	Q5SY16	Polynucleotide 5'-hydroxyl-kinase NOL9 OS=Homo sapiens GN=NOL9 PE=1 SV=1	1.533	2064.4	1346.5			7	High	High
XPOT	O43592	Exportin-T OS=Homo sapiens GN=XPOT PE=1 SV=2	1.533	4614.6	3010.5			13	High	High
NUP98	P52948	Nuclear pore complex protein Nup98-Nup96 OS=Homo sapiens GN=NUP98 PE=1 SV=4	1.532	18533.5	12099.8			37	High	High
WARS	P23381	Tryptophan--tRNA ligase, cytoplasmic OS=Homo sapiens GN=WARS PE=1 SV=2	1.532	17115.8	11175.6			19	High	High
CBS; LOC102724560; CBSL	P0DN79	Cystathionine beta-synthase-like protein OS=Homo sapiens GN=CBSL PE=1 SV=1	1.531	6915.1	4517.9			14	High	High
CCT8	P50990	T-complex protein 1 subunit theta OS=Homo sapiens GN=CCT8 PE=1 SV=4	1.531	63229.5	41288.5			40	High	High
DDAH1	O94760	N(G),N(G)-dimethylarginine dimethylaminohydrolase 1 OS=Homo sapiens GN=DDAH1 PE=1 SV=3	1.531	6260.3	4089.2			10	High	High
PPFIBP2	Q8ND30	Liprin-beta-2 OS=Homo sapiens GN=PPFIBP2 PE=1 SV=3	1.531	1050.6	686.2			1	High	High
URGCP	Q8TCY9	Up-regulator of cell proliferation OS=Homo sapiens GN=URGCP PE=1 SV=2	1.531	28.4	18.6			1	High	High
DKC1	O60832	H/ACA ribonucleoprotein complex subunit 4 OS=Homo sapiens GN=DKC1 PE=1 SV=3	1.53	7421.5	4850.1			16	High	High
KDELC2	Q7Z4H8	KDEL motif-containing protein 2 OS=Homo sapiens GN=KDELC2 PE=1 SV=2	1.529	4664.3	3049.9			9	High	High
KDM2A	Q9Y2K7	Lysine-specific demethylase 2A OS=Homo sapiens GN=KDM2A PE=1 SV=3	1.529	240.1	157			4	High	High
KPNA1	P52294	Importin subunit alpha-5 OS=Homo sapiens GN=KPNA1 PE=1 SV=3	1.529	3975.9	2600.7			11	High	High
LARP1	Q6PKG0	La-related protein 1 OS=Homo sapiens GN=LARP1 PE=1 SV=2	1.529	21185.8	13859.6			39	High	High
PDLIM7	Q9NR12	PDZ and LIM domain protein 7 OS=Homo sapiens GN=PDLIM7 PE=1 SV=1	1.529	4563.8	2984.8			10	High	High
PELO	Q9BRX2	Protein pelota homolog OS=Homo sapiens GN=PELO PE=1 SV=2	1.529	3436.8	2247.9			9	High	High
PPP1R9B	Q96SB3	Neurabin-2 OS=Homo sapiens GN=PPP1R9B PE=1 SV=2	1.528	2619.3	1714.3			9	High	High
UBTD2	Q8WUN7	Ubiquitin domain-containing protein 2 OS=Homo sapiens GN=UBTD2 PE=1 SV=2	1.528	223.4	146.2			2	High	High
RELA	Q04206	Transcription factor p65 OS=Homo sapiens GN=RELA PE=1 SV=2	1.527	3319	2174			12	High	High
ZNRF2	Q8NHG8	E3 ubiquitin-protein ligase ZNRF2 OS=Homo sapiens GN=ZNRF2 PE=1 SV=1	1.527	20.2	13.2			1	High	High
MRPL10	Q7Z7H8	39S ribosomal protein L10, mitochondrial OS=Homo sapiens GN=MRPL10 PE=1 SV=3	1.526	3824.4	2506.8			4	High	High
LRWD1	Q9UFC0	Leucine-rich repeat and WD repeat-containing protein 1 OS=Homo sapiens GN=LRWD1 PE=1 SV=2	1.525	1417.5	929.6			8	High	High
TYW1	Q9NV66	S-adenosyl-L-methionine-dependent tRNA 4-demethylwyosine synthase OS=Homo sapiens GN=TYW1 PE=2 SV=2	1.525	151.3	99.2			2	High	High
BCR	P11274	Breakpoint cluster region protein OS=Homo sapiens GN=BCR PE=1 SV=2	1.524	899.3	590.1			8	High	High
CEP350	Q5VT06	Centrosome-associated protein 350 OS=Homo sapiens GN=CEP350 PE=1 SV=1	1.524	722.7	474.1			4	High	High
HMG20A	Q9NP66	High mobility group protein 20A OS=Homo sapiens GN=HMG20A PE=1 SV=1	1.524	1714.2	1124.8			6	High	High
MPHOSPH10	O00566	U3 small nucleolar ribonucleoprotein protein MPP10 OS=Homo sapiens GN=MPHOSPH10 PE=1 SV=2	1.524	2996.4	1966			11	High	High
PALM3	A6NDB9	Paralemmin-3 OS=Homo sapiens GN=PALM3 PE=1 SV=2	1.524	32.4	21.2			1	High	High
TARBP2	Q15633	RISC-loading complex subunit TARBP2 OS=Homo sapiens GN=TARBP2 PE=1 SV=3	1.524	412.2	270.5			1	High	High
ATP2A3	Q93084	Sarcoplasmic/endoplasmic reticulum calcium ATPase 3 OS=Homo sapiens GN=ATP2A3 PE=1 SV=2	1.523	705.2	462.9			1	High	High
SF3A2	Q15428	Splicing factor 3A subunit 2 OS=Homo sapiens GN=SF3A2 PE=1 SV=2	1.523	8249.4	5418.2			8	High	High
POLDIP2	Q9Y2S7	Polymerase delta-interacting protein 2 OS=Homo sapiens GN=POLDIP2 PE=1 SV=1	1.522	2260	1484.4			7	High	High
POLR1B	Q9H9Y6	DNA-directed RNA polymerase I subunit RPA2 OS=Homo sapiens GN=POLR1B PE=1 SV=2	1.522	1188.6	780.8			4	High	High
PRKCQ	Q04759	Protein kinase C theta type OS=Homo sapiens GN=PRKCQ PE=1 SV=3	1.522	59.9	39.3			1	High	High
BEND3	Q5T5X7	BEN domain-containing protein 3 OS=Homo sapiens GN=BEND3 PE=1 SV=1	1.521	161.8	106.4			2	High	High
PACSIN2	Q9UNF0	Protein kinase C and casein kinase substrate in neurons protein 2 OS=Homo sapiens GN=PACSIN2 PE=1 SV=2	1.521	17900.3	11765.1			19	High	High
RBBP6	Q7Z6E9	E3 ubiquitin-protein ligase RBBP6 OS=Homo sapiens GN=RBBP6 PE=1 SV=1	1.521	10320.9	6785.7			22	High	High
RBM25	P49756	RNA-binding protein 25 OS=Homo sapiens GN=RBM25 PE=1 SV=3	1.521	23792	15642.9			30	High	High
SRSF1	Q07955	Serine/arginine-rich splicing factor 1 OS=Homo sapiens GN=SRSF1 PE=1 SV=2	1.521	35636.3	23431.7			19	High	High
U2AF2	P26368	Splicing factor U2AF 65 kDa subunit OS=Homo sapiens GN=U2AF2 PE=1 SV=4	1.521	16612.5	10922.4			16	High	High
AP3S1	Q92572	AP-3 complex subunit sigma-1 OS=Homo sapiens GN=AP3S1 PE=1 SV=1	1.52	2607.5	1715.5			6	High	High
CWC15	Q9P013	Spliceosome-associated protein CWC15 homolog OS=Homo sapiens GN=CWC15 PE=1 SV=2	1.52	7610.6	5006.3			7	High	High
PRRC1	Q96M27	Protein PRRC1 OS=Homo sapiens GN=PRRC1 PE=1 SV=1	1.52	4607.4	3031.3			5	High	High
ANAPC2	Q9UJX6	Anaphase-promoting complex subunit 2 OS=Homo sapiens GN=ANAPC2 PE=1 SV=1	1.519	1132	745.2			6	High	High
ARHGAP21	Q5T5U3	Rho GTPase-activating protein 21 OS=Homo sapiens GN=ARHGAP21 PE=1 SV=1	1.519	450.2	296.3			2	High	High
BUB1B	O60566	Mitotic checkpoint serine/threonine-protein kinase BUB1 beta OS=Homo sapiens GN=BUB1B PE=1 SV=3	1.519	1839.7	1210.9			9	High	High
LENG1	Q96BZ8	Leukocyte receptor cluster member 1 OS=Homo sapiens GN=LENG1 PE=1 SV=1	1.519	658.3	433.4			2	High	High
WDR70	Q9NW82	WD repeat-containing protein 70 OS=Homo sapiens GN=WDR70 PE=1 SV=1	1.519	1967.5	1295.5			8	High	High
C2orf69	Q8N8R5	UPF0565 protein C2orf69 OS=Homo sapiens GN=C2orf69 PE=1 SV=1	1.518	30.8	20.3			1	High	High
DARS2	Q6PI48	Aspartate--tRNA ligase, mitochondrial OS=Homo sapiens GN=DARS2 PE=1 SV=1	1.518	4703.8	3098.8			10	High	High
NAF1	Q96HR8	H/ACA ribonucleoprotein complex non-core subunit NAF1 OS=Homo sapiens GN=NAF1 PE=1 SV=2	1.518	196.8	129.6			1	High	High
NUP93	Q8N1F7	Nuclear pore complex protein Nup93 OS=Homo sapiens GN=NUP93 PE=1 SV=2	1.518	28499.3	18768.5			33	High	High
TOX4	O94842	TOX high mobility group box family member 4 OS=Homo sapiens GN=TOX4 PE=1 SV=1	1.518	2668.7	1757.4			6	High	High
ALKBH2	Q6NS38	DNA oxidative demethylase ALKBH2 OS=Homo sapiens GN=ALKBH2 PE=1 SV=1	1.517	43.3	28.6			1	High	High
ARL6	Q9H0F7	ADP-ribosylation factor-like protein 6 OS=Homo sapiens GN=ARL6 PE=1 SV=1	1.517	427.8	282.1			2	High	High
MGAT1	P26572	Alpha-1,3-mannosyl-glycoprotein 2-beta-N-acetylglucosaminyltransferase OS=Homo sapiens GN=MGAT1 PE=1 SV=2	1.516	32.4	21.3			1	High	High
MYBL2	P10244	Myb-related protein B OS=Homo sapiens GN=MYBL2 PE=1 SV=1	1.516	37.5	24.7			1	High	High
WDR83	Q9BRX9	WD repeat domain-containing protein 83 OS=Homo sapiens GN=WDR83 PE=1 SV=1	1.516	446.8	294.7			2	High	High
AKAP8	O43823	A-kinase anchor protein 8 OS=Homo sapiens GN=AKAP8 PE=1 SV=1	1.515	2725.9	1799.3			9	High	High
CRKL	P46109	Crk-like protein OS=Homo sapiens GN=CRKL PE=1 SV=1	1.515	8598.9	5676.4			18	High	High
FIP1L1	Q6UN15	Pre-mRNA 3'-end-processing factor FIP1 OS=Homo sapiens GN=FIP1L1 PE=1 SV=1	1.515	11341.1	7486.5			16	High	High
GTF2F2	P13984	General transcription factor IIF subunit 2 OS=Homo sapiens GN=GTF2F2 PE=1 SV=2	1.515	6471.5	4270.8			9	High	High
PCBP2	Q15366	Poly(rC)-binding protein 2 OS=Homo sapiens GN=PCBP2 PE=1 SV=1	1.515	6747.3	4455			9	High	High
PYGO1	Q9Y3Y4	Pygopus homolog 1 OS=Homo sapiens GN=PYGO1 PE=1 SV=2	1.515	51.9	34.2			1	High	High
UCHL1	P09936	Ubiquitin carboxyl-terminal hydrolase isozyme L1 OS=Homo sapiens GN=UCHL1 PE=1 SV=2	1.515	13976.3	9223.2			10	High	High
ASB6	Q9NWX5	Ankyrin repeat and SOCS box protein 6 OS=Homo sapiens GN=ASB6 PE=1 SV=1	1.514	114.9	75.9			1	High	High
MXRA7	P84157	Matrix-remodeling-associated protein 7 OS=Homo sapiens GN=MXRA7 PE=1 SV=1	1.514	1773.3	1171.2			6	High	High
NOP14	P78316	Nucleolar protein 14 OS=Homo sapiens GN=NOP14 PE=1 SV=3	1.514	2230.2	1473.1			8	High	High
PGAM5	Q96HS1	Serine/threonine-protein phosphatase PGAM5, mitochondrial OS=Homo sapiens GN=PGAM5 PE=1 SV=2	1.514	3613.5	2387.3			8	High	High
EPPK1	P58107	Epiplakin OS=Homo sapiens GN=EPPK1 PE=1 SV=2	1.513	2990.9	1977.2			15	High	High
HSP90AB4P	Q58FF6	Putative heat shock protein HSP 90-beta 4 OS=Homo sapiens GN=HSP90AB4P PE=5 SV=1	1.513	313.3	207			1	High	High
KLHDC4	Q8TBB5	Kelch domain-containing protein 4 OS=Homo sapiens GN=KLHDC4 PE=1 SV=1	1.513	257.4	170.1			1	High	High
MTA3	Q9BTC8	Metastasis-associated protein MTA3 OS=Homo sapiens GN=MTA3 PE=1 SV=2	1.513	1901.4	1256.7			4	High	High
WDR45	Q9Y484	WD repeat domain phosphoinositide-interacting protein 4 OS=Homo sapiens GN=WDR45 PE=2 SV=1	1.513	176.4	116.6			1	High	High
BAG5	Q9UL15	BAG family molecular chaperone regulator 5 OS=Homo sapiens GN=BAG5 PE=1 SV=1	1.512	1479.7	978.6			9	High	High
PEX11G	Q96HA9	Peroxisomal membrane protein 11C OS=Homo sapiens GN=PEX11G PE=1 SV=1	1.512	145.4	96.2			1	High	High
RIF1	Q5UIP0	Telomere-associated protein RIF1 OS=Homo sapiens GN=RIF1 PE=1 SV=2	1.512	6141.5	4061.3			22	High	High
TTC27	Q6P3X3	Tetratricopeptide repeat protein 27 OS=Homo sapiens GN=TTC27 PE=1 SV=1	1.512	2008.3	1328.6			7	High	High
YRDC	Q86U90	YrdC domain-containing protein, mitochondrial OS=Homo sapiens GN=YRDC PE=1 SV=1	1.512	253.9	168			2	High	High
	F8W031	Uncharacterized protein (Fragment) OS=Homo sapiens PE=1 SV=1	1.511	10963.9	7255.4			11	High	High
CAPN12	Q6ZSI9	Calpain-12 OS=Homo sapiens GN=CAPN12 PE=2 SV=1	1.511	251.4	166.4			1	High	High
FAM193A	P78312	Protein FAM193A OS=Homo sapiens GN=FAM193A PE=1 SV=2	1.511	437.7	289.6			1	High	High
NFYA	P23511	Nuclear transcription factor Y subunit alpha OS=Homo sapiens GN=NFYA PE=1 SV=2	1.511	194.3	128.6			1	High	High
NUMA1	Q14980	Nuclear mitotic apparatus protein 1 OS=Homo sapiens GN=NUMA1 PE=1 SV=2	1.511	69399.4	45924.3			102	High	High
PUS10	Q3MIT2	Putative tRNA pseudouridine synthase Pus10 OS=Homo sapiens GN=PUS10 PE=1 SV=1	1.511	34.5	22.9			1	High	High
SF3B1	O75533	Splicing factor 3B subunit 1 OS=Homo sapiens GN=SF3B1 PE=1 SV=3	1.511	33331.4	22060.6			52	High	High
CDK16	Q00536	Cyclin-dependent kinase 16 OS=Homo sapiens GN=CDK16 PE=1 SV=1	1.51	2441.5	1617.4			7	High	High
DPY30	Q9C005	Protein dpy-30 homolog OS=Homo sapiens GN=DPY30 PE=1 SV=1	1.51	5054.1	3347.6			2	High	High
FDX1L	Q6P4F2	Adrenodoxin-like protein, mitochondrial OS=Homo sapiens GN=FDX1L PE=1 SV=1	1.51	113	74.8			1	High	High
RCN3	Q96D15	Reticulocalbin-3 OS=Homo sapiens GN=RCN3 PE=1 SV=1	1.51	36.8	24.4			1	High	High
ALYREF	Q86V81	THO complex subunit 4 OS=Homo sapiens GN=ALYREF PE=1 SV=3	1.509	7777.6	5154.2			10	High	High
COPS8	Q99627	COP9 signalosome complex subunit 8 OS=Homo sapiens GN=COPS8 PE=1 SV=1	1.509	1511.9	1001.6			4	High	High
CPSF4	O95639	Cleavage and polyadenylation specificity factor subunit 4 OS=Homo sapiens GN=CPSF4 PE=1 SV=1	1.509	568.5	376.6			2	High	High
DDX28	Q9NUL7	Probable ATP-dependent RNA helicase DDX28 OS=Homo sapiens GN=DDX28 PE=1 SV=2	1.509	210.9	139.7			1	High	High
ERI1	Q8IV48	3'-5' exoribonuclease 1 OS=Homo sapiens GN=ERI1 PE=1 SV=3	1.509	972.8	644.5			1	High	High
HNRNPC	P07910	Heterogeneous nuclear ribonucleoproteins C1/C2 OS=Homo sapiens GN=HNRNPC PE=1 SV=4	1.509	73953.7	49001.8			28	High	High
POLR3F	Q9H1D9	DNA-directed RNA polymerase III subunit RPC6 OS=Homo sapiens GN=POLR3F PE=1 SV=1	1.508	2581.1	1711.8			6	High	High
POLRMT	O00411	DNA-directed RNA polymerase, mitochondrial OS=Homo sapiens GN=POLRMT PE=1 SV=2	1.508	655.3	434.6			4	High	High
SART1	O43290	U4/U6.U5 tri-snRNP-associated protein 1 OS=Homo sapiens GN=SART1 PE=1 SV=1	1.508	12270.4	8135.7			24	High	High
UBA6	A0AVT1	Ubiquitin-like modifier-activating enzyme 6 OS=Homo sapiens GN=UBA6 PE=1 SV=1	1.508	17053.4	11309.9			26	High	High
C11orf58	O00193	Small acidic protein OS=Homo sapiens GN=SMAP PE=1 SV=1	1.507	5496.7	3647.4			6	High	High
EML4	Q9HC35	Echinoderm microtubule-associated protein-like 4 OS=Homo sapiens GN=EML4 PE=1 SV=3	1.507	15498	10284.8			23	High	High
HNRNPL	P14866	Heterogeneous nuclear ribonucleoprotein L OS=Homo sapiens GN=HNRNPL PE=1 SV=2	1.507	55097.1	36568.9			25	High	High
RAB6B	Q9NRW1	Ras-related protein Rab-6B OS=Homo sapiens GN=RAB6B PE=1 SV=1	1.507	686	455.2			2	High	High
RPP25	Q9BUL9	Ribonuclease P protein subunit p25 OS=Homo sapiens GN=RPP25 PE=1 SV=1	1.507	795.1	527.6			5	High	High
CSK	P41240	Tyrosine-protein kinase CSK OS=Homo sapiens GN=CSK PE=1 SV=1	1.506	6662.5	4422.9			12	High	High
INTS8	Q75QN2	Integrator complex subunit 8 OS=Homo sapiens GN=INTS8 PE=1 SV=1	1.506	218.9	145.4			1	High	High
S100A1	P23297	Protein S100-A1 OS=Homo sapiens GN=S100A1 PE=1 SV=2	1.506	151	100.2			1	High	High
STIP1	P31948	Stress-induced-phosphoprotein 1 OS=Homo sapiens GN=STIP1 PE=1 SV=1	1.506	98876.3	65671.3			52	High	High
TRIAP1	O43715	TP53-regulated inhibitor of apoptosis 1 OS=Homo sapiens GN=TRIAP1 PE=1 SV=1	1.506	1362.2	904.6			5	High	High
DNTTIP1	Q9H147	Deoxynucleotidyltransferase terminal-interacting protein 1 OS=Homo sapiens GN=DNTTIP1 PE=1 SV=2	1.505	348.8	231.8			3	High	High
SNX4	O95219	Sorting nexin-4 OS=Homo sapiens GN=SNX4 PE=1 SV=1	1.505	1498.2	995.7			7	High	High
C12orf29	Q8N999	Uncharacterized protein C12orf29 OS=Homo sapiens GN=C12orf29 PE=1 SV=2	1.504	223.4	148.5			2	High	High
CDKN2AIPNL	Q96HQ2	CDKN2AIP N-terminal-like protein OS=Homo sapiens GN=CDKN2AIPNL PE=1 SV=1	1.504	1060.3	705			1	High	High
HIBCH	Q6NVY1	3-hydroxyisobutyryl-CoA hydrolase, mitochondrial OS=Homo sapiens GN=HIBCH PE=1 SV=2	1.504	7747.3	5150.9			11	High	High
TUT1	Q9H6E5	Speckle targeted PIP5K1A-regulated poly(A) polymerase OS=Homo sapiens GN=TUT1 PE=1 SV=2	1.504	204.6	136.1			2	High	High
DCXR	Q7Z4W1	L-xylulose reductase OS=Homo sapiens GN=DCXR PE=1 SV=2	1.503	4384.2	2917			9	High	High
NONO	Q15233	Non-POU domain-containing octamer-binding protein OS=Homo sapiens GN=NONO PE=1 SV=4	1.503	44026.9	29286.7			27	High	High
SRSF4	Q08170	Serine/arginine-rich splicing factor 4 OS=Homo sapiens GN=SRSF4 PE=1 SV=2	1.503	18108.4	12052.1			14	High	High
TPD52L1	Q16890	Tumor protein D53 OS=Homo sapiens GN=TPD52L1 PE=1 SV=1	1.503	234.8	156.2			1	High	High
UBE3C	Q15386	Ubiquitin-protein ligase E3C OS=Homo sapiens GN=UBE3C PE=1 SV=3	1.503	1749.3	1163.6			8	High	High
CAMSAP2	Q08AD1	Calmodulin-regulated spectrin-associated protein 2 OS=Homo sapiens GN=CAMSAP2 PE=1 SV=3	1.501	211.9	141.2			3	High	High
CDK11B	P21127	Cyclin-dependent kinase 11B OS=Homo sapiens GN=CDK11B PE=1 SV=3	1.501	7171.1	4778.6			16	High	High
TSN	Q15631	Translin OS=Homo sapiens GN=TSN PE=1 SV=1	1.501	14726.1	9811.2			11	High	High
COMMD4	Q9H0A8	COMM domain-containing protein 4 OS=Homo sapiens GN=COMMD4 PE=1 SV=1	1.5	282.1	188.1			2	High	High
MCL1	Q07820	Induced myeloid leukemia cell differentiation protein Mcl-1 OS=Homo sapiens GN=MCL1 PE=1 SV=3	1.5	365.4	243.5			1	High	High
RAB32	Q13637	Ras-related protein Rab-32 OS=Homo sapiens GN=RAB32 PE=1 SV=3	1.5	1897.4	1265.4			4	High	High
UBQLN4	Q9NRR5	Ubiquilin-4 OS=Homo sapiens GN=UBQLN4 PE=1 SV=2	1.5	3745.1	2496			7	High	High
DPP10	Q8N608	Inactive dipeptidyl peptidase 10 OS=Homo sapiens GN=DPP10 PE=1 SV=2	1.499	522.9	348.9			1	High	High
FAM122B	Q7Z309	Protein FAM122B OS=Homo sapiens GN=FAM122B PE=1 SV=2	1.499	25.4	16.9			1	High	High
HNRNPH1	P31943	Heterogeneous nuclear ribonucleoprotein H OS=Homo sapiens GN=HNRNPH1 PE=1 SV=4	1.499	21369.6	14258.7			10	High	High
SURF6	O75683	Surfeit locus protein 6 OS=Homo sapiens GN=SURF6 PE=1 SV=3	1.499	3119.3	2080.6			7	High	High
MARS	P56192	Methionine--tRNA ligase, cytoplasmic OS=Homo sapiens GN=MARS PE=1 SV=2	1.498	19864.9	13256.6			33	High	High
RQCD1; CNOT9	Q92600	Cell differentiation protein RCD1 homolog OS=Homo sapiens GN=RQCD1 PE=1 SV=1	1.498	929.4	620.4			5	High	High
SALL2	Q9Y467	Sal-like protein 2 OS=Homo sapiens GN=SALL2 PE=1 SV=4	1.498	136.4	91.1			3	High	High
BRD8	Q9H0E9	Bromodomain-containing protein 8 OS=Homo sapiens GN=BRD8 PE=1 SV=2	1.496	470.8	314.6			5	High	High
TAF6	P49848	Transcription initiation factor TFIID subunit 6 OS=Homo sapiens GN=TAF6 PE=1 SV=1	1.496	563.7	376.8			4	High	High
AATF	Q9NY61	Protein AATF OS=Homo sapiens GN=AATF PE=1 SV=1	1.495	994.6	665.4			6	High	High
DDT	P30046	D-dopachrome decarboxylase OS=Homo sapiens GN=DDT PE=1 SV=3	1.495	4578.9	3063.2			5	High	High
DFFA	O00273	DNA fragmentation factor subunit alpha OS=Homo sapiens GN=DFFA PE=1 SV=1	1.494	8185	5477.7			13	High	High
MED23	Q9ULK4	Mediator of RNA polymerase II transcription subunit 23 OS=Homo sapiens GN=MED23 PE=1 SV=2	1.494	2170.4	1452.3			7	High	High
MTMR14	Q8NCE2	Myotubularin-related protein 14 OS=Homo sapiens GN=MTMR14 PE=1 SV=2	1.494	410.4	274.6			3	High	High
PIPOX	Q9P0Z9	Peroxisomal sarcosine oxidase OS=Homo sapiens GN=PIPOX PE=1 SV=2	1.494	95.5	63.9			1	High	High
PSMG2	Q969U7	Proteasome assembly chaperone 2 OS=Homo sapiens GN=PSMG2 PE=1 SV=1	1.494	1762.6	1179.6			4	High	High
VEZF1	Q14119	Vascular endothelial zinc finger 1 OS=Homo sapiens GN=VEZF1 PE=1 SV=2	1.494	279.8	187.3			1	High	High
ZCCHC17	Q9NP64	Nucleolar protein of 40 kDa OS=Homo sapiens GN=ZCCHC17 PE=1 SV=1	1.493	270.7	181.3			3	High	High
LBR	Q14739	Lamin-B receptor OS=Homo sapiens GN=LBR PE=1 SV=2	1.492	16268	10905.1			19	High	High
NXF1	Q9UBU9	Nuclear RNA export factor 1 OS=Homo sapiens GN=NXF1 PE=1 SV=1	1.492	4782.6	3205			16	High	High
PPP5C	P53041	Serine/threonine-protein phosphatase 5 OS=Homo sapiens GN=PPP5C PE=1 SV=1	1.492	18977.7	12721			23	High	High
PROCR	Q9UNN8	Endothelial protein C receptor OS=Homo sapiens GN=PROCR PE=1 SV=1	1.492	158.1	105.9			1	High	High
RUFY1	Q96T51	RUN and FYVE domain-containing protein 1 OS=Homo sapiens GN=RUFY1 PE=1 SV=2	1.492	2686.3	1800.6			8	High	High
DTNBP1	Q96EV8	Dysbindin OS=Homo sapiens GN=DTNBP1 PE=1 SV=1	1.491	156.1	104.7			1	High	High
EIF4G1	Q04637	Eukaryotic translation initiation factor 4 gamma 1 OS=Homo sapiens GN=EIF4G1 PE=1 SV=4	1.491	38041.1	25519.9			44	High	High
SREK1	Q8WXA9	Splicing regulatory glutamine/lysine-rich protein 1 OS=Homo sapiens GN=SREK1 PE=1 SV=1	1.49	2819.2	1892.6			7	High	High
KIN	O60870	DNA/RNA-binding protein KIN17 OS=Homo sapiens GN=KIN PE=1 SV=2	1.489	1069.2	718.2			5	High	High
NELFA; WHSC2	Q9H3P2	Negative elongation factor A OS=Homo sapiens GN=NELFA PE=1 SV=3	1.489	689.2	462.9			8	High	High
ZCCHC11	Q5TAX3	Terminal uridylyltransferase 4 OS=Homo sapiens GN=ZCCHC11 PE=1 SV=3	1.489	1021.9	686.3			5	High	High
CRABP2	P29373	Cellular retinoic acid-binding protein 2 OS=Homo sapiens GN=CRABP2 PE=1 SV=2	1.488	11516	7736.8			10	High	High
DCAF11	Q8TEB1	DDB1- and CUL4-associated factor 11 OS=Homo sapiens GN=DCAF11 PE=1 SV=1	1.488	423	284.3			2	High	High
EIF4G2	P78344	Eukaryotic translation initiation factor 4 gamma 2 OS=Homo sapiens GN=EIF4G2 PE=1 SV=1	1.488	18076	12151.6			30	High	High
GTF3C6	Q969F1	General transcription factor 3C polypeptide 6 OS=Homo sapiens GN=GTF3C6 PE=1 SV=1	1.488	183	123			1	High	High
TRAP1	Q12931	Heat shock protein 75 kDa, mitochondrial OS=Homo sapiens GN=TRAP1 PE=1 SV=3	1.488	21441.2	14413.7			27	High	High
TRMT1L	Q7Z2T5	TRMT1-like protein OS=Homo sapiens GN=TRMT1L PE=1 SV=2	1.488	3347.9	2250.2			8	High	High
DHRS11	Q6UWP2	Dehydrogenase/reductase SDR family member 11 OS=Homo sapiens GN=DHRS11 PE=1 SV=1	1.487	94.4	63.5			1	High	High
FADD	Q13158	FAS-associated death domain protein OS=Homo sapiens GN=FADD PE=1 SV=1	1.487	945.7	635.9			4	High	High
GGT1	P19440	Gamma-glutamyltranspeptidase 1 OS=Homo sapiens GN=GGT1 PE=1 SV=2	1.487	1879.9	1264.5			3	High	High
MRPS28	Q9Y2Q9	28S ribosomal protein S28, mitochondrial OS=Homo sapiens GN=MRPS28 PE=1 SV=1	1.487	3860.6	2595.8			5	High	High
PSME3	P61289	Proteasome activator complex subunit 3 OS=Homo sapiens GN=PSME3 PE=1 SV=1	1.487	8017.1	5392.2			15	High	High
DHX8	Q14562	ATP-dependent RNA helicase DHX8 OS=Homo sapiens GN=DHX8 PE=1 SV=1	1.486	2067.1	1391.1			11	High	High
PPP1R8	Q12972	Nuclear inhibitor of protein phosphatase 1 OS=Homo sapiens GN=PPP1R8 PE=1 SV=2	1.486	3501.8	2357.2			10	High	High
CDC45	O75419	Cell division control protein 45 homolog OS=Homo sapiens GN=CDC45 PE=1 SV=1	1.485	1072.4	722			3	High	High
CRTC2	Q53ET0	CREB-regulated transcription coactivator 2 OS=Homo sapiens GN=CRTC2 PE=1 SV=2	1.485	263.6	177.5			2	High	High
CSTF1	Q05048	Cleavage stimulation factor subunit 1 OS=Homo sapiens GN=CSTF1 PE=1 SV=1	1.485	4922.1	3313.8			10	High	High
ING4	Q9UNL4	Inhibitor of growth protein 4 OS=Homo sapiens GN=ING4 PE=1 SV=1	1.485	234.9	158.1			1	High	High
IWS1	Q96ST2	Protein IWS1 homolog OS=Homo sapiens GN=IWS1 PE=1 SV=2	1.485	5743.3	3868.4			16	High	High
NTPCR	Q9BSD7	Cancer-related nucleoside-triphosphatase OS=Homo sapiens GN=NTPCR PE=1 SV=1	1.485	6521.4	4393			9	High	High
POLE	Q07864	DNA polymerase epsilon catalytic subunit A OS=Homo sapiens GN=POLE PE=1 SV=5	1.485	1685.2	1134.6			4	High	High
PRPF18	Q99633	Pre-mRNA-splicing factor 18 OS=Homo sapiens GN=PRPF18 PE=1 SV=1	1.485	1167.7	786.3			4	High	High
VPRBP; DCAF1	Q9Y4B6	Protein VPRBP OS=Homo sapiens GN=VPRBP PE=1 SV=3	1.485	1061.6	714.9			5	High	High
POLG	P54098	DNA polymerase subunit gamma-1 OS=Homo sapiens GN=POLG PE=1 SV=1	1.484	543.5	366.3			3	High	High
SRSF5	Q13243	Serine/arginine-rich splicing factor 5 OS=Homo sapiens GN=SRSF5 PE=1 SV=1	1.484	11368.8	7659.6			11	High	High
CCDC88C	Q9P219	Protein Daple OS=Homo sapiens GN=CCDC88C PE=1 SV=3	1.483	448.1	302.1			2	High	High
HDHD1; PUDP	Q08623	Pseudouridine-5'-phosphatase OS=Homo sapiens GN=PUDP PE=1 SV=3	1.483	2354.1	1587.3			5	High	High
MAT2B	Q9NZL9	Methionine adenosyltransferase 2 subunit beta OS=Homo sapiens GN=MAT2B PE=1 SV=1	1.483	6534.5	4407.1			10	High	High
NVL	O15381	Nuclear valosin-containing protein-like OS=Homo sapiens GN=NVL PE=1 SV=1	1.483	314.7	212.2			6	High	High
USP34	Q70CQ2	Ubiquitin carboxyl-terminal hydrolase 34 OS=Homo sapiens GN=USP34 PE=1 SV=2	1.483	294	198.3			4	High	High
C6orf108; DNPH1	O43598	2'-deoxynucleoside 5'-phosphate N-hydrolase 1 OS=Homo sapiens GN=DNPH1 PE=1 SV=1	1.482	7197.9	4855.5			9	High	High
EYA3	Q99504	Eyes absent homolog 3 OS=Homo sapiens GN=EYA3 PE=1 SV=3	1.482	331	223.4			2	High	High
MBLAC1	A4D2B0	Metallo-beta-lactamase domain-containing protein 1 OS=Homo sapiens GN=MBLAC1 PE=1 SV=1	1.482	11.4	7.7			1	High	High
RHOB	P62745	Rho-related GTP-binding protein RhoB OS=Homo sapiens GN=RHOB PE=1 SV=1	1.482	759.5	512.4			3	High	High
DDX24	Q9GZR7	ATP-dependent RNA helicase DDX24 OS=Homo sapiens GN=DDX24 PE=1 SV=1	1.481	4059.6	2741.1			13	High	High
GABPA	Q06546	GA-binding protein alpha chain OS=Homo sapiens GN=GABPA PE=1 SV=1	1.481	2908.6	1963.9			8	High	High
PCGF5	Q86SE9	Polycomb group RING finger protein 5 OS=Homo sapiens GN=PCGF5 PE=1 SV=1	1.481	47.6	32.1			1	High	High
TRRAP	Q9Y4A5	Transformation/transcription domain-associated protein OS=Homo sapiens GN=TRRAP PE=1 SV=3	1.481	2474.3	1671			16	High	High
WDR82	Q6UXN9	WD repeat-containing protein 82 OS=Homo sapiens GN=WDR82 PE=1 SV=1	1.481	7484.2	5052.7			10	High	High
FDPS	P14324	Farnesyl pyrophosphate synthase OS=Homo sapiens GN=FDPS PE=1 SV=4	1.48	11480.6	7758.7			9	High	High
LONP1	P36776	Lon protease homolog, mitochondrial OS=Homo sapiens GN=LONP1 PE=1 SV=2	1.48	15486	10461.4			28	High	High
NARF	Q9UHQ1	Nuclear prelamin A recognition factor OS=Homo sapiens GN=NARF PE=1 SV=1	1.48	30.9	20.9			1	High	High
NOP16	Q9Y3C1	Nucleolar protein 16 OS=Homo sapiens GN=NOP16 PE=1 SV=2	1.48	1475.2	997			3	High	High
PHLDB2	Q86SQ0	Pleckstrin homology-like domain family B member 2 OS=Homo sapiens GN=PHLDB2 PE=1 SV=2	1.48	890.9	601.9			4	High	High
CCT3	P49368	T-complex protein 1 subunit gamma OS=Homo sapiens GN=CCT3 PE=1 SV=4	1.479	58035.6	39250.6			43	High	High
ECT2	Q9H8V3	Protein ECT2 OS=Homo sapiens GN=ECT2 PE=1 SV=4	1.479	274.6	185.6			3	High	High
GCLM	P48507	Glutamate--cysteine ligase regulatory subunit OS=Homo sapiens GN=GCLM PE=1 SV=1	1.479	1004.7	679.3			4	High	High
CA8	P35219	Carbonic anhydrase-related protein OS=Homo sapiens GN=CA8 PE=1 SV=3	1.478	314.5	212.8			2	High	High
DPCD	Q9BVM2	Protein DPCD OS=Homo sapiens GN=DPCD PE=1 SV=2	1.478	2786.8	1885.4			5	High	High
NFKBIL1	Q9UBC1	NF-kappa-B inhibitor-like protein 1 OS=Homo sapiens GN=NFKBIL1 PE=1 SV=1	1.478	386.6	261.5			2	High	High
	H0YAA0	Uncharacterized protein (Fragment) OS=Homo sapiens PE=4 SV=1	1.477	48.2	32.6			1	High	High
NR3C1	P04150	Glucocorticoid receptor OS=Homo sapiens GN=NR3C1 PE=1 SV=1	1.477	503.3	340.8			2	High	High
RPRD2	Q5VT52	Regulation of nuclear pre-mRNA domain-containing protein 2 OS=Homo sapiens GN=RPRD2 PE=1 SV=1	1.477	4979.3	3370.7			18	High	High
RRP8	O43159	Ribosomal RNA-processing protein 8 OS=Homo sapiens GN=RRP8 PE=1 SV=2	1.477	2126	1438.9			5	High	High
ZNF259; ZPR1	O75312	Zinc finger protein ZPR1 OS=Homo sapiens GN=ZPR1 PE=1 SV=1	1.477	5105.9	3456.7			11	High	High
DNAJC2	Q99543	DnaJ homolog subfamily C member 2 OS=Homo sapiens GN=DNAJC2 PE=1 SV=4	1.476	4741.8	3213.6			17	High	High
EIF2B1	Q14232	Translation initiation factor eIF-2B subunit alpha OS=Homo sapiens GN=EIF2B1 PE=1 SV=1	1.476	5890.9	3990.9			10	High	High
SRP19	P09132	Signal recognition particle 19 kDa protein OS=Homo sapiens GN=SRP19 PE=1 SV=3	1.476	1278.3	866			6	High	High
RPLP0P6	Q8NHW5	60S acidic ribosomal protein P0-like OS=Homo sapiens GN=RPLP0P6 PE=5 SV=1	1.475	245.6	166.5			1	High	High
ZNF768	Q9H5H4	Zinc finger protein 768 OS=Homo sapiens GN=ZNF768 PE=1 SV=2	1.475	681.7	462.1			6	High	High
CCDC58	Q4VC31	Coiled-coil domain-containing protein 58 OS=Homo sapiens GN=CCDC58 PE=1 SV=1	1.474	4354.6	2953.7			4	High	High
GTF3C2	Q8WUA4	General transcription factor 3C polypeptide 2 OS=Homo sapiens GN=GTF3C2 PE=1 SV=2	1.474	471	319.6			4	High	High
THOP1	P52888	Thimet oligopeptidase OS=Homo sapiens GN=THOP1 PE=1 SV=2	1.472	15609.9	10607.5			24	High	High
TSFM	P43897	Elongation factor Ts, mitochondrial OS=Homo sapiens GN=TSFM PE=1 SV=2	1.472	8730.9	5932.7			10	High	High
	H0YHG0	Uncharacterized protein (Fragment) OS=Homo sapiens PE=1 SV=1	1.471	17098.3	11624.7			11	High	High
GOT2	P00505	Aspartate aminotransferase, mitochondrial OS=Homo sapiens GN=GOT2 PE=1 SV=3	1.471	18394.1	12505.4			19	High	High
HERPUD1	Q15011	Homocysteine-responsive endoplasmic reticulum-resident ubiquitin-like domain member 1 protein OS=Homo sapiens GN=HERPUD1 PE=1 SV=1	1.471	73.7	50.1			1	High	High
IFT27	Q9BW83	Intraflagellar transport protein 27 homolog OS=Homo sapiens GN=IFT27 PE=1 SV=1	1.471	3562.3	2421.1			8	High	High
SRSF2	Q01130	Serine/arginine-rich splicing factor 2 OS=Homo sapiens GN=SRSF2 PE=1 SV=4	1.471	22675.4	15414.2			11	High	High
WDFY1	Q8IWB7	WD repeat and FYVE domain-containing protein 1 OS=Homo sapiens GN=WDFY1 PE=1 SV=1	1.471	5996.4	4077.8			11	High	High
WRN	Q14191	Werner syndrome ATP-dependent helicase OS=Homo sapiens GN=WRN PE=1 SV=2	1.471	180.2	122.5			1	High	High
KIF3A	Q9Y496	Kinesin-like protein KIF3A OS=Homo sapiens GN=KIF3A PE=1 SV=4	1.47	864.9	588.2			4	High	High
PRMT3	O60678	Protein arginine N-methyltransferase 3 OS=Homo sapiens GN=PRMT3 PE=1 SV=3	1.47	2247.2	1528.6			9	High	High
RRP15	Q9Y3B9	RRP15-like protein OS=Homo sapiens GN=RRP15 PE=1 SV=2	1.47	1469.3	999.5			3	High	High
TMBIM1	Q969X1	Protein lifeguard 3 OS=Homo sapiens GN=TMBIM1 PE=1 SV=2	1.47	70.3	47.8			1	High	High
WDR46	O15213	WD repeat-containing protein 46 OS=Homo sapiens GN=WDR46 PE=1 SV=3	1.47	125.9	85.6			2	High	High
LSM2	Q9Y333	U6 snRNA-associated Sm-like protein LSm2 OS=Homo sapiens GN=LSM2 PE=1 SV=1	1.469	3082.9	2098.4			6	High	High
PCBP3	P57721	Poly(rC)-binding protein 3 OS=Homo sapiens GN=PCBP3 PE=2 SV=2	1.469	479.5	326.5			1	High	High
SNRPC	P09234	U1 small nuclear ribonucleoprotein C OS=Homo sapiens GN=SNRPC PE=1 SV=1	1.469	8006.9	5449			4	High	High
CHD4	Q14839	Chromodomain-helicase-DNA-binding protein 4 OS=Homo sapiens GN=CHD4 PE=1 SV=2	1.468	26228.1	17869.8			44	High	High
KIAA0020; PUM3	Q15397	Pumilio homolog 3 OS=Homo sapiens GN=PUM3 PE=1 SV=3	1.468	1282.2	873.2			7	High	High
MIF	P14174	Macrophage migration inhibitory factor OS=Homo sapiens GN=MIF PE=1 SV=4	1.468	3092.7	2106.7			4	High	High
PHF5A	Q7RTV0	PHD finger-like domain-containing protein 5A OS=Homo sapiens GN=PHF5A PE=1 SV=1	1.468	6355.9	4330.8			7	High	High
PSMG4	Q5JS54	Proteasome assembly chaperone 4 OS=Homo sapiens GN=PSMG4 PE=2 SV=2	1.468	529.9	361			2	High	High
CUTC	Q9NTM9	Copper homeostasis protein cutC homolog OS=Homo sapiens GN=CUTC PE=1 SV=1	1.467	633	431.5			3	High	High
PCDHGC4	Q9Y5F7	Protocadherin gamma-C4 OS=Homo sapiens GN=PCDHGC4 PE=2 SV=1	1.467	459.4	313			1	High	High
PRPF8	Q6P2Q9	Pre-mRNA-processing-splicing factor 8 OS=Homo sapiens GN=PRPF8 PE=1 SV=2	1.467	43075.1	29370			69	High	High
TRIM27	P14373	Zinc finger protein RFP OS=Homo sapiens GN=TRIM27 PE=1 SV=1	1.467	323.6	220.6			1	High	High
LOC285556	D6RIA3	Protein LOC285556 OS=Homo sapiens GN=LOC285556 PE=4 SV=1	1.466	239.1	163.1			1	High	High
TBCD	Q9BTW9	Tubulin-specific chaperone D OS=Homo sapiens GN=TBCD PE=1 SV=2	1.466	15187.4	10357.3			23	High	High
CLIP4	Q8N3C7	CAP-Gly domain-containing linker protein 4 OS=Homo sapiens GN=CLIP4 PE=1 SV=1	1.465	396.1	270.3			1	High	High
NCBP2	P52298	Nuclear cap-binding protein subunit 2 OS=Homo sapiens GN=NCBP2 PE=1 SV=1	1.465	4103	2801.6			4	High	High
RANBP2	P49792	E3 SUMO-protein ligase RanBP2 OS=Homo sapiens GN=RANBP2 PE=1 SV=2	1.465	50966.2	34778.6			70	High	High
RBM7	Q9Y580	RNA-binding protein 7 OS=Homo sapiens GN=RBM7 PE=1 SV=1	1.465	823	561.8			3	High	High
TMCC3	Q9ULS5	Transmembrane and coiled-coil domains protein 3 OS=Homo sapiens GN=TMCC3 PE=2 SV=3	1.465	93.1	63.6			1	High	High
NSUN4	Q96CB9	5-methylcytosine rRNA methyltransferase NSUN4 OS=Homo sapiens GN=NSUN4 PE=1 SV=2	1.464	85.4	58.4			1	High	High
SART3	Q15020	Squamous cell carcinoma antigen recognized by T-cells 3 OS=Homo sapiens GN=SART3 PE=1 SV=1	1.464	21869.1	14933.9			40	High	High
TSPYL1	Q9H0U9	Testis-specific Y-encoded-like protein 1 OS=Homo sapiens GN=TSPYL1 PE=1 SV=3	1.464	1147.5	783.9			1	High	High
DDX18	Q9NVP1	ATP-dependent RNA helicase DDX18 OS=Homo sapiens GN=DDX18 PE=1 SV=2	1.463	6889.2	4708.7			17	High	High
PDE12	Q6L8Q7	2',5'-phosphodiesterase 12 OS=Homo sapiens GN=PDE12 PE=1 SV=2	1.463	2179.6	1490.3			7	High	High
TRMT10C	Q7L0Y3	Mitochondrial ribonuclease P protein 1 OS=Homo sapiens GN=TRMT10C PE=1 SV=2	1.463	6483.9	4431.3			17	High	High
DHX37	Q8IY37	Probable ATP-dependent RNA helicase DHX37 OS=Homo sapiens GN=DHX37 PE=1 SV=1	1.462	497.7	340.3			2	High	High
PTPN11	Q06124	Tyrosine-protein phosphatase non-receptor type 11 OS=Homo sapiens GN=PTPN11 PE=1 SV=2	1.462	10055	6877.8			21	High	High
SUZ12	Q15022	Polycomb protein SUZ12 OS=Homo sapiens GN=SUZ12 PE=1 SV=3	1.462	914.7	625.7			2	High	High
CLCN3	P51790	H(+)/Cl(-) exchange transporter 3 OS=Homo sapiens GN=CLCN3 PE=1 SV=2	1.461	2427.2	1661			3	High	High
DNMT3B	Q9UBC3	DNA (cytosine-5)-methyltransferase 3B OS=Homo sapiens GN=DNMT3B PE=1 SV=1	1.461	2334.1	1597.1			7	High	High
KHDRBS1	Q07666	KH domain-containing, RNA-binding, signal transduction-associated protein 1 OS=Homo sapiens GN=KHDRBS1 PE=1 SV=1	1.461	19366.8	13259.4			14	High	High
RCC1	P18754	Regulator of chromosome condensation OS=Homo sapiens GN=RCC1 PE=1 SV=1	1.461	6811.4	4662.4			13	High	High
TXNDC9	O14530	Thioredoxin domain-containing protein 9 OS=Homo sapiens GN=TXNDC9 PE=1 SV=2	1.461	442.3	302.8			3	High	High
ZNF687	Q8N1G0	Zinc finger protein 687 OS=Homo sapiens GN=ZNF687 PE=1 SV=1	1.461	496.1	339.6			3	High	High
C17orf97	Q6ZQX7	Protein LIAT1 OS=Homo sapiens GN=LIAT1 PE=2 SV=2	1.46	234.7	160.8			1	High	High
HLA-A	P01891	HLA class I histocompatibility antigen, A-68 alpha chain OS=Homo sapiens GN=HLA-A PE=1 SV=4	1.46	1188.5	813.9			4	High	High
PIBF1	Q8WXW3	Progesterone-induced-blocking factor 1 OS=Homo sapiens GN=PIBF1 PE=1 SV=2	1.46	92.7	63.5			2	High	High
RAB3B	P20337	Ras-related protein Rab-3B OS=Homo sapiens GN=RAB3B PE=1 SV=2	1.46	638.9	437.6			2	High	High
SCAMP3	O14828	Secretory carrier-associated membrane protein 3 OS=Homo sapiens GN=SCAMP3 PE=1 SV=3	1.46	6005	4113			10	High	High
SHROOM3	Q8TF72	Protein Shroom3 OS=Homo sapiens GN=SHROOM3 PE=1 SV=2	1.46	43.7	29.9			1	High	High
	U3KPZ7	Uncharacterized protein OS=Homo sapiens PE=4 SV=1	1.459	5634.6	3861.7			13	High	High
ERCC5	P28715	DNA repair protein complementing XP-G cells OS=Homo sapiens GN=ERCC5 PE=1 SV=3	1.459	939.3	643.7			5	High	High
PLRG1	O43660	Pleiotropic regulator 1 OS=Homo sapiens GN=PLRG1 PE=1 SV=1	1.459	4565.5	3128.6			10	High	High
PRAF2	O60831	PRA1 family protein 2 OS=Homo sapiens GN=PRAF2 PE=1 SV=1	1.459	1704.9	1168.7			3	High	High
SNUPN	O95149	Snurportin-1 OS=Homo sapiens GN=SNUPN PE=1 SV=1	1.459	637.8	437.2			2	High	High
	H7BYZ3	Uncharacterized protein OS=Homo sapiens PE=4 SV=1	1.458	193.2	132.5			2	High	High
C21orf59	P57076	UPF0769 protein C21orf59 OS=Homo sapiens GN=C21orf59 PE=1 SV=1	1.458	927.2	635.8			3	High	High
DSN1	Q9H410	Kinetochore-associated protein DSN1 homolog OS=Homo sapiens GN=DSN1 PE=1 SV=2	1.458	435.5	298.7			2	High	High
ELK1	P19419	ETS domain-containing protein Elk-1 OS=Homo sapiens GN=ELK1 PE=1 SV=2	1.458	133.8	91.8			1	High	High
EPS8	Q12929	Epidermal growth factor receptor kinase substrate 8 OS=Homo sapiens GN=EPS8 PE=1 SV=1	1.458	285.8	196			4	High	High
PDXP	Q96GD0	Pyridoxal phosphate phosphatase OS=Homo sapiens GN=PDXP PE=1 SV=2	1.458	3661.9	2511.7			11	High	High
MSI2	Q96DH6	RNA-binding protein Musashi homolog 2 OS=Homo sapiens GN=MSI2 PE=1 SV=1	1.457	2967.4	2036.8			4	High	High
RPS6KA1	Q15418	Ribosomal protein S6 kinase alpha-1 OS=Homo sapiens GN=RPS6KA1 PE=1 SV=2	1.457	3397.2	2331.6			10	High	High
RRP1	P56182	Ribosomal RNA processing protein 1 homolog A OS=Homo sapiens GN=RRP1 PE=1 SV=1	1.457	1779.2	1220.8			8	High	High
ZC4H2	Q9NQZ6	Zinc finger C4H2 domain-containing protein OS=Homo sapiens GN=ZC4H2 PE=1 SV=1	1.457	38.5	26.5			1	High	High
CSDA; YBX3	P16989	Y-box-binding protein 3 OS=Homo sapiens GN=YBX3 PE=1 SV=4	1.456	2724.5	1871.4			7	High	High
CWC22	Q9HCG8	Pre-mRNA-splicing factor CWC22 homolog OS=Homo sapiens GN=CWC22 PE=1 SV=3	1.456	1770.1	1215.7			9	High	High
HSPBP1	Q9NZL4	Hsp70-binding protein 1 OS=Homo sapiens GN=HSPBP1 PE=1 SV=1	1.456	2569.8	1764.6			8	High	High
SMG1	Q96Q15	Serine/threonine-protein kinase SMG1 OS=Homo sapiens GN=SMG1 PE=1 SV=3	1.456	967.6	664.6			8	High	High
SRA1	Q9HD15	Steroid receptor RNA activator 1 OS=Homo sapiens GN=SRA1 PE=1 SV=1	1.456	2471.6	1697			8	High	High
TMX1	Q9H3N1	Thioredoxin-related transmembrane protein 1 OS=Homo sapiens GN=TMX1 PE=1 SV=1	1.456	5215.3	3582.9			12	High	High
C1D	Q13901	Nuclear nucleic acid-binding protein C1D OS=Homo sapiens GN=C1D PE=1 SV=1	1.455	446.1	306.7			1	High	High
CNNM3	Q8NE01	Metal transporter CNNM3 OS=Homo sapiens GN=CNNM3 PE=1 SV=1	1.455	2122.4	1458.2			6	High	High
FAM107B	Q9H098	Protein FAM107B OS=Homo sapiens GN=FAM107B PE=1 SV=1	1.455	362.2	248.9			4	High	High
MESDC2; MESD	Q14696	LDLR chaperone MESD OS=Homo sapiens GN=MESDC2 PE=1 SV=2	1.455	3432.9	2360			7	High	High
SAR1A	Q9NR31	GTP-binding protein SAR1a OS=Homo sapiens GN=SAR1A PE=1 SV=1	1.455	6545	4499.2			6	High	High
METTL17	Q9H7H0	Methyltransferase-like protein 17, mitochondrial OS=Homo sapiens GN=METTL17 PE=1 SV=1	1.454	89.6	61.6			2	High	High
SLC25A23	Q9BV35	Calcium-binding mitochondrial carrier protein SCaMC-3 OS=Homo sapiens GN=SLC25A23 PE=1 SV=2	1.454	570.7	392.6			1	High	High
ADSL	P30566	Adenylosuccinate lyase OS=Homo sapiens GN=ADSL PE=1 SV=2	1.453	12018.9	8270.8			15	High	High
BAIAP2L1	Q9UHR4	Brain-specific angiogenesis inhibitor 1-associated protein 2-like protein 1 OS=Homo sapiens GN=BAIAP2L1 PE=1 SV=2	1.453	1130.5	778.1			4	High	High
IK	Q13123	Protein Red OS=Homo sapiens GN=IK PE=1 SV=3	1.453	12103.8	8327.4			19	High	High
NUF2	Q9BZD4	Kinetochore protein Nuf2 OS=Homo sapiens GN=NUF2 PE=1 SV=2	1.453	1813.6	1248.5			8	High	High
RPAP2	Q8IXW5	Putative RNA polymerase II subunit B1 CTD phosphatase RPAP2 OS=Homo sapiens GN=RPAP2 PE=1 SV=1	1.453	135.7	93.4			1	High	High
WDR18	Q9BV38	WD repeat-containing protein 18 OS=Homo sapiens GN=WDR18 PE=1 SV=2	1.453	5478.9	3769.5			11	High	High
CPOX	P36551	Oxygen-dependent coproporphyrinogen-III oxidase, mitochondrial OS=Homo sapiens GN=CPOX PE=1 SV=3	1.452	4748.7	3271			11	High	High
EIF3A	Q14152	Eukaryotic translation initiation factor 3 subunit A OS=Homo sapiens GN=EIF3A PE=1 SV=1	1.452	57285	39444.4			70	High	High
GSE1	Q14687	Genetic suppressor element 1 OS=Homo sapiens GN=GSE1 PE=1 SV=3	1.452	176.4	121.5			3	High	High
LARS	Q9P2J5	Leucine--tRNA ligase, cytoplasmic OS=Homo sapiens GN=LARS PE=1 SV=2	1.452	44594.1	30722			53	High	High
LPCAT1	Q8NF37	Lysophosphatidylcholine acyltransferase 1 OS=Homo sapiens GN=LPCAT1 PE=1 SV=2	1.452	1650.6	1137			5	High	High
MTPAP	Q9NVV4	Poly(A) RNA polymerase, mitochondrial OS=Homo sapiens GN=MTPAP PE=1 SV=1	1.452	3718.2	2560.2			11	High	High
HELQ	Q8TDG4	Helicase POLQ-like OS=Homo sapiens GN=HELQ PE=1 SV=2	1.451	1162.1	801.2			1	High	High
MEPCE	Q7L2J0	7SK snRNA methylphosphate capping enzyme OS=Homo sapiens GN=MEPCE PE=1 SV=1	1.451	1856.4	1279.4			9	High	High
RAB23	Q9ULC3	Ras-related protein Rab-23 OS=Homo sapiens GN=RAB23 PE=1 SV=1	1.451	1675.8	1154.9			6	High	High
S100P	P25815	Protein S100-P OS=Homo sapiens GN=S100P PE=1 SV=2	1.451	414.3	285.5			1	High	High
SIPA1	Q96FS4	Signal-induced proliferation-associated protein 1 OS=Homo sapiens GN=SIPA1 PE=1 SV=1	1.451	114.7	79			1	High	High
TMEM123	Q8N131	Porimin OS=Homo sapiens GN=TMEM123 PE=1 SV=1	1.451	257.6	177.5			1	High	High
BAZ1B	Q9UIG0	Tyrosine-protein kinase BAZ1B OS=Homo sapiens GN=BAZ1B PE=1 SV=2	1.45	2945.8	2031.5			10	High	High
MRPS2	Q9Y399	28S ribosomal protein S2, mitochondrial OS=Homo sapiens GN=MRPS2 PE=1 SV=1	1.45	2107	1453.2			5	High	High
NOL8	Q76FK4	Nucleolar protein 8 OS=Homo sapiens GN=NOL8 PE=1 SV=1	1.45	154.1	106.3			2	High	High
PSMG3	Q9BT73	Proteasome assembly chaperone 3 OS=Homo sapiens GN=PSMG3 PE=1 SV=1	1.45	983.6	678.2			3	High	High
SF1	Q15637	Splicing factor 1 OS=Homo sapiens GN=SF1 PE=1 SV=4	1.45	12022	8289.1			13	High	High
TPD52	P55327	Tumor protein D52 OS=Homo sapiens GN=TPD52 PE=1 SV=2	1.45	5194.7	3583.4			7	High	High
XRCC6	P12956	X-ray repair cross-complementing protein 6 OS=Homo sapiens GN=XRCC6 PE=1 SV=2	1.45	66809.2	46073.8			48	High	High
C19orf6; TMEM259	Q4ZIN3	Membralin OS=Homo sapiens GN=TMEM259 PE=1 SV=1	1.449	438.3	302.6			2	High	High
CENPF	P49454	Centromere protein F OS=Homo sapiens GN=CENPF PE=1 SV=2	1.449	967.2	667.3			3	High	High
OGDHL	Q9ULD0	2-oxoglutarate dehydrogenase-like, mitochondrial OS=Homo sapiens GN=OGDHL PE=1 SV=3	1.449	578.4	399.2			3	High	High
CCDC85B	Q15834	Coiled-coil domain-containing protein 85B OS=Homo sapiens GN=CCDC85B PE=1 SV=2	1.448	21	14.5			1	High	High
PAN3	Q58A45	PAB-dependent poly(A)-specific ribonuclease subunit PAN3 OS=Homo sapiens GN=PAN3 PE=1 SV=3	1.448	135.3	93.4			1	High	High
POLR1C	O15160	DNA-directed RNA polymerases I and III subunit RPAC1 OS=Homo sapiens GN=POLR1C PE=1 SV=1	1.448	636.8	440			6	High	High
SRSF6	Q13247	Serine/arginine-rich splicing factor 6 OS=Homo sapiens GN=SRSF6 PE=1 SV=2	1.448	33912	23424.8			16	High	High
ALKBH1	Q13686	DNA demethylase ALKBH1 OS=Homo sapiens GN=ALKBH1 PE=1 SV=2	1.447	125.6	86.8			2	High	High
ATXN2	Q99700	Ataxin-2 OS=Homo sapiens GN=ATXN2 PE=1 SV=2	1.447	5709.5	3945.8			15	High	High
CCBL2; KYAT3	Q6YP21	Kynurenine--oxoglutarate transaminase 3 OS=Homo sapiens GN=KYAT3 PE=1 SV=1	1.447	2942.1	2032.5			7	High	High
GTPBP4	Q9BZE4	Nucleolar GTP-binding protein 1 OS=Homo sapiens GN=GTPBP4 PE=1 SV=3	1.447	6821.4	4715.5			16	High	High
HOMER2	Q9NSB8	Homer protein homolog 2 OS=Homo sapiens GN=HOMER2 PE=1 SV=1	1.447	621.8	429.6			2	High	High
NSUN5	Q96P11	Probable 28S rRNA (cytosine-C(5))-methyltransferase OS=Homo sapiens GN=NSUN5 PE=1 SV=2	1.446	1076.3	744.4			5	High	High
TDRD7	Q8NHU6	Tudor domain-containing protein 7 OS=Homo sapiens GN=TDRD7 PE=1 SV=2	1.446	147	101.6			2	High	High
FBXW11	Q9UKB1	F-box/WD repeat-containing protein 11 OS=Homo sapiens GN=FBXW11 PE=1 SV=1	1.445	637.4	441			3	High	High
NCAPG2	Q86XI2	Condensin-2 complex subunit G2 OS=Homo sapiens GN=NCAPG2 PE=1 SV=1	1.445	549.6	380.4			5	High	High
PDGFRB	P09619	Platelet-derived growth factor receptor beta OS=Homo sapiens GN=PDGFRB PE=1 SV=1	1.445	100	69.2			1	High	High
TAF10	Q12962	Transcription initiation factor TFIID subunit 10 OS=Homo sapiens GN=TAF10 PE=1 SV=1	1.445	843.1	583.7			3	High	High
BMS1	Q14692	Ribosome biogenesis protein BMS1 homolog OS=Homo sapiens GN=BMS1 PE=1 SV=1	1.444	760.7	526.8			6	High	High
MARCKSL1	P49006	MARCKS-related protein OS=Homo sapiens GN=MARCKSL1 PE=1 SV=2	1.444	7455.9	5162			11	High	High
NUP43	Q8NFH3	Nucleoporin Nup43 OS=Homo sapiens GN=NUP43 PE=1 SV=1	1.443	2413.3	1671.9			7	High	High
NUP85	Q9BW27	Nuclear pore complex protein Nup85 OS=Homo sapiens GN=NUP85 PE=1 SV=1	1.443	4137.4	2866.5			11	High	High
RSF1	Q96T23	Remodeling and spacing factor 1 OS=Homo sapiens GN=RSF1 PE=1 SV=2	1.443	8480.7	5876			32	High	High
ANAPC13	Q9BS18	Anaphase-promoting complex subunit 13 OS=Homo sapiens GN=ANAPC13 PE=1 SV=1	1.442	123.3	85.5			1	High	High
CALM3; CALM2; CALM1	P62158	Calmodulin OS=Homo sapiens GN=CALM1 PE=1 SV=2	1.442	26050	18064.7			12	High	High
FARS2	O95363	Phenylalanine--tRNA ligase, mitochondrial OS=Homo sapiens GN=FARS2 PE=1 SV=1	1.442	512.1	355			2	High	High
KBTBD11	O94819	Kelch repeat and BTB domain-containing protein 11 OS=Homo sapiens GN=KBTBD11 PE=1 SV=1	1.442	22.6	15.7			1	High	High
PDCD2L	Q9BRP1	Programmed cell death protein 2-like OS=Homo sapiens GN=PDCD2L PE=1 SV=1	1.442	477.3	331			1	High	High
RRP1B	Q14684	Ribosomal RNA processing protein 1 homolog B OS=Homo sapiens GN=RRP1B PE=1 SV=3	1.442	3440.7	2385.8			12	High	High
CDC26	Q8NHZ8	Anaphase-promoting complex subunit CDC26 OS=Homo sapiens GN=CDC26 PE=1 SV=1	1.441	984.6	683.3			4	High	High
CREB1	P16220	Cyclic AMP-responsive element-binding protein 1 OS=Homo sapiens GN=CREB1 PE=1 SV=2	1.441	3274.4	2272.5			2	High	High
KDM3B	Q7LBC6	Lysine-specific demethylase 3B OS=Homo sapiens GN=KDM3B PE=1 SV=2	1.441	10293.1	7140.7			31	High	High
LARP4B	Q92615	La-related protein 4B OS=Homo sapiens GN=LARP4B PE=1 SV=3	1.441	1860.1	1290.7			7	High	High
UBAP2L	Q14157	Ubiquitin-associated protein 2-like OS=Homo sapiens GN=UBAP2L PE=1 SV=2	1.441	21471.3	14899.6			25	High	High
GMPPB	Q9Y5P6	Mannose-1-phosphate guanyltransferase beta OS=Homo sapiens GN=GMPPB PE=1 SV=2	1.44	1838.1	1276.2			4	High	High
LIG3	P49916	DNA ligase 3 OS=Homo sapiens GN=LIG3 PE=1 SV=2	1.44	10276	7134.6			23	High	High
PSMF1	Q92530	Proteasome inhibitor PI31 subunit OS=Homo sapiens GN=PSMF1 PE=1 SV=2	1.44	1010.4	701.6			6	High	High
RALGAPA1	Q6GYQ0	Ral GTPase-activating protein subunit alpha-1 OS=Homo sapiens GN=RALGAPA1 PE=1 SV=1	1.44	1377.7	956.9			7	High	High
SNRPD2	P62316	Small nuclear ribonucleoprotein Sm D2 OS=Homo sapiens GN=SNRPD2 PE=1 SV=1	1.439	12170.9	8457.3			8	High	High
ARL2	P36404	ADP-ribosylation factor-like protein 2 OS=Homo sapiens GN=ARL2 PE=1 SV=4	1.438	1962.2	1364.9			2	High	High
ATP2B1	P20020	Plasma membrane calcium-transporting ATPase 1 OS=Homo sapiens GN=ATP2B1 PE=1 SV=3	1.438	6699.2	4659.1			14	High	High
HN1L; JPT2	Q9H910	Hematological and neurological expressed 1-like protein OS=Homo sapiens GN=HN1L PE=1 SV=1	1.438	10426.8	7249.5			12	High	High
MRPL45	Q9BRJ2	39S ribosomal protein L45, mitochondrial OS=Homo sapiens GN=MRPL45 PE=1 SV=2	1.438	823.3	572.6			4	High	High
RPS10	P46783	40S ribosomal protein S10 OS=Homo sapiens GN=RPS10 PE=1 SV=1	1.438	16184.1	11258.2			12	High	High
TPBG	Q13641	Trophoblast glycoprotein OS=Homo sapiens GN=TPBG PE=1 SV=1	1.438	1022	710.5			3	High	High
TUFT1	Q9NNX1	Tuftelin OS=Homo sapiens GN=TUFT1 PE=1 SV=1	1.438	329.1	228.8			1	High	High
YIPF6	Q96EC8	Protein YIPF6 OS=Homo sapiens GN=YIPF6 PE=1 SV=2	1.438	410.2	285.2			1	High	High
NMT2	O60551	Glycylpeptide N-tetradecanoyltransferase 2 OS=Homo sapiens GN=NMT2 PE=1 SV=1	1.437	824.4	573.5			3	High	High
TMEM43	Q9BTV4	Transmembrane protein 43 OS=Homo sapiens GN=TMEM43 PE=1 SV=1	1.437	5462.3	3801.3			11	High	High
CDC37	Q16543	Hsp90 co-chaperone Cdc37 OS=Homo sapiens GN=CDC37 PE=1 SV=1	1.436	18995.1	13226.5			22	High	High
TWISTNB	Q3B726	DNA-directed RNA polymerase I subunit RPA43 OS=Homo sapiens GN=TWISTNB PE=1 SV=1	1.436	462.2	321.9			2	High	High
FAR1	Q8WVX9	Fatty acyl-CoA reductase 1 OS=Homo sapiens GN=FAR1 PE=1 SV=1	1.435	558.5	389.1			2	High	High
GDAP1	Q8TB36	Ganglioside-induced differentiation-associated protein 1 OS=Homo sapiens GN=GDAP1 PE=1 SV=3	1.435	2355.9	1642			5	High	High
GLE1	Q53GS7	Nucleoporin GLE1 OS=Homo sapiens GN=GLE1 PE=1 SV=2	1.435	132.2	92.1			1	High	High
GSTCD	Q8NEC7	Glutathione S-transferase C-terminal domain-containing protein OS=Homo sapiens GN=GSTCD PE=1 SV=2	1.435	821.4	572.2			4	High	High
ANAPC1	Q9H1A4	Anaphase-promoting complex subunit 1 OS=Homo sapiens GN=ANAPC1 PE=1 SV=1	1.434	2115.5	1475			6	High	High
GLRX5	Q86SX6	Glutaredoxin-related protein 5, mitochondrial OS=Homo sapiens GN=GLRX5 PE=1 SV=2	1.434	3285.1	2291.5			4	High	High
NTAN1	Q96AB6	Protein N-terminal asparagine amidohydrolase OS=Homo sapiens GN=NTAN1 PE=1 SV=3	1.434	355.8	248.2			1	High	High
SAFB	Q15424	Scaffold attachment factor B1 OS=Homo sapiens GN=SAFB PE=1 SV=4	1.434	38818.1	27067.9			21	High	High
ZC3HAV1	Q7Z2W4	Zinc finger CCCH-type antiviral protein 1 OS=Homo sapiens GN=ZC3HAV1 PE=1 SV=3	1.434	8628.6	6018.2			21	High	High
ZNF622	Q969S3	Zinc finger protein 622 OS=Homo sapiens GN=ZNF622 PE=1 SV=1	1.434	1365.2	952			5	High	High
ANP32E	Q9BTT0	Acidic leucine-rich nuclear phosphoprotein 32 family member E OS=Homo sapiens GN=ANP32E PE=1 SV=1	1.433	7009.7	4890.2			14	High	High
CHCHD4	Q8N4Q1	Mitochondrial intermembrane space import and assembly protein 40 OS=Homo sapiens GN=CHCHD4 PE=1 SV=1	1.433	342.7	239.1			3	High	High
CLASRP	Q8N2M8	CLK4-associating serine/arginine rich protein OS=Homo sapiens GN=CLASRP PE=1 SV=4	1.433	1265.9	883.1			3	High	High
DCTD	P32321	Deoxycytidylate deaminase OS=Homo sapiens GN=DCTD PE=1 SV=2	1.433	1383.1	965.2			5	High	High
DDX3X	O00571	ATP-dependent RNA helicase DDX3X OS=Homo sapiens GN=DDX3X PE=1 SV=3	1.433	38340.8	26764.4			37	High	High
ERO1L; ERO1A	Q96HE7	ERO1-like protein alpha OS=Homo sapiens GN=ERO1A PE=1 SV=2	1.433	7812.5	5450.8			16	High	High
FBXL12	Q9NXK8	F-box/LRR-repeat protein 12 OS=Homo sapiens GN=FBXL12 PE=1 SV=1	1.433	137.8	96.2			1	High	High
SIGMAR1	Q99720	Sigma non-opioid intracellular receptor 1 OS=Homo sapiens GN=SIGMAR1 PE=1 SV=1	1.433	222.9	155.5			2	High	High
ZFYVE19	Q96K21	Abscission/NoCut checkpoint regulator OS=Homo sapiens GN=ZFYVE19 PE=1 SV=3	1.433	1096.6	765.3			8	High	High
COA6	Q5JTJ3	Cytochrome c oxidase assembly factor 6 homolog OS=Homo sapiens GN=COA6 PE=1 SV=1	1.432	1672.8	1168.5			4	High	High
PAFAH2	Q99487	Platelet-activating factor acetylhydrolase 2, cytoplasmic OS=Homo sapiens GN=PAFAH2 PE=1 SV=1	1.432	46.5	32.5			1	High	High
BOLA1	Q9Y3E2	BolA-like protein 1 OS=Homo sapiens GN=BOLA1 PE=1 SV=1	1.431	1096.5	766			3	High	High
FDXR	P22570	NADPH:adrenodoxin oxidoreductase, mitochondrial OS=Homo sapiens GN=FDXR PE=1 SV=3	1.431	3035.8	2121.8			12	High	High
NFATC2IP	Q8NCF5	NFATC2-interacting protein OS=Homo sapiens GN=NFATC2IP PE=1 SV=1	1.431	734	513			4	High	High
SRSF3	P84103	Serine/arginine-rich splicing factor 3 OS=Homo sapiens GN=SRSF3 PE=1 SV=1	1.431	27919.2	19508.9			8	High	High
CEP97	Q8IW35	Centrosomal protein of 97 kDa OS=Homo sapiens GN=CEP97 PE=1 SV=1	1.43	1066.2	745.3			6	High	High
NT5DC2	Q9H857	5'-nucleotidase domain-containing protein 2 OS=Homo sapiens GN=NT5DC2 PE=1 SV=1	1.429	2238.5	1566.8			7	High	High
PDIA4	P13667	Protein disulfide-isomerase A4 OS=Homo sapiens GN=PDIA4 PE=1 SV=2	1.428	55034	38549.8			39	High	High
TRAF2	Q12933	TNF receptor-associated factor 2 OS=Homo sapiens GN=TRAF2 PE=1 SV=2	1.428	497.8	348.5			4	High	High
GAPVD1	Q14C86	GTPase-activating protein and VPS9 domain-containing protein 1 OS=Homo sapiens GN=GAPVD1 PE=1 SV=2	1.427	11579	8112.1			28	High	High
MYH9	P35579	Myosin-9 OS=Homo sapiens GN=MYH9 PE=1 SV=4	1.427	130920	91773.4			122	High	High
QRICH1	Q2TAL8	Glutamine-rich protein 1 OS=Homo sapiens GN=QRICH1 PE=1 SV=1	1.427	3512.5	2461			10	High	High
SENP1	Q9P0U3	Sentrin-specific protease 1 OS=Homo sapiens GN=SENP1 PE=1 SV=2	1.427	53.5	37.5			1	High	High
WHSC1; NSD2	O96028	Histone-lysine N-methyltransferase NSD2 OS=Homo sapiens GN=WHSC1 PE=1 SV=1	1.427	956.7	670.3			4	High	High
PLK1	P53350	Serine/threonine-protein kinase PLK1 OS=Homo sapiens GN=PLK1 PE=1 SV=1	1.426	754.7	529.3			5	High	High
RPUSD2	Q8IZ73	RNA pseudouridylate synthase domain-containing protein 2 OS=Homo sapiens GN=RPUSD2 PE=1 SV=2	1.426	1143.6	802.1			5	High	High
XRCC1	P18887	DNA repair protein XRCC1 OS=Homo sapiens GN=XRCC1 PE=1 SV=2	1.426	4860.5	3408			8	High	High
HNRNPM	P52272	Heterogeneous nuclear ribonucleoprotein M OS=Homo sapiens GN=HNRNPM PE=1 SV=3	1.425	92648.9	64999.1			56	High	High
MED15	Q96RN5	Mediator of RNA polymerase II transcription subunit 15 OS=Homo sapiens GN=MED15 PE=1 SV=2	1.425	404.8	284.2			4	High	High
CYB5R4	Q7L1T6	Cytochrome b5 reductase 4 OS=Homo sapiens GN=CYB5R4 PE=1 SV=1	1.424	270	189.6			2	High	High
GTF2H2; GTF2H2C	Q13888	General transcription factor IIH subunit 2 OS=Homo sapiens GN=GTF2H2 PE=1 SV=1	1.424	556.5	390.9			1	High	High
TOR1B	O14657	Torsin-1B OS=Homo sapiens GN=TOR1B PE=1 SV=2	1.424	316.5	222.3			3	High	High
ZMYND8	Q9ULU4	Protein kinase C-binding protein 1 OS=Homo sapiens GN=ZMYND8 PE=1 SV=2	1.424	5986.2	4204.5			15	High	High
C7orf50	Q9BRJ6	Uncharacterized protein C7orf50 OS=Homo sapiens GN=C7orf50 PE=1 SV=1	1.423	2067.1	1452.6			6	High	High
FERMT3	Q86UX7	Fermitin family homolog 3 OS=Homo sapiens GN=FERMT3 PE=1 SV=1	1.423	628.6	441.8			1	High	High
FTSJ3	Q8IY81	pre-rRNA processing protein FTSJ3 OS=Homo sapiens GN=FTSJ3 PE=1 SV=2	1.423	6338.5	4453.5			17	High	High
STRBP	Q96SI9	Spermatid perinuclear RNA-binding protein OS=Homo sapiens GN=STRBP PE=1 SV=1	1.423	2258.9	1587.2			7	High	High
DNTTIP2	Q5QJE6	Deoxynucleotidyltransferase terminal-interacting protein 2 OS=Homo sapiens GN=DNTTIP2 PE=1 SV=2	1.422	2451.5	1724			11	High	High
DOCK11	Q5JSL3	Dedicator of cytokinesis protein 11 OS=Homo sapiens GN=DOCK11 PE=1 SV=2	1.422	410.5	288.7			4	High	High
OSBPL1A	Q9BXW6	Oxysterol-binding protein-related protein 1 OS=Homo sapiens GN=OSBPL1A PE=1 SV=2	1.422	1446.7	1017.4			5	High	High
C1orf52	Q8N6N3	UPF0690 protein C1orf52 OS=Homo sapiens GN=C1orf52 PE=1 SV=1	1.421	915.5	644.1			3	High	High
C9orf72	Q96LT7	Protein C9orf72 OS=Homo sapiens GN=C9orf72 PE=1 SV=2	1.421	403.3	283.8			1	High	High
PCNP	Q8WW12	PEST proteolytic signal-containing nuclear protein OS=Homo sapiens GN=PCNP PE=1 SV=2	1.421	13930.8	9802.2			12	High	High
DDX55	Q8NHQ9	ATP-dependent RNA helicase DDX55 OS=Homo sapiens GN=DDX55 PE=1 SV=3	1.42	573.7	403.9			4	High	High
NEU3	Q9UQ49	Sialidase-3 OS=Homo sapiens GN=NEU3 PE=1 SV=1	1.42	33.8	23.8			1	High	High
PML	P29590	Protein PML OS=Homo sapiens GN=PML PE=1 SV=3	1.42	5687.2	4004.8			14	High	High
RSPO1	Q2MKA7	R-spondin-1 OS=Homo sapiens GN=RSPO1 PE=1 SV=1	1.42	207.7	146.3			1	High	High
METTL2B	Q6P1Q9	Methyltransferase-like protein 2B OS=Homo sapiens GN=METTL2B PE=1 SV=3	1.419	1164.4	820.5			5	High	High
ZNHIT6	Q9NWK9	Box C/D snoRNA protein 1 OS=Homo sapiens GN=ZNHIT6 PE=1 SV=1	1.419	68	47.9			1	High	High
BTF3	P20290	Transcription factor BTF3 OS=Homo sapiens GN=BTF3 PE=1 SV=1	1.418	16067.3	11332.6			7	High	High
C14orf119	Q9NWQ9	Uncharacterized protein C14orf119 OS=Homo sapiens GN=C14orf119 PE=1 SV=1	1.418	87	61.4			1	High	High
ITPK1	Q13572	Inositol-tetrakisphosphate 1-kinase OS=Homo sapiens GN=ITPK1 PE=1 SV=2	1.418	135.4	95.5			2	High	High
MEA1	Q16626	Male-enhanced antigen 1 OS=Homo sapiens GN=MEA1 PE=1 SV=2	1.418	308.8	217.8			1	High	High
PTPRG	P23470	Receptor-type tyrosine-protein phosphatase gamma OS=Homo sapiens GN=PTPRG PE=1 SV=4	1.418	175.8	123.9			1	High	High
TCHH	Q07283	Trichohyalin OS=Homo sapiens GN=TCHH PE=1 SV=2	1.418	124.7	87.9			1	High	High
VTI1A	Q96AJ9	Vesicle transport through interaction with t-SNAREs homolog 1A OS=Homo sapiens GN=VTI1A PE=1 SV=2	1.418	1621.3	1143.7			5	High	High
CDK2AP1	O14519	Cyclin-dependent kinase 2-associated protein 1 OS=Homo sapiens GN=CDK2AP1 PE=1 SV=1	1.417	1315.9	928.6			2	High	High
MBP	P02686	Myelin basic protein OS=Homo sapiens GN=MBP PE=1 SV=3	1.417	91.7	64.7			1	High	High
PCTP	Q9UKL6	Phosphatidylcholine transfer protein OS=Homo sapiens GN=PCTP PE=1 SV=1	1.417	1306	921.9			3	High	High
SDE2	Q6IQ49	Protein SDE2 homolog OS=Homo sapiens GN=SDE2 PE=1 SV=1	1.417	611.3	431.5			2	High	High
BCLAF1	Q9NYF8	Bcl-2-associated transcription factor 1 OS=Homo sapiens GN=BCLAF1 PE=1 SV=2	1.416	37999.5	26841.6			40	High	High
IRAK1	P51617	Interleukin-1 receptor-associated kinase 1 OS=Homo sapiens GN=IRAK1 PE=1 SV=2	1.416	354	250			3	High	High
SLC44A1	Q8WWI5	Choline transporter-like protein 1 OS=Homo sapiens GN=SLC44A1 PE=1 SV=1	1.416	800	564.9			1	High	High
RBM15B	Q8NDT2	Putative RNA-binding protein 15B OS=Homo sapiens GN=RBM15B PE=1 SV=3	1.415	1228.5	868.3			7	High	High
[truncated: 5,263 more rows]
