# Supplementary material for: Genome-wide analyses reveal the detrimental impacts of SARS-CoV-2 viral gene Orf9c on human pluripotent stem cell-derived cardiomyocytes
Source: Stem Cell Reports. 2022 Feb 17;17(3):522–37. doi: 10.1016/j.stemcr.2022.01.014 (PMC8851680; doi:10.1016/j.stemcr.2022.01.014)
Supplement: Table S3. CoIP-MS results of hPSC-CMs [file mmc4.xlsx]

## Sheet: Samples Report With Isoforms fo
orf9/GFP							Total Spectrum Count	Total Spectrum Count	Total Spectrum Count
							GFP	IgG	orf9c
#	Identified Proteins (262)		Molecular Weight	Fisher's Exact Test (p-value): *(p 0.00038)	Fold Change by Sample	Quantitative Profile	GFP	IgG	orf9c
11	Tubulin alpha-1A chain OS=Homo sapiens OX=9606 GN=TUBA1A PE=1 SV=1	TUBA1A	50 kDa	1	INF	[]	0	0	0
13	Tubulin beta chain OS=Homo sapiens OX=9606 GN=TUBB PE=1 SV=2	TUBB	50 kDa	0.02	INF	[]	0	0	5
16	Tubulin beta-4B chain OS=Homo sapiens OX=9606 GN=TUBB4B PE=1 SV=1	TUBB4B	50 kDa	1	INF	[]	0	0	0
17	Tubulin beta-2B chain OS=Homo sapiens OX=9606 GN=TUBB2B PE=1 SV=1	TUBB2B	50 kDa	1	INF	[]	0	0	0
21	Myosin-6 OS=Homo sapiens OX=9606 GN=MYH6 PE=1 SV=5	MYH6	224 kDa	0.02	INF	[]	0	0	5
22	Heat shock protein HSP 90-beta OS=Homo sapiens OX=9606 GN=HSP90AB1 PE=1 SV=4	HSP90AB1	83 kDa	0.097	INF	[]	0	0	3
26	Pyruvate kinase PKM OS=Homo sapiens OX=9606 GN=PKM PE=1 SV=4	PKM	58 kDa	1	INF	[]	0	0	0
28	Elongation factor 2 OS=Homo sapiens OX=9606 GN=EEF2 PE=1 SV=4	EEF2	95 kDa	0.21	INF	[]	0	0	2
31	Heat shock protein HSP 90-alpha OS=Homo sapiens OX=9606 GN=HSP90AA1 PE=1 SV=5	HSP90AA1	85 kDa	1	INF	[]	0	0	0
34	ATP synthase subunit beta, mitochondrial OS=Homo sapiens OX=9606 GN=ATP5F1B PE=1 SV=3	ATP5F1B	57 kDa	0.21	INF	[]	0	0	2
36	Sideroflexin-1 OS=Homo sapiens OX=9606 GN=SFXN1 PE=1 SV=4	SFXN1	36 kDa	1	INF	[]	0	0	0
40	Heterogeneous nuclear ribonucleoprotein K OS=Homo sapiens OX=9606 GN=HNRNPK PE=1 SV=1	HNRNPK	51 kDa	0.045	INF	[]	0	0	4
42	Keratin, type I cytoskeletal 19 OS=Homo sapiens OX=9606 GN=KRT19 PE=1 SV=4	KRT19	44 kDa	1	INF	[]	0	0	0
45	Serpin H1 OS=Homo sapiens OX=9606 GN=SERPINH1 PE=1 SV=2	SERPINH1	46 kDa	1	INF	[]	0	0	0
47	Stress-induced-phosphoprotein 1 OS=Homo sapiens OX=9606 GN=STIP1 PE=1 SV=1	STIP1	63 kDa	1	INF	[]	0	0	0
48	ATP-dependent 6-phosphofructokinase, platelet type OS=Homo sapiens OX=9606 GN=PFKP PE=1 SV=2	PFKP	86 kDa	1	INF	[]	0	0	0
49	60S ribosomal protein L18 OS=Homo sapiens OX=9606 GN=RPL18 PE=1 SV=2	RPL18	22 kDa	1	INF	[]	0	0	0
52	60S ribosomal protein L3 OS=Homo sapiens OX=9606 GN=RPL3 PE=1 SV=2	RPL3	46 kDa	1	INF	[]	0	0	0
53	DNA-dependent protein kinase catalytic subunit OS=Homo sapiens OX=9606 GN=PRKDC PE=1 SV=3	PRKDC	469 kDa	1	INF	[]	0	0	0
54	Endoplasmin OS=Homo sapiens OX=9606 GN=HSP90B1 PE=1 SV=1	HSP90B1	92 kDa	1	INF	[]	0	0	0
59	60S ribosomal protein L27 OS=Homo sapiens OX=9606 GN=RPL27 PE=1 SV=2	RPL27	16 kDa	0.0094	INF	[]	0	0	6
60	60S ribosomal protein L4 OS=Homo sapiens OX=9606 GN=RPL4 PE=1 SV=5	RPL4	48 kDa	1	INF	[]	0	0	0
61	ADP-ribosylation factor 4 OS=Homo sapiens OX=9606 GN=ARF4 PE=1 SV=3	ARF4	20 kDa	1	INF	[]	0	0	0
62	Peroxiredoxin-1 OS=Homo sapiens OX=9606 GN=PRDX1 PE=1 SV=1	PRDX1	22 kDa	1	INF	[]	0	0	0
63	ATP synthase subunit alpha, mitochondrial OS=Homo sapiens OX=9606 GN=ATP5F1A PE=1 SV=1	ATP5F1A	60 kDa	1	INF	[]	0	0	0
64	40S ribosomal protein S3 OS=Homo sapiens OX=9606 GN=RPS3 PE=1 SV=2	RPS3	27 kDa	1	INF	[]	0	0	0
65	Heterogeneous nuclear ribonucleoprotein A1 OS=Homo sapiens OX=9606 GN=HNRNPA1 PE=1 SV=5	HNRNPA1	39 kDa	1	INF	[]	0	0	0
66	Coatomer subunit alpha OS=Homo sapiens OX=9606 GN=COPA PE=1 SV=2	COPA	138 kDa	1	INF	[]	0	0	0
67	Dolichyl-diphosphooligosaccharide--protein glycosyltransferase subunit 1 OS=Homo sapiens OX=9606 GN=RPN1 PE=1 SV=1	RPN1	69 kDa	1	INF	[]	0	0	0
68	60S ribosomal protein L14 OS=Homo sapiens OX=9606 GN=RPL14 PE=1 SV=4	RPL14	23 kDa	1	INF	[]	0	0	0
69	Keratin, type I cytoskeletal 18 OS=Homo sapiens OX=9606 GN=KRT18 PE=1 SV=2	KRT18	48 kDa	1	INF	[]	0	0	0
70	Peptidyl-prolyl cis-trans isomerase A OS=Homo sapiens OX=9606 GN=PPIA PE=1 SV=2	PPIA	18 kDa	1	INF	[]	0	0	0
71	40S ribosomal protein S4, X isoform OS=Homo sapiens OX=9606 GN=RPS4X PE=1 SV=2	RPS4X	30 kDa	1	INF	[]	0	0	0
72	Fatty acid synthase OS=Homo sapiens OX=9606 GN=FASN PE=1 SV=3	FASN	273 kDa	1	INF	[]	0	0	0
73	Leucine-rich PPR motif-containing protein, mitochondrial OS=Homo sapiens OX=9606 GN=LRPPRC PE=1 SV=3	LRPPRC	158 kDa	1	INF	[]	0	0	0
74	ADP/ATP translocase 2 OS=Homo sapiens OX=9606 GN=SLC25A5 PE=1 SV=7	SLC25A5	33 kDa	1	INF	[]	0	0	0
75	T-complex protein 1 subunit delta OS=Homo sapiens OX=9606 GN=CCT4 PE=1 SV=4	CCT4	58 kDa	1	INF	[]	0	0	0
76	D-3-phosphoglycerate dehydrogenase OS=Homo sapiens OX=9606 GN=PHGDH PE=1 SV=4	PHGDH	57 kDa	1	INF	[]	0	0	0
77	Isocitrate dehydrogenase [NADP], mitochondrial OS=Homo sapiens OX=9606 GN=IDH2 PE=1 SV=2	IDH2	51 kDa	1	INF	[]	0	0	0
79	Eukaryotic initiation factor 4A-I OS=Homo sapiens OX=9606 GN=EIF4A1 PE=1 SV=1	EIF4A1	46 kDa	1	INF	[]	0	0	0
80	T-complex protein 1 subunit alpha OS=Homo sapiens OX=9606 GN=TCP1 PE=1 SV=1	TCP1	60 kDa	1	INF	[]	0	0	0
81	ADP/ATP translocase 3 OS=Homo sapiens OX=9606 GN=SLC25A6 PE=1 SV=4	SLC25A6	33 kDa	1	INF	[]	0	0	0
82	60S ribosomal protein L36 OS=Homo sapiens OX=9606 GN=RPL36 PE=1 SV=3	RPL36	12 kDa	1	INF	[]	0	2	0
83	Cofilin-1 OS=Homo sapiens OX=9606 GN=CFL1 PE=1 SV=3	CFL1	18 kDa	1	INF	[]	0	0	0
84	GTP-binding nuclear protein Ran OS=Homo sapiens OX=9606 GN=RAN PE=1 SV=3	RAN	24 kDa	1	INF	[]	0	0	0
85	60 kDa heat shock protein, mitochondrial OS=Homo sapiens OX=9606 GN=HSPD1 PE=1 SV=2	HSPD1	61 kDa	1	INF	[]	0	0	0
86	ADP-ribosylation factor 3 OS=Homo sapiens OX=9606 GN=ARF3 PE=1 SV=2	ARF3	21 kDa	1	INF	[]	0	0	0
86	ADP-ribosylation factor 1 OS=Homo sapiens OX=9606 GN=ARF1 PE=1 SV=2	ARF1	21 kDa	1	INF	[]	0	0	0
87	IgG, light chain, variable region CONTAMINANT [Mus musculus]	IgG, light chain, variable region CONTAMINANT [Mus musculus]	?	0.0094	INF	[]	0	0	6
88	Vimentin OS=Homo sapiens OX=9606 GN=VIM PE=1 SV=4	VIM	54 kDa	0.045	INF	[]	0	0	4
89	40S ribosomal protein S15 OS=Homo sapiens OX=9606 GN=RPS15 PE=1 SV=2	RPS15	17 kDa	1	INF	[]	0	0	0
90	Alpha-enolase OS=Homo sapiens OX=9606 GN=ENO1 PE=1 SV=2	ENO1	47 kDa	1	INF	[]	0	0	0
91	Elongation factor Tu, mitochondrial OS=Homo sapiens OX=9606 GN=TUFM PE=1 SV=2	TUFM	50 kDa	1	INF	[]	0	0	0
92	Endoplasmic reticulum chaperone BiP OS=Homo sapiens OX=9606 GN=HSPA5 PE=1 SV=2	HSPA5	72 kDa	1	INF	[]	0	0	0
93	Profilin-1 OS=Homo sapiens OX=9606 GN=PFN1 PE=1 SV=2	PFN1	15 kDa	1	INF	[]	0	0	0
94	14-3-3 protein zeta/delta OS=Homo sapiens OX=9606 GN=YWHAZ PE=1 SV=1	YWHAZ	28 kDa	0.21	INF	[]	0	0	2
95	Myosin regulatory light chain 12B OS=Homo sapiens OX=9606 GN=MYL12B PE=1 SV=2	MYL12B	20 kDa	1	INF	[]	0	0	0
95	Myosin regulatory light chain 12A OS=Homo sapiens OX=9606 GN=MYL12A PE=1 SV=2	MYL12A	20 kDa	1	INF	[]	0	0	0
96	Transcription intermediary factor 1-beta OS=Homo sapiens OX=9606 GN=TRIM28 PE=1 SV=5	TRIM28	89 kDa	1	INF	[]	0	0	0
97	14-3-3 protein theta OS=Homo sapiens OX=9606 GN=YWHAQ PE=1 SV=1	YWHAQ	28 kDa	1	INF	[]	0	0	0
99	Fascin OS=Homo sapiens OX=9606 GN=FSCN1 PE=1 SV=3	FSCN1	55 kDa	1	INF	[]	0	0	0
100	Adenosylhomocysteinase OS=Homo sapiens OX=9606 GN=AHCY PE=1 SV=4	AHCY	48 kDa	1	INF	[]	0	0	0
101	ADP-ribosylation factor 5 OS=Homo sapiens OX=9606 GN=ARF5 PE=1 SV=2	ARF5	21 kDa	1	INF	[]	0	0	0
102	Serine/arginine-rich splicing factor 1 OS=Homo sapiens OX=9606 GN=SRSF1 PE=1 SV=2	SRSF1	28 kDa	0.045	INF	[]	0	2	4
104	Signal recognition particle 9 kDa protein OS=Homo sapiens OX=9606 GN=SRP9 PE=1 SV=2	SRP9	10 kDa	1	INF	[]	0	0	0
105	Heterogeneous nuclear ribonucleoproteins C1/C2 OS=Homo sapiens OX=9606 GN=HNRNPC PE=1 SV=4	HNRNPC	34 kDa	1	INF	[]	0	0	0
106	60S ribosomal protein L10 OS=Homo sapiens OX=9606 GN=RPL10 PE=1 SV=4	RPL10	25 kDa	1	INF	[]	0	0	0
107	Heterogeneous nuclear ribonucleoprotein H OS=Homo sapiens OX=9606 GN=HNRNPH1 PE=1 SV=4	HNRNPH1	49 kDa	1	INF	[]	0	0	0
108	Sarcoplasmic/endoplasmic reticulum calcium ATPase 2 OS=Homo sapiens OX=9606 GN=ATP2A2 PE=1 SV=1	ATP2A2	115 kDa	1	INF	[]	0	0	0
109	High mobility group protein B1 OS=Homo sapiens OX=9606 GN=HMGB1 PE=1 SV=3	HMGB1	25 kDa	1	INF	[]	0	0	0
110	40S ribosomal protein S5 OS=Homo sapiens OX=9606 GN=RPS5 PE=1 SV=4	RPS5	23 kDa	1	INF	[]	0	0	0
111	14-3-3 protein epsilon OS=Homo sapiens OX=9606 GN=YWHAE PE=1 SV=1	YWHAE	29 kDa	1	INF	[]	0	0	0
112	Peptidyl-prolyl cis-trans isomerase B OS=Homo sapiens OX=9606 GN=PPIB PE=1 SV=2	PPIB	24 kDa	1	INF	[]	0	0	0
113	Mitochondrial 2-oxoglutarate/malate carrier protein OS=Homo sapiens OX=9606 GN=SLC25A11 PE=1 SV=3	SLC25A11	34 kDa	1	INF	[]	0	0	0
114	Insulin-like growth factor 2 mRNA-binding protein 1 OS=Homo sapiens OX=9606 GN=IGF2BP1 PE=1 SV=2	IGF2BP1	63 kDa	1	INF	[]	0	0	0
115	gamma heavy chain, partial CONTAMINANT [Oryctolagus cuniculus cuniculus]	gamma heavy chain, partial CONTAMINANT [Oryctolagus cuniculus cuniculus]	35 kDa	0.045	INF	[]	0	0	4
116	60S ribosomal protein L31 OS=Homo sapiens OX=9606 GN=RPL31 PE=1 SV=1	RPL31	14 kDa	1	INF	[]	0	0	0
117	Neutral alpha-glucosidase AB OS=Homo sapiens OX=9606 GN=GANAB PE=1 SV=3	GANAB	107 kDa	1	INF	[]	0	0	0
118	Peroxiredoxin-2 OS=Homo sapiens OX=9606 GN=PRDX2 PE=1 SV=5	PRDX2	22 kDa	1	INF	[]	0	0	0
119	60S acidic ribosomal protein P2 OS=Homo sapiens OX=9606 GN=RPLP2 PE=1 SV=1	RPLP2	12 kDa	1	INF	[]	0	0	0
120	ATP-dependent RNA helicase A OS=Homo sapiens OX=9606 GN=DHX9 PE=1 SV=4	DHX9	141 kDa	1	INF	[]	0	0	0
121	Phosphate carrier protein, mitochondrial OS=Homo sapiens OX=9606 GN=SLC25A3 PE=1 SV=2	SLC25A3	40 kDa	1	INF	[]	0	0	0
123	Rho-related GTP-binding protein RhoC OS=Homo sapiens OX=9606 GN=RHOC PE=1 SV=1	RHOC	22 kDa	1	INF	[]	0	0	0
124	eIF-2-alpha kinase activator GCN1 OS=Homo sapiens OX=9606 GN=GCN1 PE=1 SV=6	GCN1	293 kDa	1	INF	[]	0	0	0
125	60S ribosomal protein L28 OS=Homo sapiens OX=9606 GN=RPL28 PE=1 SV=3	RPL28	16 kDa	1	INF	[]	0	0	0
126	UDP-glucose 6-dehydrogenase OS=Homo sapiens OX=9606 GN=UGDH PE=1 SV=1	UGDH	55 kDa	1	INF	[]	0	0	0
127	Myosin light chain 3 OS=Homo sapiens OX=9606 GN=MYL3 PE=1 SV=3	MYL3	22 kDa	1	INF	[]	0	0	0
128	E3 ubiquitin-protein ligase HUWE1 OS=Homo sapiens OX=9606 GN=HUWE1 PE=1 SV=3	HUWE1	482 kDa	1	INF	[]	0	0	0
130	Non-POU domain-containing octamer-binding protein OS=Homo sapiens OX=9606 GN=NONO PE=1 SV=4	NONO	54 kDa	1	INF	[]	0	0	0
131	Heterogeneous nuclear ribonucleoproteins A2/B1 OS=Homo sapiens OX=9606 GN=HNRNPA2B1 PE=1 SV=2	HNRNPA2B1	37 kDa	1	INF	[]	0	0	0
132	Sodium/potassium-transporting ATPase subunit alpha-1 OS=Homo sapiens OX=9606 GN=ATP1A1 PE=1 SV=1	ATP1A1	113 kDa	1	INF	[]	0	0	0
133	Peroxiredoxin-6 OS=Homo sapiens OX=9606 GN=PRDX6 PE=1 SV=3	PRDX6	25 kDa	1	INF	[]	0	0	0
134	Filamin-A OS=Homo sapiens OX=9606 GN=FLNA PE=1 SV=4	FLNA	281 kDa	1	INF	[]	0	0	0
135	6-phosphogluconate dehydrogenase, decarboxylating OS=Homo sapiens OX=9606 GN=PGD PE=1 SV=3	PGD	53 kDa	1	INF	[]	0	0	0
136	Heterogeneous nuclear ribonucleoprotein U OS=Homo sapiens OX=9606 GN=HNRNPU PE=1 SV=6	HNRNPU	91 kDa	1	INF	[]	0	0	0
137	Surfeit locus protein 4 OS=Homo sapiens OX=9606 GN=SURF4 PE=1 SV=3	SURF4	30 kDa	1	INF	[]	0	0	0
138	Clathrin heavy chain 1 OS=Homo sapiens OX=9606 GN=CLTC PE=1 SV=5	CLTC	192 kDa	1	INF	[]	0	0	0
139	Annexin A2 OS=Homo sapiens OX=9606 GN=ANXA2 PE=1 SV=2	ANXA2	39 kDa	1	INF	[]	0	0	0
140	Exportin-2 OS=Homo sapiens OX=9606 GN=CSE1L PE=1 SV=3	CSE1L	110 kDa	1	INF	[]	0	0	0
141	Guanine nucleotide-binding protein G(i) subunit alpha OS=Homo sapiens OX=9606 GN=GNAI3 PE=1 SV=3	GNAI3	41 kDa	1	INF	[]	0	0	0
142	40S ribosomal protein SA OS=Homo sapiens OX=9606 GN=RPSA PE=1 SV=4	RPSA	33 kDa	1	INF	[]	0	0	0
143	Protein disulfide-isomerase A3 OS=Homo sapiens OX=9606 GN=PDIA3 PE=1 SV=4	PDIA3	57 kDa	1	INF	[]	0	0	0
144	ATP-dependent 6-phosphofructokinase, muscle type OS=Homo sapiens OX=9606 GN=PFKM PE=1 SV=2	PFKM	85 kDa	1	INF	[]	0	0	0
145	Histone H1x OS=Homo sapiens OX=9606 GN=H1FX PE=1 SV=1	H1FX	22 kDa	1	INF	[]	0	0	0
146	Nucleolin OS=Homo sapiens OX=9606 GN=NCL PE=1 SV=3	NCL	77 kDa	0.21	INF	[]	0	0	2
147	Poly(rC)-binding protein 2 OS=Homo sapiens OX=9606 GN=PCBP2 PE=1 SV=1	PCBP2	39 kDa	1	INF	[]	0	0	0
148	Voltage-dependent anion-selective channel protein 2 OS=Homo sapiens OX=9606 GN=VDAC2 PE=1 SV=2	VDAC2	32 kDa	1	INF	[]	0	0	0
149	40S ribosomal protein S12 OS=Homo sapiens OX=9606 GN=RPS12 PE=1 SV=3	RPS12	14 kDa	1	INF	[]	0	0	0
150	Cytoskeleton-associated protein 4 OS=Homo sapiens OX=9606 GN=CKAP4 PE=1 SV=2	CKAP4	66 kDa	1	INF	[]	0	0	0
151	Erlin-2 OS=Homo sapiens OX=9606 GN=ERLIN2 PE=1 SV=1	ERLIN2	38 kDa	1	INF	[]	0	0	0
152	14-3-3 protein beta/alpha OS=Homo sapiens OX=9606 GN=YWHAB PE=1 SV=3	YWHAB	28 kDa	1	INF	[]	0	0	0
153	Receptor of activated protein C kinase 1 OS=Homo sapiens OX=9606 GN=RACK1 PE=1 SV=3	RACK1	35 kDa	1	INF	[]	0	0	0
155	Probable ATP-dependent RNA helicase DDX17 OS=Homo sapiens OX=9606 GN=DDX17 PE=1 SV=2	DDX17	80 kDa	1	INF	[]	0	0	0
156	Trifunctional enzyme subunit alpha, mitochondrial OS=Homo sapiens OX=9606 GN=HADHA PE=1 SV=2	HADHA	83 kDa	1	INF	[]	0	0	0
157	L-lactate dehydrogenase B chain OS=Homo sapiens OX=9606 GN=LDHB PE=1 SV=2	LDHB	37 kDa	1	INF	[]	0	0	0
158	Glutathione S-transferase P OS=Homo sapiens OX=9606 GN=GSTP1 PE=1 SV=2	GSTP1	23 kDa	1	INF	[]	0	0	0
159	Pyruvate dehydrogenase E1 component subunit alpha, somatic form, mitochondrial OS=Homo sapiens OX=9606 GN=PDHA1 PE=1 SV=3	PDHA1	43 kDa	1	INF	[]	0	0	0
160	Elongation factor 1-gamma OS=Homo sapiens OX=9606 GN=EEF1G PE=1 SV=3	EEF1G	50 kDa	1	INF	[]	0	0	0
161	Serine/threonine-protein phosphatase PP1-beta catalytic subunit OS=Homo sapiens OX=9606 GN=PPP1CB PE=1 SV=3	PPP1CB	37 kDa	1	INF	[]	0	0	0
162	Signal peptidase complex catalytic subunit SEC11A OS=Homo sapiens OX=9606 GN=SEC11A PE=1 SV=1	SEC11A	21 kDa	1	INF	[]	0	0	0
163	40S ribosomal protein S8 OS=Homo sapiens OX=9606 GN=RPS8 PE=1 SV=2	RPS8	24 kDa	1	INF	[]	0	0	0
164	60S ribosomal protein L27a OS=Homo sapiens OX=9606 GN=RPL27A PE=1 SV=2	RPL27A	17 kDa	1	INF	[]	0	0	0
166	[Pyruvate dehydrogenase (acetyl-transferring)] kinase isozyme 1, mitochondrial OS=Homo sapiens OX=9606 GN=PDK1 PE=1 SV=1	PDK1	49 kDa	1	INF	[]	0	0	0
167	40S ribosomal protein S25 OS=Homo sapiens OX=9606 GN=RPS25 PE=1 SV=1	RPS25	14 kDa	1	INF	[]	0	0	0
168	Annexin A6 OS=Homo sapiens OX=9606 GN=ANXA6 PE=1 SV=3	ANXA6	76 kDa	1	INF	[]	0	0	0
169	Ras-related protein Rab-1A OS=Homo sapiens OX=9606 GN=RAB1A PE=1 SV=3	RAB1A	23 kDa	1	INF	[]	0	0	0
170	Staphylococcal nuclease domain-containing protein 1 OS=Homo sapiens OX=9606 GN=SND1 PE=1 SV=1	SND1	102 kDa	1	INF	[]	0	0	0
171	Aldehyde dehydrogenase, mitochondrial OS=Homo sapiens OX=9606 GN=ALDH2 PE=1 SV=2	ALDH2	56 kDa	1	INF	[]	0	0	0
172	RNA-binding protein with multiple splicing OS=Homo sapiens OX=9606 GN=RBPMS PE=1 SV=1	RBPMS	22 kDa	1	INF	[]	0	0	0
173	Creatine kinase B-type OS=Homo sapiens OX=9606 GN=CKB PE=1 SV=1	CKB	43 kDa	1	INF	[]	0	0	0
174	Insulin-like growth factor 2 mRNA-binding protein 3 OS=Homo sapiens OX=9606 GN=IGF2BP3 PE=1 SV=2	IGF2BP3	64 kDa	1	INF	[]	0	0	0
175	Mitochondrial import receptor subunit TOM70 OS=Homo sapiens OX=9606 GN=TOMM70 PE=1 SV=1	TOMM70	67 kDa	0.21	INF	[]	0	0	2
176	Immunoglobulin heavy constant mu OS=Homo sapiens OX=9606 GN=IGHM PE=1 SV=4	IGHM	49 kDa	0.21	INF	[]	0	0	2
177	Basigin OS=Homo sapiens OX=9606 GN=BSG PE=1 SV=2	BSG	42 kDa	1	INF	[]	0	0	0
178	60S ribosomal protein L32 OS=Homo sapiens OX=9606 GN=RPL32 PE=1 SV=2	RPL32	16 kDa	1	INF	[]	0	0	0
179	Microsomal glutathione S-transferase 3 OS=Homo sapiens OX=9606 GN=MGST3 PE=1 SV=1	MGST3	16 kDa	1	INF	[]	0	0	0
180	Ras-related C3 botulinum toxin substrate 1 OS=Homo sapiens OX=9606 GN=RAC1 PE=1 SV=1	RAC1	21 kDa	1	INF	[]	0	0	0
181	Splicing factor, proline- and glutamine-rich OS=Homo sapiens OX=9606 GN=SFPQ PE=1 SV=2	SFPQ	76 kDa	1	INF	[]	0	0	0
182	60S acidic ribosomal protein P0 OS=Homo sapiens OX=9606 GN=RPLP0 PE=1 SV=1	RPLP0	34 kDa	1	INF	[]	0	0	0
183	Eukaryotic translation initiation factor 5A-1 OS=Homo sapiens OX=9606 GN=EIF5A PE=1 SV=2	EIF5A	17 kDa	1	INF	[]	0	0	0
184	Phosphoglycerate mutase 1 OS=Homo sapiens OX=9606 GN=PGAM1 PE=1 SV=2	PGAM1	29 kDa	1	INF	[]	0	0	0
185	Poly(rC)-binding protein 1 OS=Homo sapiens OX=9606 GN=PCBP1 PE=1 SV=2	PCBP1	37 kDa	1	INF	[]	0	0	0
186	60S ribosomal protein L8 OS=Homo sapiens OX=9606 GN=RPL8 PE=1 SV=2	RPL8	28 kDa	1	INF	[]	0	0	0
187	Cytoplasmic dynein 1 heavy chain 1 OS=Homo sapiens OX=9606 GN=DYNC1H1 PE=1 SV=5	DYNC1H1	532 kDa	1	INF	[]	0	0	0
188	Monocarboxylate transporter 1 OS=Homo sapiens OX=9606 GN=SLC16A1 PE=1 SV=3	SLC16A1	54 kDa	1	INF	[]	0	0	0
189	Protein lin-28 homolog A OS=Homo sapiens OX=9606 GN=LIN28A PE=1 SV=1	LIN28A	23 kDa	1	INF	[]	0	0	0
190	Heterogeneous nuclear ribonucleoprotein M OS=Homo sapiens OX=9606 GN=HNRNPM PE=1 SV=3	HNRNPM	77 kDa	1	INF	[]	0	0	0
191	40S ribosomal protein S11 OS=Homo sapiens OX=9606 GN=RPS11 PE=1 SV=3	RPS11	18 kDa	1	INF	[]	0	0	0
192	T-complex protein 1 subunit eta OS=Homo sapiens OX=9606 GN=CCT7 PE=1 SV=2	CCT7	59 kDa	1	INF	[]	0	0	0
193	X-ray repair cross-complementing protein 5 OS=Homo sapiens OX=9606 GN=XRCC5 PE=1 SV=3	XRCC5	83 kDa	1	INF	[]	0	0	0
194	Importin subunit beta-1 OS=Homo sapiens OX=9606 GN=KPNB1 PE=1 SV=2	KPNB1	97 kDa	1	INF	[]	0	0	0
195	T-complex protein 1 subunit gamma OS=Homo sapiens OX=9606 GN=CCT3 PE=1 SV=4	CCT3	61 kDa	1	INF	[]	0	0	0
196	Prolow-density lipoprotein receptor-related protein 1 OS=Homo sapiens OX=9606 GN=LRP1 PE=1 SV=2	LRP1	?	1	INF	[]	0	0	0
197	ATP-dependent RNA helicase DDX3X OS=Homo sapiens OX=9606 GN=DDX3X PE=1 SV=3	DDX3X	73 kDa	1	INF	[]	0	0	0
198	T-complex protein 1 subunit theta OS=Homo sapiens OX=9606 GN=CCT8 PE=1 SV=4	CCT8	60 kDa	1	INF	[]	0	0	0
199	ATP synthase subunit gamma, mitochondrial OS=Homo sapiens OX=9606 GN=ATP5F1C PE=1 SV=1	ATP5F1C	33 kDa	1	INF	[]	0	0	0
200	Fructose-bisphosphate aldolase A OS=Homo sapiens OX=9606 GN=ALDOA PE=1 SV=2	ALDOA	39 kDa	1	INF	[]	0	0	0
201	L-lactate dehydrogenase A chain OS=Homo sapiens OX=9606 GN=LDHA PE=1 SV=2	LDHA	37 kDa	1	INF	[]	0	0	0
202	60S ribosomal protein L35 OS=Homo sapiens OX=9606 GN=RPL35 PE=1 SV=2	RPL35	15 kDa	1	INF	[]	0	0	0
203	Heterogeneous nuclear ribonucleoprotein D0 OS=Homo sapiens OX=9606 GN=HNRNPD PE=1 SV=1	HNRNPD	38 kDa	1	INF	[]	0	0	0
204	Heterogeneous nuclear ribonucleoprotein A3 OS=Homo sapiens OX=9606 GN=HNRNPA3 PE=1 SV=2	HNRNPA3	40 kDa	1	INF	[]	0	0	0
205	Phosphoglycerate kinase 1 OS=Homo sapiens OX=9606 GN=PGK1 PE=1 SV=3	PGK1	45 kDa	1	INF	[]	0	0	0
206	Very-long-chain (3R)-3-hydroxyacyl-CoA dehydratase 3 OS=Homo sapiens OX=9606 GN=HACD3 PE=1 SV=2	HACD3	43 kDa	1	INF	[]	0	0	0
207	Ras-related protein Rab-2A OS=Homo sapiens OX=9606 GN=RAB2A PE=1 SV=1	RAB2A	24 kDa	1	INF	[]	0	0	0
208	60S ribosomal protein L10a OS=Homo sapiens OX=9606 GN=RPL10A PE=1 SV=2	RPL10A	25 kDa	1	INF	[]	0	0	0
209	Serine/threonine-protein phosphatase 2A 65 kDa regulatory subunit A alpha isoform OS=Homo sapiens OX=9606 GN=PPP2R1A PE=1 SV=4	PPP2R1A	65 kDa	1	INF	[]	0	0	0
210	10 kDa heat shock protein, mitochondrial OS=Homo sapiens OX=9606 GN=HSPE1 PE=1 SV=2	HSPE1	11 kDa	0.21	INF	[]	0	0	2
211	Casein kinase II subunit beta OS=Homo sapiens OX=9606 GN=CSNK2B PE=1 SV=1	CSNK2B	25 kDa	1	INF	[]	0	0	0
212	Prohibitin OS=Homo sapiens OX=9606 GN=PHB PE=1 SV=1	PHB	30 kDa	1	INF	[]	0	0	0
213	Dynein light chain 1, cytoplasmic OS=Homo sapiens OX=9606 GN=DYNLL1 PE=1 SV=1	DYNLL1	10 kDa	1	INF	[]	0	0	0
214	Calmodulin-3 OS=Homo sapiens OX=9606 GN=CALM3 PE=1 SV=1	CALM3	17 kDa	1	INF	[]	0	0	0
215	Pre-mRNA-processing-splicing factor 8 OS=Homo sapiens OX=9606 GN=PRPF8 PE=1 SV=2	PRPF8	274 kDa	1	INF	[]	0	0	0
216	60S ribosomal protein L12 OS=Homo sapiens OX=9606 GN=RPL12 PE=1 SV=1	RPL12	18 kDa	1	INF	[]	0	0	0
217	Pyruvate dehydrogenase E1 component subunit beta, mitochondrial OS=Homo sapiens OX=9606 GN=PDHB PE=1 SV=3	PDHB	39 kDa	1	INF	[]	0	0	0
218	26S proteasome non-ATPase regulatory subunit 13 OS=Homo sapiens OX=9606 GN=PSMD13 PE=1 SV=2	PSMD13	43 kDa	1	INF	[]	0	0	0
219	Protein arginine N-methyltransferase 1 OS=Homo sapiens OX=9606 GN=PRMT1 PE=1 SV=3	PRMT1	42 kDa	1	INF	[]	0	0	0
220	Solute carrier family 2, facilitated glucose transporter member 3 OS=Homo sapiens OX=9606 GN=SLC2A3 PE=1 SV=1	SLC2A3	54 kDa	1	INF	[]	0	0	0
221	Inosine-5'-monophosphate dehydrogenase 2 OS=Homo sapiens OX=9606 GN=IMPDH2 PE=1 SV=2	IMPDH2	56 kDa	1	INF	[]	0	0	0
222	Ubiquitin-40S ribosomal protein S27a OS=Homo sapiens OX=9606 GN=RPS27A PE=1 SV=2	RPS27A	18 kDa	1	INF	[]	0	0	0
223	T-complex protein 1 subunit beta OS=Homo sapiens OX=9606 GN=CCT2 PE=1 SV=4	CCT2	57 kDa	1	INF	[]	0	0	0
224	Cellular retinoic acid-binding protein 2 OS=Homo sapiens OX=9606 GN=CRABP2 PE=1 SV=2	CRABP2	16 kDa	1	INF	[]	0	0	0
225	GTP-binding protein SAR1a OS=Homo sapiens OX=9606 GN=SAR1A PE=1 SV=1	SAR1A	22 kDa	1	INF	[]	0	0	0
226	Unconventional myosin-Ib OS=Homo sapiens OX=9606 GN=MYO1B PE=1 SV=3	MYO1B	132 kDa	1	INF	[]	0	0	0
227	Calreticulin OS=Homo sapiens OX=9606 GN=CALR PE=1 SV=1	CALR	48 kDa	1	INF	[]	0	0	0
228	Triosephosphate isomerase OS=Homo sapiens OX=9606 GN=TPI1 PE=1 SV=3	TPI1	31 kDa	1	INF	[]	0	0	0
229	Prohibitin-2 OS=Homo sapiens OX=9606 GN=PHB2 PE=1 SV=2	PHB2	33 kDa	1	INF	[]	0	0	0
230	Neuroblast differentiation-associated protein AHNAK OS=Homo sapiens OX=9606 GN=AHNAK PE=1 SV=2	AHNAK	629 kDa	1	INF	[]	0	0	0
231	ATP-dependent RNA helicase DDX39A OS=Homo sapiens OX=9606 GN=DDX39A PE=1 SV=2	DDX39A	49 kDa	1	INF	[]	0	0	0
232	Tropomyosin alpha-1 chain OS=Homo sapiens OX=9606 GN=TPM1 PE=1 SV=2	TPM1	33 kDa	1	INF	[]	0	0	0
233	Ras-related protein Rab-35 OS=Homo sapiens OX=9606 GN=RAB35 PE=1 SV=1	RAB35	23 kDa	1	INF	[]	0	0	0
234	Keratin, ultra high-sulfur matrix protein CONTAMINANT OS=Ovis aries PE=2 SV=1	Ovis aries	?	0.21	INF	[]	0	0	2
235	Desmoplakin OS=Homo sapiens OX=9606 GN=DSP PE=1 SV=3	DSP	332 kDa	1	INF	[]	0	0	0
236	Electron transfer flavoprotein subunit alpha, mitochondrial OS=Homo sapiens OX=9606 GN=ETFA PE=1 SV=1	ETFA	35 kDa	1	INF	[]	0	0	0
237	CDP-diacylglycerol--inositol 3-phosphatidyltransferase OS=Homo sapiens OX=9606 GN=CDIPT PE=1 SV=1	CDIPT	24 kDa	1	INF	[]	0	0	0
238	Enoyl-CoA hydratase, mitochondrial OS=Homo sapiens OX=9606 GN=ECHS1 PE=1 SV=4	ECHS1	31 kDa	1	INF	[]	0	0	0
239	Heterogeneous nuclear ribonucleoprotein L OS=Homo sapiens OX=9606 GN=HNRNPL PE=1 SV=2	HNRNPL	64 kDa	1	INF	[]	0	0	0
240	Malate dehydrogenase, mitochondrial OS=Homo sapiens OX=9606 GN=MDH2 PE=1 SV=3	MDH2	35 kDa	1	INF	[]	0	0	0
241	Lipoamide acyltransferase component of branched-chain alpha-keto acid dehydrogenase complex, mitochondrial OS=Homo sapiens OX=9606 GN=DBT PE=1 SV=3	DBT	53 kDa	1	INF	[]	0	0	0
242	Coatomer subunit beta OS=Homo sapiens OX=9606 GN=COPB1 PE=1 SV=3	COPB1	107 kDa	1	INF	[]	0	0	0
243	RuvB-like 2 OS=Homo sapiens OX=9606 GN=RUVBL2 PE=1 SV=3	RUVBL2	51 kDa	1	INF	[]	0	0	0
244	Chloride intracellular channel protein 4 OS=Homo sapiens OX=9606 GN=CLIC4 PE=1 SV=4	CLIC4	29 kDa	1	INF	[]	0	0	0
246	Transketolase OS=Homo sapiens OX=9606 GN=TKT PE=1 SV=3	TKT	68 kDa	1	INF	[]	0	0	0
248	Exportin-1 OS=Homo sapiens OX=9606 GN=XPO1 PE=1 SV=1	XPO1	123 kDa	1	INF	[]	0	0	0
249	60S ribosomal protein L19 OS=Homo sapiens OX=9606 GN=RPL19 PE=1 SV=1	RPL19	23 kDa	1	INF	[]	0	0	0
250	Tricarboxylate transport protein, mitochondrial OS=Homo sapiens OX=9606 GN=SLC25A1 PE=1 SV=2	SLC25A1	34 kDa	1	INF	[]	0	0	0
251	Protein unc-45 homolog B OS=Homo sapiens OX=9606 GN=UNC45B PE=1 SV=1	UNC45B	104 kDa	1	INF	[]	0	0	0
252	Sodium/potassium-transporting ATPase subunit beta-1 OS=Homo sapiens OX=9606 GN=ATP1B1 PE=1 SV=1	ATP1B1	35 kDa	1	INF	[]	0	0	0
253	Acyl-coenzyme A thioesterase 9, mitochondrial OS=Homo sapiens OX=9606 GN=ACOT9 PE=1 SV=2	ACOT9	50 kDa	1	INF	[]	0	0	0
254	Multifunctional protein ADE2 OS=Homo sapiens OX=9606 GN=PAICS PE=1 SV=3	PAICS	47 kDa	1	INF	[]	0	0	0
255	Cytosolic purine 5'-nucleotidase OS=Homo sapiens OX=9606 GN=NT5C2 PE=1 SV=1	NT5C2	65 kDa	1	INF	[]	0	0	0
256	Malate dehydrogenase, cytoplasmic OS=Homo sapiens OX=9606 GN=MDH1 PE=1 SV=4	MDH1	36 kDa	1	INF	[]	0	0	0
257	Lupus La protein OS=Homo sapiens OX=9606 GN=SSB PE=1 SV=2	SSB	47 kDa	1	INF	[]	0	0	0
258	Calcium-binding mitochondrial carrier protein Aralar2 OS=Homo sapiens OX=9606 GN=SLC25A13 PE=1 SV=2	SLC25A13	74 kDa	1	INF	[]	0	0	0
259	26S proteasome non-ATPase regulatory subunit 7 OS=Homo sapiens OX=9606 GN=PSMD7 PE=1 SV=2	PSMD7	37 kDa	1	INF	[]	0	0	0
260	Myosin regulatory light chain 2, atrial isoform OS=Homo sapiens OX=9606 GN=MYL7 PE=1 SV=1	MYL7	19 kDa	1	INF	[]	0	0	0
261	Collagen alpha-1(III) chain OS=Homo sapiens OX=9606 GN=COL3A1 PE=1 SV=4	COL3A1	139 kDa	1	INF	[]	0	0	0
262	Monocarboxylate transporter 4 OS=Homo sapiens OX=9606 GN=SLC16A3 PE=1 SV=1	SLC16A3	49 kDa	1	INF	[]	0	0	0
27	Heat shock cognate 71 kDa protein OS=Homo sapiens OX=9606 GN=HSPA8 PE=1 SV=1	HSPA8	71 kDa	0.056	3.5	[]	2	0	7
12	Serum albumin CONTAMINANT OS=Bos taurus GN=ALB PE=1 SV=4	ALB	69 kDa	0.0012	2.1	[]	16	3	34
55	60S ribosomal protein L7a OS=Homo sapiens OX=9606 GN=RPL7A PE=1 SV=2	RPL7A	30 kDa	0.18	2	[]	3	0	6
19	Keratin, type II cytoskeletal 2 epidermal CONTAMINANT OS=Homo sapiens GN=KRT2 PE=1 SV=2	KRT2	?	0.2	1.6	[]	5	6	8
29	Keratin, type II cytoskeletal 8 OS=Homo sapiens OX=9606 GN=KRT8 PE=1 SV=7	KRT8	54 kDa	0.28	1.5	[]	4	0	6
103	Complement C4-A OS=Homo sapiens OX=9606 GN=C4A PE=1 SV=2	C4A	193 kDa	0.42	1.5	[]	2	0	3
30	Glyceraldehyde-3-phosphate dehydrogenase OS=Homo sapiens OX=9606 GN=GAPDH PE=1 SV=3	GAPDH	36 kDa	0.28	1.4	[]	5	0	7
37	60S ribosomal protein L6 OS=Homo sapiens OX=9606 GN=RPL6 PE=1 SV=3	RPL6	33 kDa	0.21	1.4	[]	8	2	11
10	Tubulin alpha-1B chain OS=Homo sapiens OX=9606 GN=TUBA1B PE=1 SV=1	TUBA1B	50 kDa	0.41	1.3	[]	3	0	4
23	40S ribosomal protein S15a OS=Homo sapiens OX=9606 GN=RPS15A PE=1 SV=2	RPS15A	15 kDa	0.28	1.3	[]	7	3	9
3	Elongation factor 1-alpha 1 OS=Homo sapiens OX=9606 GN=EEF1A1 PE=1 SV=1	EEF1A1	50 kDa	0.28	1.2	[]	9	0	11
3	Putative elongation factor 1-alpha-like 3 OS=Homo sapiens OX=9606 GN=EEF1A1P5 PE=5 SV=1	EEF1A1P5	50 kDa	0.28	1.2	[]	9	0	11
4	Trypsin CONTAMINANT OS=Sus scrofa PE=1 SV=1	Sus scrofa	24 kDa	0.17	1	[]	66	29	67
5	Actin, cytoplasmic 1 OS=Homo sapiens OX=9606 GN=ACTB PE=1 SV=1	ACTB	42 kDa	0.35	1	[]	22	0	22
5	Actin, cytoplasmic 2 OS=Homo sapiens OX=9606 GN=ACTG1 PE=1 SV=1	ACTG1	42 kDa	0.35	1	[]	22	0	22
14	40S ribosomal protein S2 OS=Homo sapiens OX=9606 GN=RPS2 PE=1 SV=2	RPS2	31 kDa	0.39	1	[]	16	5	16
38	Keratin, type II cytoskeletal 5 OS=Homo sapiens OX=9606 GN=KRT5 PE=1 SV=3	KRT5	62 kDa	0.55	1	[]	4	0	4
51	Histone H2A type 2-C OS=Homo sapiens OX=9606 GN=HIST2H2AC PE=1 SV=4	HIST2H2AC	14 kDa	0.58	1	[]	3	0	3
51	Histone H2A type 2-A OS=Homo sapiens OX=9606 GN=HIST2H2AA3 PE=1 SV=3	HIST2H2AA3	14 kDa	0.58	1	[]	3	0	3
58	60S ribosomal protein L15 OS=Homo sapiens OX=9606 GN=RPL15 PE=1 SV=2	RPL15	24 kDa	0.55	1	[]	4	0	4
98	60S ribosomal protein L22 OS=Homo sapiens OX=9606 GN=RPL22 PE=1 SV=2	RPL22	15 kDa	0.63	1	[]	2	0	2
1	Protein A CONTAMINANT OS=Staphylococcus aureus GN=SpA PE=4 SV=1	SpA	51 kDa	0.1	0.9	[]	545	289	491
7	Actin, alpha cardiac muscle 1 OS=Homo sapiens OX=9606 GN=ACTC1 PE=1 SV=1	ACTC1	42 kDa	0.47	0.9	[]	15	3	14
9	Keratin, type I cytoskeletal 10 OS=Homo sapiens OX=9606 GN=KRT10 PE=1 SV=6	KRT10	?	0.47	0.9	[]	30	14	27
56	Histone H2B type 2-F OS=Homo sapiens OX=9606 GN=HIST2H2BF PE=1 SV=3	HIST2H2BF	14 kDa	0.6	0.9	[]	7	0	6
56	Histone H2B type 1-H OS=Homo sapiens OX=9606 GN=HIST1H2BH PE=1 SV=3	HIST1H2BH	14 kDa	0.6	0.9	[]	7	0	6
39	Progranulin OS=Homo sapiens OX=9606 GN=GRN PE=1 SV=2	GRN	64 kDa	0.48	0.7	[]	6	0	4
50	Histone H4 OS=Homo sapiens OX=9606 GN=H4C1 PE=1 SV=2	H4C1	11 kDa	0.48	0.7	[]	6	0	4
25	40S ribosomal protein S13 OS=Homo sapiens OX=9606 GN=RPS13 PE=1 SV=2	RPS13	17 kDa	0.4	0.6	[]	8	3	5
15	60S ribosomal protein L18a OS=Homo sapiens OX=9606 GN=RPL18A PE=1 SV=2	RPL18A	21 kDa	0.11	0.5	[]	17	6	8
32	60S ribosomal protein L13a OS=Homo sapiens OX=9606 GN=RPL13A PE=1 SV=2	RPL13A	24 kDa	0.42	0.5	[]	4	0	2
46	60S ribosomal protein L30 OS=Homo sapiens OX=9606 GN=RPL30 PE=1 SV=2	RPL30	13 kDa	0.15	0.5	[]	13	2	6
6	Myosin-10 OS=Homo sapiens OX=9606 GN=MYH10 PE=1 SV=3	MYH10	229 kDa	0.021	0.4	[]	29	0	12
8	Keratin, type II cytoskeletal 1 CONTAMINANT OS=Homo sapiens GN=KRT1 PE=1 SV=6	KRT1	?	0.00061	0.4	[]	70	18	30
2	Myosin-9 OS=Homo sapiens OX=9606 GN=MYH9 PE=1 SV=4	MYH9	227 kDa	0.0001	0.3	GFP high, orf9c low	52	0	14
20	60S ribosomal protein L7 OS=Homo sapiens OX=9606 GN=RPL7 PE=1 SV=1	RPL7	29 kDa	0.05	0.3	[]	13	4	4
18	Keratin, type I cytoskeletal 9 CONTAMINANT OS=Homo sapiens GN=KRT9 PE=1 SV=3	KRT9	?	0.0012	0.2	[]	28	12	7
24	40S ribosomal protein S9 OS=Homo sapiens OX=9606 GN=RPS9 PE=1 SV=3	RPS9	23 kDa	0.013	0	[]	7	2	0
33	40S ribosomal protein S17 OS=Homo sapiens OX=9606 GN=RPS17 PE=1 SV=2	RPS17	16 kDa	0.085	0	[]	4	0	0
35	60S ribosomal protein L26 OS=Homo sapiens OX=9606 GN=RPL26 PE=1 SV=1	RPL26	17 kDa	0.0021	0	[]	10	0	0
35	60S ribosomal protein L26-like 1 OS=Homo sapiens OX=9606 GN=RPL26L1 PE=1 SV=1	RPL26L1	17 kDa	0.0021	0	[]	10	0	0
41	60S ribosomal protein L9 OS=Homo sapiens OX=9606 GN=RPL9 PE=1 SV=1	RPL9	22 kDa	0.046	0	[]	5	0	0
43	Myosin light chain 4 OS=Homo sapiens OX=9606 GN=MYL4 PE=1 SV=3	MYL4	22 kDa	0.085	0	[]	4	0	0
44	Keratin, type I cytoskeletal 14 OS=Homo sapiens OX=9606 GN=KRT14 PE=1 SV=4	KRT14	52 kDa	0.085	0	[]	4	0	0
57	Myosin light polypeptide 6 OS=Homo sapiens OX=9606 GN=MYL6 PE=1 SV=2	MYL6	17 kDa	0.29	0	[]	2	0	0
78	60S ribosomal protein L13 OS=Homo sapiens OX=9606 GN=RPL13 PE=1 SV=4	RPL13	24 kDa	0.29	0	[]	2	0	0
122	Otoferlin OS=Homo sapiens OX=9606 GN=OTOF PE=1 SV=3	OTOF	?	0.29	0	[]	2	0	0
129	Metallothionein-1A OS=Homo sapiens OX=9606 GN=MT1A PE=1 SV=2	MT1A	6 kDa	0.16	0	[]	3	0	0
154	Dermcidin OS=Homo sapiens OX=9606 GN=DCD PE=1 SV=2	DCD	11 kDa	0.29	0	[]	2	0	0
165	Junction plakoglobin OS=Homo sapiens OX=9606 GN=JUP PE=1 SV=3	JUP	82 kDa	0.29	0	[]	2	0	0
245	Protein S100-A7 OS=Homo sapiens OX=9606 GN=S100A7 PE=1 SV=4	S100A7	11 kDa	0.29	0	[]	2	0	0
247	Otogelin-like protein OS=Homo sapiens OX=9606 GN=OTOGL PE=2 SV=5	OTOGL	?	0.29	0	[]	2	0	0
END OF FILE
