# Supplementary material for: Genome-wide analyses reveal the detrimental impacts of SARS-CoV-2 viral gene Orf9c on human pluripotent stem cell-derived cardiomyocytes
Source: Stem Cell Reports. 2022 Feb 17;17(3):522–37. doi: 10.1016/j.stemcr.2022.01.014 (PMC8851680; doi:10.1016/j.stemcr.2022.01.014)
Supplement: Table S4. Oligonucleotides information [file mmc5.xlsx]

## Sheet: Sheet1
Oligonucleotides
Primers for RT-(q)PCR
OCT--4
AGAAGGATGTGGTCCGAGTGTG
CCACCCTTTGTGTTCCCAATTCC
NANOG
TGAACCTCAGCTACAAACAGGTG
AACTGCATGCAGGACTGCAGAG
SOX2
CGCCCCCAGCAGACTTCACA
CTCCTCTTTTGCACCCCTCCCATTT
GAPDH
CGGAGTCAACGGATTTGGTCGTATTG
GCTCCTGGAAGATGGTGATGGGATTT
Orf9c
TAAAGCCGCTTCTTGTCCCTC
ATTGCGAGCCATTCGAGGA
P53
TGTGACTTGCACGTACTCCC
ACCATCGCTATCTGAGCAGC
ISL1
TTGTACGGGSTCAAATGCGCCAAG
AGGCCACACAGCGGAAACA
NKX2.5
CCAAGGACCCTAGAGCCGAA
ATAGGCGGGGTAGGCGTTAT
MESP1
GATGGAGCCAAGCCCAC
TCAGTTGTCCCTTGTCACTTG
PDGFR
TCCTGACAGCTATTTACTTAGAGCA
GCTCTGGGAAACTTCTCCTCC
TBXT
CAGTGGCAGTCTCAGGTTAAGAAGGA
CGCTACTGCAGGTGTGAGCAA
